# Supplementary material for: Similar neuronal imprint and no cross-seeded fibrils in α-synuclein aggregates from MSA and Parkinson’s disease
Source: NPJ Parkinsons Dis. 2022 Jan 13;8:10. doi: 10.1038/s41531-021-00264-w (PMC8758785; doi:10.1038/s41531-021-00264-w)
Supplement: Supplementary file 3 — DataSet 1 [file 41531_2021_264_MOESM3_ESM.xlsx]

## Sheet: All MS
Master / Candidate	Accession	Description	Coverage [%]	# Peptides	# PSMs	# Unique Peptides	# AAs	MW [kDa]	calc. pI	Score Sequest HT	# Peptides : Sequest HT	FC : PD/CTL	FC : MSA/CTL	FC : PD/MSA	FC : MSA/PD	pValue : PD/CTL	pValue : MSA/CTL	pValue : PD/MSA	Z score : PD/CTL	Z score : MSA/CTL	Z score : PD/MSA	Z score : MSA/PD	Mean Abundance CTL	Mean Abundance PD	Mean Abundance MSA	LB score	GCI score	IB score
Master Protein	Q9NRZ5	1-acyl-sn-glycerol-3-phosphate acyltransferase delta OS=Homo sapiens OX=9606 GN=AGPAT4 PE=1 SV=1	5	2	4	2	378	44	8.72	8.47	2	1.496	1.675	0.894	1.11857	0.339261	0.296466	0.992966	0.702321	0.884443	0.00274053	0.00342894	111606	140558	143817	0	0	0
Master Protein	Q9NRZ7	1-acyl-sn-glycerol-3-phosphate acyltransferase gamma OS=Homo sapiens OX=9606 GN=AGPAT3 PE=1 SV=1	10	4	17	4	376	43.4	8.72	43.11	4	1.628	1.069	1.523	0.656599	0.347868	0.843345	0.62917	0.746577	0.0791002	0.306477	0.132129	415438	577387	471444	0	0	0
Master Protein	Q9NQ66	1-phosphatidylinositol 4,5-bisphosphate phosphodiesterase beta-1 OS=Homo sapiens OX=9606 GN=PLCB1 PE=1 SV=1	15	16	64	16	1216	138.5	6.23	166.9	16	1.617	1.199	1.348	0.74184	0.252798	0.78835	0.541139	0.965716	0.123834	0.3595	0.197842	1.71055e+06	2.4663e+06	1.99679e+06	0	0	0
Master Protein	P61604	10 kDa heat shock protein, mitochondrial OS=Homo sapiens OX=9606 GN=HSPE1 PE=1 SV=2	42	4	21	4	102	10.9	8.92	58.44	4	2.048	1.656	1.237	0.808407	0.100644	0.135836	0.970167	2.04229	1.43573	0.0162708	0.0106334	341866	630310	627796	0	0	0
Master Protein	P31946	14-3-3 protein beta/alpha OS=Homo sapiens OX=9606 GN=YWHAB PE=1 SV=3	52	11	113	5	246	28.1	4.83	293.46	11	1.018	1.368	0.744	1.34409	0.328543	0.119769	0.712398	0.492109	1.26082	0.109575	0.197954	3.18232e+06	4.21159e+06	4.63866e+06	2	1	3
Master Protein	P62258	14-3-3 protein epsilon OS=Homo sapiens OX=9606 GN=YWHAE PE=1 SV=1	75	18	137	16	255	29.2	4.74	401.7	18	1.292	1.527	0.846	1.18203	0.227292	0.128257	0.895541	0.831294	1.36196	0.0405357	0.0566365	6.87432e+06	9.28425e+06	9.76255e+06	2	1	3
Master Protein	Q04917	14-3-3 protein eta OS=Homo sapiens OX=9606 GN=YWHAH PE=1 SV=4	43	11	89	8	246	28.2	4.84	247.7	11	1.195	1.488	0.804	1.24378	0.447863	0.106264	0.509094	0.416881	1.44874	0.235735	0.364679	2.366e+06	2.94708e+06	3.42272e+06	2	1	3
Master Protein	P61981	14-3-3 protein gamma OS=Homo sapiens OX=9606 GN=YWHAG PE=1 SV=2	40	9	87	5	247	28.3	4.89	240.46	9	1.085	1.467	0.74	1.35135	0.291021	0.0989858	0.685139	0.581642	1.47349	0.121524	0.221921	3.91182e+06	5.4463e+06	6.12252e+06	2	1	3
Master Protein	P27348	14-3-3 protein theta OS=Homo sapiens OX=9606 GN=YWHAQ PE=1 SV=1	49	12	107	7	245	27.7	4.78	265.05	12	1.132	1.449	0.781	1.28041	0.861969	0.252843	0.130203	0.0730235	0.86527	0.691482	1.13365	1.28132e+06	1.1971e+06	1.71606e+06	2	1	3
Master Protein	P63104	14-3-3 protein zeta/delta OS=Homo sapiens OX=9606 GN=YWHAZ PE=1 SV=1	49	12	117	9	245	27.7	4.79	340.3	12	1.411	1.662	0.849	1.17786	0.0193508	0.00728908	0.652649	2.41747	3.55224	0.157337	0.218281	8.48246e+06	1.2775e+07	1.38216e+07	4	3	7
Master Protein	P52758	2-iminobutanoate/2-iminopropanoate deaminase OS=Homo sapiens OX=9606 GN=RIDA PE=1 SV=1	27	3	19	3	137	14.5	8.68	54.1	3	1.101	1.105	0.997	1.00301	0.771828	0.949154	0.919937	0.12384	0.0250431	0.0361332	0.036351	613940	730776	641231	0	0	0
Master Protein	Q9ULD0	2-oxoglutarate dehydrogenase-like, mitochondrial OS=Homo sapiens OX=9606 GN=OGDHL PE=1 SV=3	6	6	21	6	1010	114.4	6.65	47.7	6	2.158	2.444	0.883	1.1325	0.0237672	0.0115701	0.800464	3.50464	4.7332	0.085349	0.109465	272717	548578	643814	0	0	0
Master Protein	Q16698	2,4-dienoyl-CoA reductase, mitochondrial OS=Homo sapiens OX=9606 GN=DECR1 PE=1 SV=1	30	8	50	8	335	36	9.28	133.41	8	1.136	0.877	1.296	0.771605	0.760051	0.809648	0.420329	0.135362	0.0804243	0.487828	0.29044	4.15401e+06	4.57082e+06	3.80825e+06	1	0	1
Master Protein	P09543	2',3'-cyclic-nucleotide 3'-phosphodiesterase OS=Homo sapiens OX=9606 GN=CNP PE=1 SV=2	61	33	452	33	421	47.5	9.07	1322.16	33	0.583	1.045	0.558	1.79211	0.0947784	0.99495	0.107086	0.596578	0.0022975	0.54141	1.73883	4.97687e+08	3.11623e+08	4.93038e+08	2	1	3
Master Protein	O43242	26S proteasome non-ATPase regulatory subunit 3 OS=Homo sapiens OX=9606 GN=PSMD3 PE=1 SV=2	41	20	99	20	534	60.9	8.44	263.28	20	1.727	1.375	1.256	0.796178	0.135659	0.36288	0.719534	1.49826	0.605326	0.179543	0.113813	3.35896e+06	5.06063e+06	4.38638e+06	0	0	0
Master Protein	O60783	28S ribosomal protein S14, mitochondrial OS=Homo sapiens OX=9606 GN=MRPS14 PE=1 SV=1	27	3	16	3	128	15.1	11.41	53.96	3	1.735	1.846	0.94	1.06383	0.935181	0.728251	0.905144	0.0504959	0.25423	0.0406853	0.046045	287567	345065	383099	0	0	0
Master Protein	P42765	3-ketoacyl-CoA thiolase, mitochondrial OS=Homo sapiens OX=9606 GN=ACAA2 PE=1 SV=2	23	9	62	9	397	41.9	8.09	183.96	9	1.233	0.532	2.316	0.431779	0.381427	0.836398	0.188881	0.51612	0.0412763	1.67635	0.312527	2.79962e+06	4.62498e+06	1.65019e+06	0	0	0
Master Protein	H7C131	3-ketoacyl-CoA thiolase, peroxisomal (Fragment) OS=Homo sapiens OX=9606 GN=ACAA1 PE=1 SV=1	18	3	9	3	290	30.3	8.63	23.25	3	1.936	2.129	0.909	1.10011	0.534172	0.574143	0.980486	0.52721	0.513045	0.00777961	0.00941521	15595.1	33483.9	28766.4	0	0	0
Master Protein Candidate	P09110	3-ketoacyl-CoA thiolase, peroxisomal OS=Homo sapiens OX=9606 GN=ACAA1 PE=1 SV=2	12	3	9	3	424	44.3	8.44	23.25	3	1.936	2.129	0.909	1.10011	0.534172	0.574143	0.980486	0.52721	0.513045	0.00777961	0.00941521	15595.1	33483.9	28766.4	0	0	0
Master Protein	O95861	3'(2'),5'-bisphosphate nucleotidase 1 OS=Homo sapiens OX=9606 GN=BPNT1 PE=1 SV=1	6	2	2	2	308	33.4	5.69	3.97	2	0.983	1.249	0.787	1.27065	0.617511	0.982184	0.518437	0.205796	0.00975136	0.224534	0.362521	60465.1	49728.1	62752	0	0	0
Master Protein Candidate	A6NF51	3'(2'),5'-bisphosphate nucleotidase 1 OS=Homo sapiens OX=9606 GN=BPNT1 PE=1 SV=2	7	2	2	2	291	31.7	5.54	3.97	2	0.983	1.249	0.787	1.27065	0.617511	0.982184	0.518437	0.205796	0.00975136	0.224534	0.362521	60465.1	49728.1	62752	0	0	0
Master Protein	Q9H0U6	39S ribosomal protein L18, mitochondrial OS=Homo sapiens OX=9606 GN=MRPL18 PE=1 SV=1	18	3	7	3	180	20.6	9.54	18.1	3	1.083	1.974	0.548	1.82482	0.518282	0.368552	0.948028	0.309125	0.855732	0.0127021	0.0422975	83099.6	193641	172042	0	0	0
Master Protein	Q9HD33	39S ribosomal protein L47, mitochondrial OS=Homo sapiens OX=9606 GN=MRPL47 PE=1 SV=2	11	3	6	3	250	29.4	10.37	11.06	3	2.327	1.274	1.827	0.547345	0.0181968	0.692159	0.0491687	4.04899	0.203578	2.39028	0.716098	266353	526042	298074	0	0	0
Master Protein	H3BNQ7	4-aminobutyrate aminotransferase, mitochondrial OS=Homo sapiens OX=9606 GN=ABAT PE=1 SV=1	26	11	55	11	515	57.9	7.87	140.79	11	3.649	1.368	2.668	0.374813	0.0299685	0.200242	0.346511	5.55865	0.955471	1.22804	0.17252	798985	2.48453e+06	1.60857e+06	0	0	0
Master Protein Candidate	H3BRN4	4-aminobutyrate aminotransferase, mitochondrial OS=Homo sapiens OX=9606 GN=ABAT PE=1 SV=1	26	11	55	11	515	58.1	8.09	140.79	11	3.649	1.368	2.668	0.374813	0.0299685	0.200242	0.346511	5.55865	0.955471	1.22804	0.17252	798985	2.48453e+06	1.60857e+06	0	0	0
Master Protein Candidate	P80404	4-aminobutyrate aminotransferase, mitochondrial OS=Homo sapiens OX=9606 GN=ABAT PE=1 SV=3	27	11	55	11	500	56.4	7.96	140.79	11	3.649	1.368	2.668	0.374813	0.0299685	0.200242	0.346511	5.55865	0.955471	1.22804	0.17252	798985	2.48453e+06	1.60857e+06	0	0	0
Master Protein	P49189	4-trimethylaminobutyraldehyde dehydrogenase OS=Homo sapiens OX=9606 GN=ALDH9A1 PE=1 SV=3	17	7	33	7	494	53.8	5.87	84.8	7	0.834	1.245	0.67	1.49254	0.190891	0.668599	0.0621122	0.599825	0.217669	0.808571	1.80123	1.52978e+06	1.2189e+06	1.71394e+06	0	0	0
Master Protein	P62280	40S ribosomal protein S11 OS=Homo sapiens OX=9606 GN=RPS11 PE=1 SV=3	28	4	30	4	158	18.4	10.3	70.19	4	1.124	1.178	0.955	1.04712	0.998892	0.570119	0.545656	0.000541282	0.287473	0.251243	0.275478	860457	872869	1.03255e+06	0	0	0
Master Protein	P62277	40S ribosomal protein S13 OS=Homo sapiens OX=9606 GN=RPS13 PE=1 SV=2	37	5	29	5	151	17.2	10.54	69.77	5	2.317	1.547	1.498	0.667557	0.0293891	0.0800488	0.70683	3.54921	1.69651	0.225726	0.100591	704039	1.47536e+06	1.30718e+06	0	0	0
Master Protein	A0A2R8Y811	40S ribosomal protein S14 (Fragment) OS=Homo sapiens OX=9606 GN=RPS14 PE=1 SV=1	16	2	4	2	150	16.1	10.05	9.07	2	1.043	1.965	0.531	1.88324	0.965925	0.324001	0.358653	0.0157041	0.961775	0.236468	0.838653	65036.6	72942.5	131944	0	0	0
Master Protein Candidate	P62263	40S ribosomal protein S14 OS=Homo sapiens OX=9606 GN=RPS14 PE=1 SV=3	16	2	4	2	151	16.3	10.05	9.07	2	1.043	1.965	0.531	1.88324	0.965925	0.324001	0.358653	0.0157041	0.961775	0.236468	0.838653	65036.6	72942.5	131944	0	0	0
Master Protein	M0R210	40S ribosomal protein S16 OS=Homo sapiens OX=9606 GN=RPS16 PE=1 SV=1	40	5	18	5	129	14.4	10.23	45.54	5	0.694	0.88	0.788	1.26904	0.818912	0.98729	0.736418	0.0602135	0.00488871	0.104706	0.168624	1.07384e+06	926172	1.1198e+06	0	0	0
Master Protein Candidate	P62249	40S ribosomal protein S16 OS=Homo sapiens OX=9606 GN=RPS16 PE=1 SV=2	36	5	18	5	146	16.4	10.21	45.54	5	0.694	0.88	0.788	1.26904	0.818912	0.98729	0.736418	0.0602135	0.00488871	0.104706	0.168624	1.07384e+06	926172	1.1198e+06	0	0	0
Master Protein	P60866	40S ribosomal protein S20 OS=Homo sapiens OX=9606 GN=RPS20 PE=1 SV=1	19	2	16	2	119	13.4	9.94	45.78	2	1.034	1.206	0.858	1.1655	0.990103	0.809626	0.875906	0.00446649	0.110609	0.0493716	0.067066	351406	367913	397189	0	0	0
Master Protein	P62266	40S ribosomal protein S23 OS=Homo sapiens OX=9606 GN=RPS23 PE=1 SV=3	22	3	36	3	143	15.8	10.49	114.04	3	1.7	1.021	1.665	0.600601	0.0935421	0.744841	0.242067	1.74929	0.130623	1.02575	0.370008	2.70501e+06	4.31579e+06	3.21872e+06	0	0	0
Master Protein Candidate	A0A087WUS0	40S ribosomal protein S24 OS=Homo sapiens OX=9606 GN=RPS24 PE=1 SV=1	27	4	33	4	132	15.3	11.02	95.89	4	1.998	1.235	1.618	0.618047	0.109126	0.94219	0.166308	1.92222	0.0319389	1.26056	0.481512	918962	1.56303e+06	1.01755e+06	0	0	0
Master Protein	A0A2R8Y849	40S ribosomal protein S24 OS=Homo sapiens OX=9606 GN=RPS24 PE=1 SV=1	27	4	33	4	131	15.2	10.9	95.89	4	1.998	1.235	1.618	0.618047	0.109126	0.94219	0.166308	1.92222	0.0319389	1.26056	0.481512	918962	1.56303e+06	1.01755e+06	0	0	0
Master Protein Candidate	A0A2R8YD14	40S ribosomal protein S24 OS=Homo sapiens OX=9606 GN=RPS24 PE=1 SV=1	21	4	33	4	165	19.2	10.98	95.89	4	1.998	1.235	1.618	0.618047	0.109126	0.94219	0.166308	1.92222	0.0319389	1.26056	0.481512	918962	1.56303e+06	1.01755e+06	0	0	0
Master Protein Candidate	E7ETK0	40S ribosomal protein S24 OS=Homo sapiens OX=9606 GN=RPS24 PE=1 SV=1	27	4	33	4	131	15.2	10.89	95.89	4	1.998	1.235	1.618	0.618047	0.109126	0.94219	0.166308	1.92222	0.0319389	1.26056	0.481512	918962	1.56303e+06	1.01755e+06	0	0	0
Master Protein Candidate	P62847	40S ribosomal protein S24 OS=Homo sapiens OX=9606 GN=RPS24 PE=1 SV=1	26	4	33	4	133	15.4	10.78	95.89	4	1.998	1.235	1.618	0.618047	0.109126	0.94219	0.166308	1.92222	0.0319389	1.26056	0.481512	918962	1.56303e+06	1.01755e+06	0	0	0
Master Protein	P62851	40S ribosomal protein S25 OS=Homo sapiens OX=9606 GN=RPS25 PE=1 SV=1	15	2	10	2	125	13.7	10.11	23.47	2	2.054	1.371	1.498	0.667557	0.152365	0.312282	0.837276	1.67835	0.692977	0.115542	0.0514894	347579	644411	569677	0	0	0
Master Protein	P62854	40S ribosomal protein S26 OS=Homo sapiens OX=9606 GN=RPS26 PE=1 SV=3	44	4	30	4	115	13	11	64.02	4	2.013	1.042	1.932	0.517598	0.118385	0.61652	0.395458	1.86545	0.218875	0.778402	0.20854	1.47603e+06	2.86976e+06	2.13754e+06	0	0	0
Master Protein	P42677	40S ribosomal protein S27 OS=Homo sapiens OX=9606 GN=RPS27 PE=1 SV=3	39	4	15	4	84	9.5	9.45	26.22	4	1.361	1.279	1.065	0.938967	0.73149	0.680043	0.99545	0.184813	0.214186	0.00210931	0.00185969	443073	541232	533672	0	0	0
Master Protein Candidate	E9PK82	40S ribosomal protein S3 (Fragment) OS=Homo sapiens OX=9606 GN=RPS3 PE=1 SV=1	24	3	19	3	128	14.3	9.22	54.29	3	1.408	1.258	1.12	0.892857	0.326233	0.152738	0.819575	0.684953	1.0266	0.0967809	0.0771531	230585	310440	364008	0	0	0
Master Protein Candidate	H0YCJ7	40S ribosomal protein S3 (Fragment) OS=Homo sapiens OX=9606 GN=RPS3 PE=1 SV=1	23	3	19	3	135	15	9.85	54.29	3	1.408	1.258	1.12	0.892857	0.326233	0.152738	0.819575	0.684953	1.0266	0.0967809	0.0771531	230585	310440	364008	0	0	0
Master Protein Candidate	H0YEU2	40S ribosomal protein S3 (Fragment) OS=Homo sapiens OX=9606 GN=RPS3 PE=1 SV=1	18	3	19	3	171	18.7	8.41	54.29	3	1.408	1.258	1.12	0.892857	0.326233	0.152738	0.819575	0.684953	1.0266	0.0967809	0.0771531	230585	310440	364008	0	0	0
Master Protein	H0YF32	40S ribosomal protein S3 (Fragment) OS=Homo sapiens OX=9606 GN=RPS3 PE=1 SV=1	25	3	19	3	123	13.5	8	54.29	3	1.408	1.258	1.12	0.892857	0.326233	0.152738	0.819575	0.684953	1.0266	0.0967809	0.0771531	230585	310440	364008	0	0	0
Master Protein Candidate	E9PJH4	40S ribosomal protein S3 OS=Homo sapiens OX=9606 GN=RPS3 PE=1 SV=1	27	3	19	3	115	12.9	8.97	54.29	3	1.408	1.258	1.12	0.892857	0.326233	0.152738	0.819575	0.684953	1.0266	0.0967809	0.0771531	230585	310440	364008	0	0	0
Master Protein Candidate	E9PL09	40S ribosomal protein S3 OS=Homo sapiens OX=9606 GN=RPS3 PE=1 SV=1	13	3	19	3	231	25.4	9.7	54.29	3	1.408	1.258	1.12	0.892857	0.326233	0.152738	0.819575	0.684953	1.0266	0.0967809	0.0771531	230585	310440	364008	0	0	0
Master Protein Candidate	E9PPU1	40S ribosomal protein S3 OS=Homo sapiens OX=9606 GN=RPS3 PE=1 SV=1	20	3	19	3	158	17.4	9.5	54.29	3	1.408	1.258	1.12	0.892857	0.326233	0.152738	0.819575	0.684953	1.0266	0.0967809	0.0771531	230585	310440	364008	0	0	0
Master Protein Candidate	E9PQ96	40S ribosomal protein S3 OS=Homo sapiens OX=9606 GN=RPS3 PE=1 SV=1	34	3	19	3	91	10.3	9.61	54.29	3	1.408	1.258	1.12	0.892857	0.326233	0.152738	0.819575	0.684953	1.0266	0.0967809	0.0771531	230585	310440	364008	0	0	0
Master Protein Candidate	F2Z2S8	40S ribosomal protein S3 OS=Homo sapiens OX=9606 GN=RPS3 PE=1 SV=1	26	3	19	3	117	13.1	9.91	54.29	3	1.408	1.258	1.12	0.892857	0.326233	0.152738	0.819575	0.684953	1.0266	0.0967809	0.0771531	230585	310440	364008	0	0	0
Master Protein Candidate	P23396	40S ribosomal protein S3 OS=Homo sapiens OX=9606 GN=RPS3 PE=1 SV=2	13	3	19	3	243	26.7	9.66	54.29	3	1.408	1.258	1.12	0.892857	0.326233	0.152738	0.819575	0.684953	1.0266	0.0967809	0.0771531	230585	310440	364008	0	0	0
Master Protein	H0Y9Y4	40S ribosomal protein S3a (Fragment) OS=Homo sapiens OX=9606 GN=RPS3A PE=1 SV=1	25	6	31	6	208	23.5	9.86	58.15	6	1.698	1.289	1.317	0.759301	0.0777333	0.209313	0.72832	1.88375	0.875495	0.181321	0.104539	985548	1.59341e+06	1.42423e+06	0	0	0
Master Protein Candidate	P61247	40S ribosomal protein S3a OS=Homo sapiens OX=9606 GN=RPS3A PE=1 SV=2	19	6	31	6	264	29.9	9.73	58.15	6	1.698	1.289	1.317	0.759301	0.0777333	0.209313	0.72832	1.88375	0.875495	0.181321	0.104539	985548	1.59341e+06	1.42423e+06	0	0	0
Master Protein	P62701	40S ribosomal protein S4, X isoform OS=Homo sapiens OX=9606 GN=RPS4X PE=1 SV=2	45	13	96	13	263	29.6	10.15	242.8	13	1.985	1.296	1.532	0.652742	0.159657	0.282882	0.892977	1.58167	0.71072	0.075313	0.0320887	1.88928e+06	3.34298e+06	3.12302e+06	0	0	0
Master Protein Candidate	M0R0F0	40S ribosomal protein S5 (Fragment) OS=Homo sapiens OX=9606 GN=RPS5 PE=1 SV=1	14	2	4	2	200	22.4	9.55	11.09	2	6.939	1.959	3.543	0.282247	0.353733	0.773635	0.712998	3.13174	0.218357	0.520509	0.0414654	37281.5	100047	71039.8	0	0	0
Master Protein Candidate	M0QZN2	40S ribosomal protein S5 OS=Homo sapiens OX=9606 GN=RPS5 PE=1 SV=1	21	2	4	2	134	14.8	8.48	11.09	2	6.939	1.959	3.543	0.282247	0.353733	0.773635	0.712998	3.13174	0.218357	0.520509	0.0414654	37281.5	100047	71039.8	0	0	0
Master Protein	M0R0R2	40S ribosomal protein S5 OS=Homo sapiens OX=9606 GN=RPS5 PE=1 SV=1	12	2	4	2	225	25.3	9.76	11.09	2	6.939	1.959	3.543	0.282247	0.353733	0.773635	0.712998	3.13174	0.218357	0.520509	0.0414654	37281.5	100047	71039.8	0	0	0
Master Protein Candidate	P46782	40S ribosomal protein S5 OS=Homo sapiens OX=9606 GN=RPS5 PE=1 SV=4	14	2	4	2	204	22.9	9.72	11.09	2	6.939	1.959	3.543	0.282247	0.353733	0.773635	0.712998	3.13174	0.218357	0.520509	0.0414654	37281.5	100047	71039.8	0	0	0
Master Protein	P62753	40S ribosomal protein S6 OS=Homo sapiens OX=9606 GN=RPS6 PE=1 SV=1	19	5	57	5	249	28.7	10.84	183.28	5	1.789	1.186	1.509	0.662691	0.0676277	0.932154	0.106569	2.09291	0.0361877	1.4673	0.644379	5.5511e+06	8.10082e+06	5.67476e+06	0	0	0
Master Protein	P62241	40S ribosomal protein S8 OS=Homo sapiens OX=9606 GN=RPS8 PE=1 SV=2	51	10	84	10	208	24.2	10.32	250.03	10	0.961	1.417	0.678	1.47493	0.997734	0.18236	0.197756	0.000946932	1.04726	0.477224	1.03816	2.11096e+07	2.13733e+07	3.28141e+07	0	0	0
Master Protein	A0A024R4M0	40S ribosomal protein S9 OS=Homo sapiens OX=9606 GN=RPS9 PE=1 SV=1	41	10	66	10	194	22.6	10.65	143.27	10	1.605	1.168	1.375	0.727273	0.0432165	0.163547	0.571898	2.18978	0.918466	0.333687	0.176496	5.27285e+06	8.64938e+06	7.51956e+06	0	0	0
Master Protein	F5GZS6	4F2 cell-surface antigen heavy chain OS=Homo sapiens OX=9606 GN=SLC3A2 PE=1 SV=1	13	5	12	5	599	64.8	5.1	31.4	5	1.742	2.212	0.788	1.26904	0.00970948	0.00225151	0.339739	3.5063	5.85633	0.369457	0.594993	155960	290775	349660	0	0	0
Master Protein Candidate	J3KPF3	4F2 cell-surface antigen heavy chain OS=Homo sapiens OX=9606 GN=SLC3A2 PE=1 SV=1	12	5	12	5	631	68.1	5.05	31.4	5	1.742	2.212	0.788	1.26904	0.00970948	0.00225151	0.339739	3.5063	5.85633	0.369457	0.594993	155960	290775	349660	0	0	0
Master Protein Candidate	P08195	4F2 cell-surface antigen heavy chain OS=Homo sapiens OX=9606 GN=SLC3A2 PE=1 SV=3	12	5	12	5	630	68	5.01	31.4	5	1.742	2.212	0.788	1.26904	0.00970948	0.00225151	0.339739	3.5063	5.85633	0.369457	0.594993	155960	290775	349660	2	0	2
Master Protein	P52209	6-phosphogluconate dehydrogenase, decarboxylating OS=Homo sapiens OX=9606 GN=PGD PE=1 SV=3	16	6	19	6	483	53.1	7.23	43.24	6	1.254	1.484	0.845	1.18343	0.523466	0.034585	0.144899	0.352514	2.16829	0.708899	0.992821	540968	655618	975037	0	0	0
Master Protein	P10809	60 kDa heat shock protein, mitochondrial OS=Homo sapiens OX=9606 GN=HSPD1 PE=1 SV=2	25	11	62	11	573	61	5.87	191.22	11	2.399	2.537	0.946	1.05708	0.00633007	0.00237674	0.572443	5.27442	6.65713	0.229185	0.256097	1.52843e+06	3.5577e+06	4.2649e+06	2	1	3
Master Protein	P10155	60 kDa SS-A/Ro ribonucleoprotein OS=Homo sapiens OX=9606 GN=RO60 PE=1 SV=2	9	4	23	4	538	60.6	8.03	55.04	4	1.371	1.129	1.215	0.823045	0.0461036	0.745584	0.118073	1.83202	0.143951	1.12734	0.763661	369261	510839	395839	0	0	0
Master Protein Candidate	F8VWS0	60S acidic ribosomal protein P0 OS=Homo sapiens OX=9606 GN=RPLP0 PE=1 SV=1	19	3	6	3	281	30.4	6.24	12.67	3	4.816	3.616	1.332	0.750751	0.0619866	0.144052	0.791312	5.81629	3.04279	0.135401	0.0763154	17834.6	56756	45309.4	0	0	0
Master Protein	P05388	60S acidic ribosomal protein P0 OS=Homo sapiens OX=9606 GN=RPLP0 PE=1 SV=1	16	3	6	3	317	34.3	5.97	12.67	3	4.816	3.616	1.332	0.750751	0.0619866	0.144052	0.791312	5.81629	3.04279	0.135401	0.0763154	17834.6	56756	45309.4	1	0	1
Master Protein Candidate	X1WI28	60S ribosomal protein L10 (Fragment) OS=Homo sapiens OX=9606 GN=RPL10 PE=1 SV=7	22	4	29	4	200	23	10.01	74.82	4	1.721	1.577	1.091	0.91659	0.0195599	0.0173641	0.993851	2.94056	2.77607	0.00292269	0.00245546	764789	1.22797e+06	1.24944e+06	0	0	0
Master Protein Candidate	A0A087WV22	60S ribosomal protein L10 OS=Homo sapiens OX=9606 GN=RPL10 PE=1 SV=1	25	4	29	4	178	20.4	10.52	74.82	4	1.721	1.577	1.091	0.91659	0.0195599	0.0173641	0.993851	2.94056	2.77607	0.00292269	0.00245546	764789	1.22797e+06	1.24944e+06	0	0	0
Master Protein	F8W7C6	60S ribosomal protein L10 OS=Homo sapiens OX=9606 GN=RPL10 PE=1 SV=2	27	4	29	4	163	18.6	9.95	74.82	4	1.721	1.577	1.091	0.91659	0.0195599	0.0173641	0.993851	2.94056	2.77607	0.00292269	0.00245546	764789	1.22797e+06	1.24944e+06	0	0	0
Master Protein Candidate	P27635	60S ribosomal protein L10 OS=Homo sapiens OX=9606 GN=RPL10 PE=1 SV=4	21	4	29	4	214	24.6	10.08	74.82	4	1.721	1.577	1.091	0.91659	0.0195599	0.0173641	0.993851	2.94056	2.77607	0.00292269	0.00245546	764789	1.22797e+06	1.24944e+06	0	0	0
Master Protein	P62906	60S ribosomal protein L10a OS=Homo sapiens OX=9606 GN=RPL10A PE=1 SV=2	30	6	47	6	217	24.8	9.94	132.02	6	1.794	1.352	1.327	0.75358	0.114952	0.217437	0.873128	1.68543	0.895925	0.0781898	0.0444026	1.6275e+06	2.49998e+06	2.31972e+06	0	0	0
Master Protein	P26373	60S ribosomal protein L13 OS=Homo sapiens OX=9606 GN=RPL13 PE=1 SV=4	24	5	46	5	211	24.2	11.65	112.15	5	1.552	1.109	1.398	0.715308	0.128851	0.43634	0.604182	1.38114	0.399434	0.305928	0.156532	3.94982e+06	5.92782e+06	5.11314e+06	0	0	0
Master Protein Candidate	M0QYS1	60S ribosomal protein L13a (Fragment) OS=Homo sapiens OX=9606 GN=RPL13A PE=1 SV=2	31	7	46	7	210	24.2	10.86	83.61	7	1.434	1.097	1.307	0.765111	0.0419095	0.859728	0.0810019	1.9756	0.0720061	1.4266	0.835122	4.0051e+06	5.44131e+06	4.18186e+06	0	0	0
Master Protein	P40429	60S ribosomal protein L13a OS=Homo sapiens OX=9606 GN=RPL13A PE=1 SV=2	33	7	46	7	203	23.6	10.93	83.61	7	1.434	1.097	1.307	0.765111	0.0419095	0.859728	0.0810019	1.9756	0.0720061	1.4266	0.835122	4.0051e+06	5.44131e+06	4.18186e+06	0	0	0
Master Protein Candidate	E7EPB3	60S ribosomal protein L14 OS=Homo sapiens OX=9606 GN=RPL14 PE=1 SV=1	42	5	45	5	124	14.5	10.21	127.17	5	1.894	1.085	1.745	0.573066	0.03855	0.810306	0.0840894	2.67807	0.0991157	1.87633	0.616194	4.30421e+06	7.49283e+06	4.85782e+06	0	0	0
Master Protein	P50914	60S ribosomal protein L14 OS=Homo sapiens OX=9606 GN=RPL14 PE=1 SV=4	24	5	45	5	215	23.4	10.93	127.17	5	1.894	1.085	1.745	0.573066	0.03855	0.810306	0.0840894	2.67807	0.0991157	1.87633	0.616194	4.30421e+06	7.49283e+06	4.85782e+06	0	0	0
Master Protein	P61313	60S ribosomal protein L15 OS=Homo sapiens OX=9606 GN=RPL15 PE=1 SV=2	33	7	73	7	204	24.1	11.62	234.05	7	1.751	1.178	1.486	0.672948	0.030957	0.58436	0.111513	2.64268	0.27485	1.41567	0.641099	9.21762e+06	1.38989e+07	1.03634e+07	0	0	0
Master Protein	J3QQ67	60S ribosomal protein L18 (Fragment) OS=Homo sapiens OX=9606 GN=RPL18 PE=1 SV=1	42	8	80	8	190	21.8	11.72	251.38	8	1.559	1.128	1.381	0.724113	0.06788	0.726305	0.18357	1.82131	0.156657	1.01669	0.533091	1.20557e+07	1.71274e+07	1.32185e+07	0	0	0
Master Protein Candidate	Q07020	60S ribosomal protein L18 OS=Homo sapiens OX=9606 GN=RPL18 PE=1 SV=2	43	8	80	8	188	21.6	11.72	251.38	8	1.559	1.128	1.381	0.724113	0.06788	0.726305	0.18357	1.82131	0.156657	1.01669	0.533091	1.20557e+07	1.71274e+07	1.32185e+07	0	0	0
Master Protein	M0R3D6	60S ribosomal protein L18a (Fragment) OS=Homo sapiens OX=9606 GN=RPL18A PE=1 SV=1	43	6	45	6	141	16.7	10.77	120.87	6	1.907	1.327	1.437	0.695894	0.0143108	0.216246	0.143603	3.51715	0.882523	1.21116	0.586525	2.00143e+06	3.63929e+06	2.68974e+06	0	0	0
Master Protein Candidate	M0R117	60S ribosomal protein L18a OS=Homo sapiens OX=9606 GN=RPL18A PE=1 SV=1	40	6	45	6	154	18.1	10.48	120.87	6	1.907	1.327	1.437	0.695894	0.0143108	0.216246	0.143603	3.51715	0.882523	1.21116	0.586525	2.00143e+06	3.63929e+06	2.68974e+06	0	0	0
Master Protein Candidate	M0R1A7	60S ribosomal protein L18a OS=Homo sapiens OX=9606 GN=RPL18A PE=1 SV=1	41	6	45	6	147	17.5	10.89	120.87	6	1.907	1.327	1.437	0.695894	0.0143108	0.216246	0.143603	3.51715	0.882523	1.21116	0.586525	2.00143e+06	3.63929e+06	2.68974e+06	0	0	0
Master Protein Candidate	Q02543	60S ribosomal protein L18a OS=Homo sapiens OX=9606 GN=RPL18A PE=1 SV=2	35	6	45	6	176	20.7	10.71	120.87	6	1.907	1.327	1.437	0.695894	0.0143108	0.216246	0.143603	3.51715	0.882523	1.21116	0.586525	2.00143e+06	3.63929e+06	2.68974e+06	0	0	0
Master Protein	P84098	60S ribosomal protein L19 OS=Homo sapiens OX=9606 GN=RPL19 PE=1 SV=1	23	6	35	6	196	23.5	11.47	97.86	6	1.48	1.083	1.366	0.732064	0.0354919	0.940842	0.053336	2.14581	0.0286816	1.73889	0.931903	2.05977e+06	2.75491e+06	2.10468e+06	0	0	0
Master Protein	P46778	60S ribosomal protein L21 OS=Homo sapiens OX=9606 GN=RPL21 PE=1 SV=2	27	4	46	4	160	18.6	10.49	145.64	4	1.589	1.074	1.48	0.675676	0.0562533	0.374052	0.348434	1.98602	0.458671	0.677662	0.309378	3.89266e+06	6.91709e+06	5.32473e+06	0	0	0
Master Protein	K7ERI7	60S ribosomal protein L22 OS=Homo sapiens OX=9606 GN=RPL22 PE=1 SV=1	41	3	8	3	95	11.2	6.8	23.52	3	1.243	1.086	1.145	0.873362	0.301584	0.291321	0.999545	0.647095	0.581691	0.000226092	0.000172454	1.5772e+06	1.95766e+06	2.00177e+06	0	0	0
Master Protein Candidate	P35268	60S ribosomal protein L22 OS=Homo sapiens OX=9606 GN=RPL22 PE=1 SV=2	30	3	8	3	128	14.8	9.19	23.52	3	1.243	1.086	1.145	0.873362	0.301584	0.291321	0.999545	0.647095	0.581691	0.000226092	0.000172454	1.5772e+06	1.95766e+06	2.00177e+06	0	0	0
Master Protein Candidate	H7BY10	60S ribosomal protein L23a (Fragment) OS=Homo sapiens OX=9606 GN=RPL23A PE=1 SV=1	34	8	81	8	158	17.8	10.45	230.63	8	1.32	0.892	1.479	0.676133	0.0850842	0.988809	0.102043	1.4126	0.00435983	1.46601	0.670194	8.62992e+06	1.18056e+07	8.84341e+06	0	0	0
Master Protein	K7EJV9	60S ribosomal protein L23a (Fragment) OS=Homo sapiens OX=9606 GN=RPL23A PE=1 SV=1	32	8	81	8	170	19.4	10.48	230.63	8	1.32	0.892	1.479	0.676133	0.0850842	0.988809	0.102043	1.4126	0.00435983	1.46601	0.670194	8.62992e+06	1.18056e+07	8.84341e+06	0	0	0
Master Protein Candidate	K7ERT8	60S ribosomal protein L23a (Fragment) OS=Homo sapiens OX=9606 GN=RPL23A PE=1 SV=1	31	8	81	8	175	19.6	10.54	230.63	8	1.32	0.892	1.479	0.676133	0.0850842	0.988809	0.102043	1.4126	0.00435983	1.46601	0.670194	8.62992e+06	1.18056e+07	8.84341e+06	0	0	0
Master Protein Candidate	A8MUS3	60S ribosomal protein L23a OS=Homo sapiens OX=9606 GN=RPL23A PE=1 SV=1	28	8	81	8	194	21.9	10.48	230.63	8	1.32	0.892	1.479	0.676133	0.0850842	0.988809	0.102043	1.4126	0.00435983	1.46601	0.670194	8.62992e+06	1.18056e+07	8.84341e+06	0	0	0
Master Protein Candidate	P62750	60S ribosomal protein L23a OS=Homo sapiens OX=9606 GN=RPL23A PE=1 SV=1	35	8	81	8	156	17.7	10.45	230.63	8	1.32	0.892	1.479	0.676133	0.0850842	0.988809	0.102043	1.4126	0.00435983	1.46601	0.670194	8.62992e+06	1.18056e+07	8.84341e+06	0	0	0
Master Protein Candidate	C9JNW5	60S ribosomal protein L24 OS=Homo sapiens OX=9606 GN=RPL24 PE=1 SV=1	27	4	41	4	150	17.5	10.78	115.42	4	1.72	1.15	1.495	0.668896	0.137345	0.971934	0.183515	1.48296	0.0142175	1.10081	0.492527	4.09447e+06	6.35256e+06	4.40136e+06	0	0	0
Master Protein Candidate	C9JXB8	60S ribosomal protein L24 OS=Homo sapiens OX=9606 GN=RPL24 PE=1 SV=1	33	4	41	4	121	14.4	11.31	115.42	4	1.72	1.15	1.495	0.668896	0.137345	0.971934	0.183515	1.48296	0.0142175	1.10081	0.492527	4.09447e+06	6.35256e+06	4.40136e+06	0	0	0
Master Protein	P83731	60S ribosomal protein L24 OS=Homo sapiens OX=9606 GN=RPL24 PE=1 SV=1	25	4	41	4	157	17.8	11.25	115.42	4	1.72	1.15	1.495	0.668896	0.137345	0.971934	0.183515	1.48296	0.0142175	1.10081	0.492527	4.09447e+06	6.35256e+06	4.40136e+06	0	0	0
Master Protein Candidate	J3QRC4	60S ribosomal protein L26 (Fragment) OS=Homo sapiens OX=9606 GN=RPL26 PE=4 SV=1	19	3	7	3	135	15.7	11.21	12	3	1.82	1.411	1.29	0.775194	0.0970714	0.253133	0.74091	1.84349	0.841875	0.168003	0.100957	463616	872889	774571	0	0	0
Master Protein Candidate	J3QRI7	60S ribosomal protein L26 (Fragment) OS=Homo sapiens OX=9606 GN=RPL26 PE=4 SV=1	23	3	7	3	107	12.6	10.92	12	3	1.82	1.411	1.29	0.775194	0.0970714	0.253133	0.74091	1.84349	0.841875	0.168003	0.100957	463616	872889	774571	0	0	0
Master Protein Candidate	P61254	60S ribosomal protein L26 OS=Homo sapiens OX=9606 GN=RPL26 PE=1 SV=1	17	3	7	3	145	17.2	10.55	12	3	1.82	1.411	1.29	0.775194	0.0970714	0.253133	0.74091	1.84349	0.841875	0.168003	0.100957	463616	872889	774571	0	0	0
Master Protein Candidate	J3QQV1	60S ribosomal protein L26 OS=Homo sapiens OX=9606 GN=RPL26 PE=4 SV=1	23	3	7	3	110	12.9	10.76	12	3	1.82	1.411	1.29	0.775194	0.0970714	0.253133	0.74091	1.84349	0.841875	0.168003	0.100957	463616	872889	774571	0	0	0
Master Protein	P61353	60S ribosomal protein L27 OS=Homo sapiens OX=9606 GN=RPL27 PE=1 SV=2	43	6	74	6	136	15.8	10.56	178.21	6	1.445	1.079	1.34	0.746269	0.0251962	0.596875	0.0866759	2.31007	0.241822	1.42322	0.792613	1.24055e+07	1.75716e+07	1.35648e+07	0	0	0
Master Protein	E9PLL6	60S ribosomal protein L27a OS=Homo sapiens OX=9606 GN=RPL27A PE=1 SV=1	43	5	39	5	108	12.2	11.46	104.16	5	1.437	1.041	1.38	0.724638	0.149269	0.874775	0.278769	1.187	0.0604858	0.765563	0.401997	6.19902e+06	8.02524e+06	6.56486e+06	0	0	0
Master Protein Candidate	P46776	60S ribosomal protein L27a OS=Homo sapiens OX=9606 GN=RPL27A PE=1 SV=2	31	5	39	5	148	16.6	11	104.16	5	1.437	1.041	1.38	0.724638	0.149269	0.874775	0.278769	1.187	0.0604858	0.765563	0.401997	6.19902e+06	8.02524e+06	6.56486e+06	0	0	0
Master Protein	H0YKD8	60S ribosomal protein L28 OS=Homo sapiens OX=9606 GN=RPL28 PE=1 SV=1	22	4	19	4	170	19.1	11.46	48.72	4	1.701	1.156	1.472	0.679348	0.0482845	0.476911	0.229865	2.23884	0.371727	0.939913	0.433782	1.17043e+06	2.06871e+06	1.49729e+06	0	0	0
Master Protein Candidate	H0YLP6	60S ribosomal protein L28 OS=Homo sapiens OX=9606 GN=RPL28 PE=1 SV=1	42	4	19	4	89	9.7	10.36	48.72	4	1.701	1.156	1.472	0.679348	0.0482845	0.476911	0.229865	2.23884	0.371727	0.939913	0.433782	1.17043e+06	2.06871e+06	1.49729e+06	0	0	0
Master Protein Candidate	H0YMF4	60S ribosomal protein L28 OS=Homo sapiens OX=9606 GN=RPL28 PE=1 SV=1	33	4	19	4	112	12.4	11.68	48.72	4	1.701	1.156	1.472	0.679348	0.0482845	0.476911	0.229865	2.23884	0.371727	0.939913	0.433782	1.17043e+06	2.06871e+06	1.49729e+06	0	0	0
Master Protein Candidate	P46779	60S ribosomal protein L28 OS=Homo sapiens OX=9606 GN=RPL28 PE=1 SV=3	27	4	19	4	137	15.7	12.02	48.72	4	1.701	1.156	1.472	0.679348	0.0482845	0.476911	0.229865	2.23884	0.371727	0.939913	0.433782	1.17043e+06	2.06871e+06	1.49729e+06	0	0	0
Master Protein	A0A3B3ITT5	60S ribosomal protein L29 OS=Homo sapiens OX=9606 GN=RPL29 PE=1 SV=1	14	2	18	2	167	18.5	11.55	52.77	2	1.358	0.86	1.58	0.632911	0.841359	0.389966	0.196017	0.101876	0.351717	1.11818	0.447916	3.0436e+06	3.37705e+06	2.208e+06	0	0	0
Master Protein Candidate	P47914	60S ribosomal protein L29 OS=Homo sapiens OX=9606 GN=RPL29 PE=1 SV=2	14	2	18	2	159	17.7	11.66	52.77	2	1.358	0.86	1.58	0.632911	0.841359	0.389966	0.196017	0.101876	0.351717	1.11818	0.447916	3.0436e+06	3.37705e+06	2.208e+06	0	0	0
Master Protein	P39023	60S ribosomal protein L3 OS=Homo sapiens OX=9606 GN=RPL3 PE=1 SV=2	23	9	35	9	403	46.1	10.18	90.41	9	2.767	1.743	1.588	0.629723	0.0139479	0.181861	0.16604	5.13414	1.29027	1.2383	0.491051	1.69437e+06	3.85405e+06	2.57392e+06	0	0	0
Master Protein	D3YTB1	60S ribosomal protein L32 (Fragment) OS=Homo sapiens OX=9606 GN=RPL32 PE=1 SV=1	36	6	64	6	133	15.6	11.44	178.21	6	1.511	0.971	1.555	0.643087	0.160294	0.982692	0.200886	1.20137	0.00736266	1.08391	0.448264	3.86613e+06	5.5077e+06	3.90859e+06	0	0	0
Master Protein Candidate	F8W727	60S ribosomal protein L32 OS=Homo sapiens OX=9606 GN=RPL32 PE=1 SV=1	31	6	64	6	153	18	10.59	178.21	6	1.511	0.971	1.555	0.643087	0.160294	0.982692	0.200886	1.20137	0.00736266	1.08391	0.448264	3.86613e+06	5.5077e+06	3.90859e+06	0	0	0
Master Protein Candidate	P62910	60S ribosomal protein L32 OS=Homo sapiens OX=9606 GN=RPL32 PE=1 SV=2	36	6	64	6	135	15.9	11.33	178.21	6	1.511	0.971	1.555	0.643087	0.160294	0.982692	0.200886	1.20137	0.00736266	1.08391	0.448264	3.86613e+06	5.5077e+06	3.90859e+06	0	0	0
Master Protein	P49207	60S ribosomal protein L34 OS=Homo sapiens OX=9606 GN=RPL34 PE=1 SV=3	13	2	18	2	117	13.3	11.47	38.11	2	1.592	1.029	1.547	0.646412	0.140365	0.900192	0.244797	1.35756	0.0469891	0.945516	0.395083	4.90586e+06	7.69686e+06	5.5841e+06	0	0	0
Master Protein	P42766	60S ribosomal protein L35 OS=Homo sapiens OX=9606 GN=RPL35 PE=1 SV=2	26	3	27	3	123	14.5	11.05	47.87	3	1.605	1.04	1.543	0.648088	0.0894438	0.999803	0.0916197	1.68276	8.92079e-05	1.60165	0.672723	4.51282e+06	6.27637e+06	4.50987e+06	0	0	0
Master Protein	Q9Y3U8	60S ribosomal protein L36 OS=Homo sapiens OX=9606 GN=RPL36 PE=1 SV=3	30	5	37	5	105	12.2	11.59	94.73	5	1.624	1.091	1.489	0.671592	0.027839	0.819115	0.0583852	2.52588	0.094541	1.83697	0.828541	3.8966e+06	5.84816e+06	4.16728e+06	0	0	0
Master Protein	P36578	60S ribosomal protein L4 OS=Homo sapiens OX=9606 GN=RPL4 PE=1 SV=5	42	15	105	15	427	47.7	11.06	263.77	15	1.439	1.099	1.309	0.763942	0.0541577	0.811153	0.119539	1.82226	0.0998959	1.20754	0.704728	5.22185e+06	6.91837e+06	5.49209e+06	0	0	0
Master Protein	A0A2R8Y6J3	60S ribosomal protein L5 (Fragment) OS=Homo sapiens OX=9606 GN=RPL5 PE=1 SV=1	36	7	46	7	238	27	9.13	130.64	7	1.632	0.967	1.687	0.592768	0.177571	0.702321	0.474888	1.22503	0.1484	0.545591	0.191706	1.34773e+06	2.20184e+06	1.76906e+06	0	0	0
Master Protein Candidate	P46777	60S ribosomal protein L5 OS=Homo sapiens OX=9606 GN=RPL5 PE=1 SV=3	29	7	46	7	297	34.3	9.72	130.64	7	1.632	0.967	1.687	0.592768	0.177571	0.702321	0.474888	1.22503	0.1484	0.545591	0.191706	1.34773e+06	2.20184e+06	1.76906e+06	0	0	0
Master Protein	Q02878	60S ribosomal protein L6 OS=Homo sapiens OX=9606 GN=RPL6 PE=1 SV=3	45	14	79	14	288	32.7	10.58	190.86	14	1.587	1.303	1.218	0.821018	0.036703	0.460904	0.180202	2.27782	0.438316	0.906484	0.611034	7.38433e+06	1.05599e+07	8.43176e+06	0	0	0
Master Protein	P18124	60S ribosomal protein L7 OS=Homo sapiens OX=9606 GN=RPL7 PE=1 SV=1	35	10	86	10	248	29.2	10.65	244.6	10	1.491	1.153	1.293	0.773395	0.00758692	0.422617	0.0335893	3.16082	0.431283	1.90562	1.13983	4.00585e+06	5.86159e+06	4.45082e+06	0	0	0
Master Protein	P62424	60S ribosomal protein L7a OS=Homo sapiens OX=9606 GN=RPL7A PE=1 SV=2	45	16	134	16	266	30	10.61	364.44	16	1.744	1.177	1.482	0.674764	0.0172778	0.696892	0.0459834	3.07382	0.184594	1.98202	0.902428	7.79693e+06	1.25309e+07	8.6148e+06	0	0	0
Master Protein	P62917	60S ribosomal protein L8 OS=Homo sapiens OX=9606 GN=RPL8 PE=1 SV=2	33	8	61	8	257	28	11.03	190.2	8	1.473	1.091	1.35	0.740741	0.141402	0.64453	0.436952	1.25138	0.208116	0.485415	0.266346	8.32989e+06	1.17993e+07	9.60143e+06	0	0	0
Master Protein	Q9BWD1	Acetyl-CoA acetyltransferase, cytosolic OS=Homo sapiens OX=9606 GN=ACAT2 PE=1 SV=2	14	5	12	5	397	41.3	6.92	33.32	5	1.351	0.885	1.527	0.654879	0.562821	0.951781	0.410401	0.33725	0.0189949	0.590631	0.253302	827402	1.03133e+06	635328	0	0	0
Master Protein	P24752	Acetyl-CoA acetyltransferase, mitochondrial OS=Homo sapiens OX=9606 GN=ACAT1 PE=1 SV=1	6	2	8	2	427	45.2	8.85	23.83	2	2.708	3.736	0.725	1.37931	0.013568	0.00429368	0.334384	5.05715	8.84375	0.344922	0.656213	77190.6	223708	301828	0	0	0
Master Protein Candidate	A0A1B0GUW4	Acid ceramidase (Fragment) OS=Homo sapiens OX=9606 GN=ASAH1 PE=1 SV=1	19	6	53	6	368	41.6	7.96	134.49	6	0.71	1.109	0.64	1.5625	0.659135	0.747122	0.298568	0.128528	0.140409	0.335972	0.820245	2.34485e+06	2.07965e+06	2.6931e+06	0	0	0
Master Protein Candidate	A0A1B0GTM3	Acid ceramidase OS=Homo sapiens OX=9606 GN=ASAH1 PE=1 SV=1	18	6	53	6	376	42.4	8.12	134.49	6	0.71	1.109	0.64	1.5625	0.659135	0.747122	0.298568	0.128528	0.140409	0.335972	0.820245	2.34485e+06	2.07965e+06	2.6931e+06	0	0	0
Master Protein Candidate	A0A1B0GTP7	Acid ceramidase OS=Homo sapiens OX=9606 GN=ASAH1 PE=1 SV=1	24	6	53	6	288	32.6	7.62	134.49	6	0.71	1.109	0.64	1.5625	0.659135	0.747122	0.298568	0.128528	0.140409	0.335972	0.820245	2.34485e+06	2.07965e+06	2.6931e+06	0	0	0
Master Protein Candidate	A0A1B0GTZ5	Acid ceramidase OS=Homo sapiens OX=9606 GN=ASAH1 PE=1 SV=1	18	6	53	6	386	43.6	8.28	134.49	6	0.71	1.109	0.64	1.5625	0.659135	0.747122	0.298568	0.128528	0.140409	0.335972	0.820245	2.34485e+06	2.07965e+06	2.6931e+06	0	0	0
Master Protein Candidate	A0A1B0GUA4	Acid ceramidase OS=Homo sapiens OX=9606 GN=ASAH1 PE=1 SV=1	18	6	53	6	375	42.3	8.12	134.49	6	0.71	1.109	0.64	1.5625	0.659135	0.747122	0.298568	0.128528	0.140409	0.335972	0.820245	2.34485e+06	2.07965e+06	2.6931e+06	0	0	0
Master Protein	A0A1B0GUE3	Acid ceramidase OS=Homo sapiens OX=9606 GN=ASAH1 PE=1 SV=1	21	6	53	6	330	37.4	6.79	134.49	6	0.71	1.109	0.64	1.5625	0.659135	0.747122	0.298568	0.128528	0.140409	0.335972	0.820245	2.34485e+06	2.07965e+06	2.6931e+06	0	0	0
Master Protein Candidate	A0A1B0GUH5	Acid ceramidase OS=Homo sapiens OX=9606 GN=ASAH1 PE=1 SV=1	18	6	53	6	393	44.4	7.3	134.49	6	0.71	1.109	0.64	1.5625	0.659135	0.747122	0.298568	0.128528	0.140409	0.335972	0.820245	2.34485e+06	2.07965e+06	2.6931e+06	0	0	0
Master Protein Candidate	A0A1B0GW68	Acid ceramidase OS=Homo sapiens OX=9606 GN=ASAH1 PE=1 SV=1	18	6	53	6	374	42.3	8.12	134.49	6	0.71	1.109	0.64	1.5625	0.659135	0.747122	0.298568	0.128528	0.140409	0.335972	0.820245	2.34485e+06	2.07965e+06	2.6931e+06	0	0	0
Master Protein Candidate	E7EMM4	Acid ceramidase OS=Homo sapiens OX=9606 GN=ASAH1 PE=1 SV=1	19	6	53	6	370	41.8	8.12	134.49	6	0.71	1.109	0.64	1.5625	0.659135	0.747122	0.298568	0.128528	0.140409	0.335972	0.820245	2.34485e+06	2.07965e+06	2.6931e+06	0	0	0
Master Protein Candidate	Q13510	Acid ceramidase OS=Homo sapiens OX=9606 GN=ASAH1 PE=1 SV=5	17	6	53	6	395	44.6	7.62	134.49	6	0.71	1.109	0.64	1.5625	0.659135	0.747122	0.298568	0.128528	0.140409	0.335972	0.820245	2.34485e+06	2.07965e+06	2.6931e+06	0	0	0
Master Protein	A2A274	Aconitate hydratase, mitochondrial OS=Homo sapiens OX=9606 GN=ACO2 PE=1 SV=1	31	21	130	21	805	87.8	7.37	390.27	21	1.088	1.224	0.889	1.12486	0.814773	0.106564	0.234078	0.0967921	1.19021	0.560638	0.70938	2.55945e+07	2.66797e+07	3.07033e+07	0	0	0
Master Protein Candidate	Q99798	Aconitate hydratase, mitochondrial OS=Homo sapiens OX=9606 GN=ACO2 PE=1 SV=2	32	21	130	21	780	85.4	7.61	390.27	21	1.088	1.224	0.889	1.12486	0.814773	0.106564	0.234078	0.0967921	1.19021	0.560638	0.70938	2.55945e+07	2.66797e+07	3.07033e+07	1	0	1
Master Protein Candidate	P61160	Actin-related protein 2 OS=Homo sapiens OX=9606 GN=ACTR2 PE=1 SV=1	10	3	18	3	394	44.7	6.74	48.32	3	1.376	1.524	0.903	1.10742	0.616774	0.353885	0.861153	0.288787	0.687534	0.0586226	0.0718934	160224	255120	273239	0	0	0
Master Protein	F5H6T1	Actin-related protein 2 OS=Homo sapiens OX=9606 GN=ACTR2 PE=1 SV=2	12	3	18	3	339	38.8	6.27	48.32	3	1.376	1.524	0.903	1.10742	0.616774	0.353885	0.861153	0.288787	0.687534	0.0586226	0.0718934	160224	255120	273239	0	0	0
Master Protein	O15144	Actin-related protein 2/3 complex subunit 2 OS=Homo sapiens OX=9606 GN=ARPC2 PE=1 SV=1	11	3	5	3	300	34.3	7.36	11.35	3	1.346	1.854	0.726	1.37741	0.0684162	0.015826	0.477872	1.56788	3.33836	0.23282	0.44172	260360	398264	462002	0	0	0
Master Protein Candidate	C9JZD1	Actin-related protein 2/3 complex subunit 3 (Fragment) OS=Homo sapiens OX=9606 GN=ARPC3 PE=1 SV=1	24	2	19	2	99	11.5	8.4	48.31	2	1.144	1.418	0.807	1.23916	0.328943	0.0373993	0.266535	0.552415	2.02368	0.463416	0.71158	196026	226468	269052	0	0	0
Master Protein	F8VR50	Actin-related protein 2/3 complex subunit 3 (Fragment) OS=Homo sapiens OX=9606 GN=ARPC3 PE=1 SV=1	29	2	19	2	84	9.7	7.93	48.31	2	1.144	1.418	0.807	1.23916	0.328943	0.0373993	0.266535	0.552415	2.02368	0.463416	0.71158	196026	226468	269052	0	0	0
Master Protein Candidate	O15145	Actin-related protein 2/3 complex subunit 3 OS=Homo sapiens OX=9606 GN=ARPC3 PE=1 SV=3	13	2	19	2	178	20.5	8.59	48.31	2	1.144	1.418	0.807	1.23916	0.328943	0.0373993	0.266535	0.552415	2.02368	0.463416	0.71158	196026	226468	269052	0	0	0
Master Protein	P59998	Actin-related protein 2/3 complex subunit 4 OS=Homo sapiens OX=9606 GN=ARPC4 PE=1 SV=3	23	4	33	4	168	19.7	8.43	72.5	4	1.422	1.335	1.066	0.938086	0.146063	0.558101	0.528338	1.18802	0.338138	0.295376	0.259933	1.21223e+06	1.94994e+06	1.49994e+06	0	0	0
Master Protein Candidate	F8WCF6	Actin-related protein 2/3 complex subunit 4 OS=Homo sapiens OX=9606 GN=ARPC4-TTLL3 PE=3 SV=1	21	4	33	4	181	21	8.76	72.5	4	1.422	1.335	1.066	0.938086	0.146063	0.558101	0.528338	1.18802	0.338138	0.295376	0.259933	1.21223e+06	1.94994e+06	1.49994e+06	0	0	0
Master Protein Candidate	B4DXW1	Actin-related protein 3 OS=Homo sapiens OX=9606 GN=ACTR3 PE=1 SV=1	8	2	3	2	367	42	5.62	6.46	2	1.155	1.024	1.128	0.886525	0.728958	0.738031	0.995337	0.158579	0.135092	0.00228946	0.00179935	149032	170638	169646	0	0	0
Master Protein	P61158	Actin-related protein 3 OS=Homo sapiens OX=9606 GN=ACTR3 PE=1 SV=3	7	2	3	2	418	47.3	5.88	6.46	2	1.155	1.024	1.128	0.886525	0.728958	0.738031	0.995337	0.158579	0.135092	0.00228946	0.00179935	149032	170638	169646	0	0	0
Master Protein	P62736	Actin, aortic smooth muscle OS=Homo sapiens OX=9606 GN=ACTA2 PE=1 SV=1	54	17	295	7	377	42	5.39	835.63	17	1.774	1.482	1.197	0.835422	0.495473	0.682307	0.939194	0.541035	0.246042	0.0326121	0.0227609	1.97691e+07	2.73358e+07	2.38293e+07	1	0	1
Master Protein	P60709	Actin, cytoplasmic 1 OS=Homo sapiens OX=9606 GN=ACTB PE=1 SV=1	58	18	311	8	375	41.7	5.48	907.95	18	1.425	1.49	0.956	1.04603	0.921973	0.498086	0.712049	0.0502763	0.451017	0.141001	0.154278	8.98924e+07	9.95196e+07	1.14487e+08	3	2	5
Master Protein Candidate	P63261	Actin, cytoplasmic 2 OS=Homo sapiens OX=9606 GN=ACTG1 PE=1 SV=1	58	18	311	8	375	41.8	5.48	907.95	18	1.425	1.49	0.956	1.04603	0.921973	0.498086	0.712049	0.0502763	0.451017	0.141001	0.154278	8.98924e+07	9.95196e+07	1.14487e+08	0	0	0
Master Protein	Q5T4U5	Acyl-Coenzyme A dehydrogenase, C-4 to C-12 straight chain, isoform CRA_a OS=Homo sapiens OX=9606 GN=ACADM PE=1 SV=1	17	7	32	7	454	50.2	7.8	82.67	7	0.784	0.569	1.378	0.725689	0.288689	0.538722	0.846727	0.423023	0.152853	0.0995695	0.0524358	1.31867e+06	738811	826523	0	0	0
Master Protein Candidate	H7C5A7	Acyl-coenzyme A thioesterase 8 (Fragment) OS=Homo sapiens OX=9606 GN=ACOT8 PE=1 SV=1	15	2	10	2	209	23.4	9.57	27.63	2	1.452	1.508	0.963	1.03842	0.957105	0.606779	0.766267	0.0276465	0.32719	0.111342	0.120062	250875	280828	322368	0	0	0
Master Protein Candidate	E9PJN0	Acyl-coenzyme A thioesterase 8 OS=Homo sapiens OX=9606 GN=ACOT8 PE=1 SV=1	14	2	10	2	226	25.1	7.09	27.63	2	1.452	1.508	0.963	1.03842	0.957105	0.606779	0.766267	0.0276465	0.32719	0.111342	0.120062	250875	280828	322368	0	0	0
Master Protein	O14734	Acyl-coenzyme A thioesterase 8 OS=Homo sapiens OX=9606 GN=ACOT8 PE=1 SV=1	10	2	10	2	319	35.9	7.56	27.63	2	1.452	1.508	0.963	1.03842	0.957105	0.606779	0.766267	0.0276465	0.32719	0.111342	0.120062	250875	280828	322368	0	0	0
Master Protein Candidate	C9JIF9	Acylamino-acid-releasing enzyme OS=Homo sapiens OX=9606 GN=APEH PE=1 SV=1	20	13	114	13	737	81.6	5.54	336.86	13	0.93	0.744	1.251	0.799361	0.512126	0.0358601	0.154772	0.270279	1.07537	1.01369	0.647728	1.76989e+07	1.54546e+07	1.21431e+07	0	0	0
Master Protein	P13798	Acylamino-acid-releasing enzyme OS=Homo sapiens OX=9606 GN=APEH PE=1 SV=4	20	13	114	13	732	81.2	5.48	336.86	13	0.93	0.744	1.251	0.799361	0.512126	0.0358601	0.154772	0.270279	1.07537	1.01369	0.647728	1.76989e+07	1.54546e+07	1.21431e+07	0	0	0
Master Protein	P14621	Acylphosphatase-2 OS=Homo sapiens OX=9606 GN=ACYP2 PE=1 SV=2	31	3	3	3	99	11.1	9.5	6.98	3	1.002	1.03	0.973	1.02775	0.796354	0.999928	0.790265	0.0990918	3.20353e-05	0.0994669	0.105064	624884	520435	606482	0	0	0
Master Protein Candidate	H0Y8B3	Adenosylhomocysteinase (Fragment) OS=Homo sapiens OX=9606 GN=AHCYL2 PE=1 SV=1	5	3	20	2	518	58.1	8.05	47.22	3	1.134	1.394	0.814	1.2285	0.293152	0.144612	0.843078	0.604316	1.17068	0.0603436	0.0910715	379213	561860	663247	0	0	0
Master Protein Candidate	Q96HN2	Adenosylhomocysteinase 3 OS=Homo sapiens OX=9606 GN=AHCYL2 PE=1 SV=1	5	3	20	2	611	66.7	7.36	47.22	3	1.134	1.394	0.814	1.2285	0.293152	0.144612	0.843078	0.604316	1.17068	0.0603436	0.0910715	379213	561860	663247	0	0	0
Master Protein	P23526	Adenosylhomocysteinase OS=Homo sapiens OX=9606 GN=AHCY PE=1 SV=4	37	16	139	15	432	47.7	6.34	379	16	0.765	0.743	1.03	0.970874	0.497986	0.147487	0.594193	0.231629	0.617615	0.232855	0.219488	2.44147e+07	2.03954e+07	1.77235e+07	0	0	0
Master Protein Candidate	Q5T9B7	Adenylate kinase isoenzyme 1 OS=Homo sapiens OX=9606 GN=AK1 PE=1 SV=1	22	4	26	4	210	23.4	8.6	65.36	4	1.04	1.544	0.674	1.48368	0.999849	0.179818	0.176081	6.83715e-05	1.15054	0.508389	1.11912	579415	595764	851224	0	0	0
Master Protein	P00568	Adenylate kinase isoenzyme 1 OS=Homo sapiens OX=9606 GN=AK1 PE=1 SV=3	24	4	26	4	194	21.6	8.63	65.36	4	1.04	1.544	0.674	1.48368	0.999849	0.179818	0.176081	6.83715e-05	1.15054	0.508389	1.11912	579415	595764	851224	0	0	0
Master Protein	Q9Y6K8	Adenylate kinase isoenzyme 5 OS=Homo sapiens OX=9606 GN=AK5 PE=1 SV=2	7	3	9	3	562	63.3	5.07	22.76	3	0.94	1.561	0.602	1.66113	0.972212	0.126252	0.168544	0.0115046	1.40297	0.465518	1.28453	80752.4	84830.6	118650	0	0	0
Master Protein	Q01518	Adenylyl cyclase-associated protein 1 OS=Homo sapiens OX=9606 GN=CAP1 PE=1 SV=5	17	9	42	8	475	51.9	8.06	116.88	9	1.113	1.539	0.723	1.38313	0.852789	0.249353	0.125247	0.0769736	0.928302	0.652314	1.2479	1.03496e+06	943181	1.45922e+06	0	0	0
Master Protein Candidate	P40123	Adenylyl cyclase-associated protein 2 OS=Homo sapiens OX=9606 GN=CAP2 PE=1 SV=1	13	5	21	4	477	52.8	6.37	49.01	5	1.185	1.841	0.644	1.5528	0.45991	0.0412569	0.204147	0.399732	2.54887	0.444397	1.07152	262070	354624	522193	0	0	0
Master Protein	E9PDI2	Adenylyl cyclase-associated protein OS=Homo sapiens OX=9606 GN=CAP2 PE=1 SV=1	14	5	21	4	451	49.8	6.35	49.01	5	1.185	1.841	0.644	1.5528	0.45991	0.0412569	0.204147	0.399732	2.54887	0.444397	1.07152	262070	354624	522193	0	0	0
Master Protein	H0Y512	Adipocyte plasma membrane-associated protein (Fragment) OS=Homo sapiens OX=9606 GN=APMAP PE=1 SV=1	5	2	10	2	409	45.4	5.66	23.76	2	0.601	1.749	0.344	2.90698	0.884445	0.205223	0.111892	0.0320508	1.20292	0.327214	2.76512	167407	164225	308751	0	0	0
Master Protein Candidate	Q9HDC9	Adipocyte plasma membrane-associated protein OS=Homo sapiens OX=9606 GN=APMAP PE=1 SV=2	5	2	10	2	416	46.5	6.16	23.76	2	0.601	1.749	0.344	2.90698	0.884445	0.205223	0.111892	0.0320508	1.20292	0.327214	2.76512	167407	164225	308751	1	1	2
Master Protein Candidate	P84077	ADP-ribosylation factor 1 OS=Homo sapiens OX=9606 GN=ARF1 PE=1 SV=2	32	5	45	4	181	20.7	6.8	122.22	5	1.058	1.638	0.646	1.54799	0.715182	0.0272604	0.0724758	0.154027	2.5626	0.736315	1.76441	1.48399e+06	1.62917e+06	2.37698e+06	0	0	0
Master Protein	P61204	ADP-ribosylation factor 3 OS=Homo sapiens OX=9606 GN=ARF3 PE=1 SV=2	32	5	45	4	181	20.6	7.43	122.22	5	1.058	1.638	0.646	1.54799	0.715182	0.0272604	0.0724758	0.154027	2.5626	0.736315	1.76441	1.48399e+06	1.62917e+06	2.37698e+06	0	0	0
Master Protein	C9JPM4	ADP-ribosylation factor 4 (Fragment) OS=Homo sapiens OX=9606 GN=ARF4 PE=1 SV=1	42	5	49	4	127	14.5	8.12	129.1	5	0.717	1.151	0.623	1.60514	0.445868	0.967567	0.57364	0.251519	0.0164811	0.150368	0.387417	4.53656e+06	3.34373e+06	4.28952e+06	0	0	0
Master Protein Candidate	P18085	ADP-ribosylation factor 4 OS=Homo sapiens OX=9606 GN=ARF4 PE=1 SV=3	29	5	49	4	180	20.5	7.14	129.1	5	0.717	1.151	0.623	1.60514	0.445868	0.967567	0.57364	0.251519	0.0164811	0.150368	0.387417	4.53656e+06	3.34373e+06	4.28952e+06	0	0	0
Master Protein	F8VYN9	ADP-ribosylation factor-like protein 1 OS=Homo sapiens OX=9606 GN=ARL1 PE=1 SV=1	10	2	17	2	194	21.8	6.77	34.32	2	0.81	1.332	0.608	1.64474	0.959074	0.723165	0.567512	0.0146998	0.187496	0.149583	0.404646	331874	310789	418893	0	0	0
Master Protein Candidate	P40616	ADP-ribosylation factor-like protein 1 OS=Homo sapiens OX=9606 GN=ARL1 PE=1 SV=1	11	2	17	2	181	20.4	5.72	34.32	2	0.81	1.332	0.608	1.64474	0.959074	0.723165	0.567512	0.0146998	0.187496	0.149583	0.404646	331874	310789	418893	0	0	0
Master Protein	P36404	ADP-ribosylation factor-like protein 2 OS=Homo sapiens OX=9606 GN=ARL2 PE=1 SV=4	11	2	5	2	184	20.9	6.34	12.84	2	0.893	1.118	0.799	1.25156	0.850482	0.999582	0.863713	0.062809	0.000203105	0.050841	0.079638	436745	397944	434950	0	0	0
Master Protein Candidate	F5GYV5	ADP-ribosylation factor-like protein 6-interacting protein 4 (Fragment) OS=Homo sapiens OX=9606 GN=ARL6IP4 PE=1 SV=1	22	3	10	3	211	23.7	10.96	31.02	3	1.256	0.215	5.853	0.170853	0.98147	0.427644	0.520197	0.0102022	0.0793172	1.66127	0.0484934	393560	365086	210552	0	0	0
Master Protein Candidate	H7BZV4	ADP-ribosylation factor-like protein 6-interacting protein 4 (Fragment) OS=Homo sapiens OX=9606 GN=ARL6IP4 PE=1 SV=1	22	3	10	3	216	24.2	10.95	31.02	3	1.256	0.215	5.853	0.170853	0.98147	0.427644	0.520197	0.0102022	0.0793172	1.66127	0.0484934	393560	365086	210552	0	0	0
Master Protein Candidate	A0A0C4DG62	ADP-ribosylation factor-like protein 6-interacting protein 4 OS=Homo sapiens OX=9606 GN=ARL6IP4 PE=1 SV=1	22	3	10	3	218	24.6	10.95	31.02	3	1.256	0.215	5.853	0.170853	0.98147	0.427644	0.520197	0.0102022	0.0793172	1.66127	0.0484934	393560	365086	210552	0	0	0
Master Protein	F8WCT1	ADP-ribosylation factor-like protein 6-interacting protein 4 OS=Homo sapiens OX=9606 GN=ARL6IP4 PE=1 SV=1	21	3	10	3	229	25.6	10.95	31.02	3	1.256	0.215	5.853	0.170853	0.98147	0.427644	0.520197	0.0102022	0.0793172	1.66127	0.0484934	393560	365086	210552	0	0	0
Master Protein Candidate	Q66PJ3	ADP-ribosylation factor-like protein 6-interacting protein 4 OS=Homo sapiens OX=9606 GN=ARL6IP4 PE=1 SV=2	11	3	10	3	421	44.9	10.93	31.02	3	1.256	0.215	5.853	0.170853	0.98147	0.427644	0.520197	0.0102022	0.0793172	1.66127	0.0484934	393560	365086	210552	0	0	0
Master Protein	Q96BM9	ADP-ribosylation factor-like protein 8A OS=Homo sapiens OX=9606 GN=ARL8A PE=1 SV=1	25	5	15	4	186	21.4	7.77	32.16	5	1.038	1.321	0.786	1.27226	0.841129	0.0567024	0.0284971	0.0779925	1.64649	1.21453	1.9659	175850	168178	236862	0	0	0
Master Protein	Q9NVJ2	ADP-ribosylation factor-like protein 8B OS=Homo sapiens OX=9606 GN=ARL8B PE=1 SV=1	20	4	17	3	186	21.5	8.43	24.24	4	2.836	1.636	1.733	0.577034	0.0354504	0.393935	0.207888	4.11327	0.661885	1.1822	0.393635	100413	241548	142710	0	0	0
Master Protein	P12235	ADP/ATP translocase 1 OS=Homo sapiens OX=9606 GN=SLC25A4 PE=1 SV=4	30	9	87	2	298	33	9.76	243.12	9	1.778	1.531	1.161	0.861326	0.0952717	0.151921	0.929727	1.8154	1.25294	0.0367393	0.0272563	1.97312e+06	3.01736e+06	2.88785e+06	0	0	0
Master Protein	P05141	ADP/ATP translocase 2 OS=Homo sapiens OX=9606 GN=SLC25A5 PE=1 SV=7	35	11	61	5	298	32.8	9.69	147.25	11	1.904	1.588	1.199	0.834028	0.0994597	0.185609	0.878714	1.90848	1.16147	0.0673266	0.0468326	816679	1.76057e+06	1.62055e+06	1	0	1
Master Protein	P12236	ADP/ATP translocase 3 OS=Homo sapiens OX=9606 GN=SLC25A6 PE=1 SV=4	34	11	98	2	298	32.8	9.74	254.18	11	1.56	1.29	1.21	0.826446	0.0707224	0.163281	0.794992	1.79469	1.01531	0.120561	0.082345	1.22448e+06	1.89588e+06	1.73951e+06	0	0	0
Master Protein	A0A087X1T7	Aggrecan core protein OS=Homo sapiens OX=9606 GN=ACAN PE=1 SV=1	4	10	97	10	2473	255.4	4.13	302.17	10	0.41	0.371	1.105	0.904977	0.307225	0.643657	0.775228	0.210143	0.0709891	0.12218	0.100064	1.58426e+07	6.36821e+06	8.55613e+06	0	0	0
Master Protein Candidate	H0YMF1	Aggrecan core protein OS=Homo sapiens OX=9606 GN=ACAN PE=1 SV=2	4	10	97	10	2568	265.2	4.12	302.17	10	0.41	0.371	1.105	0.904977	0.307225	0.643657	0.775228	0.210143	0.0709891	0.12218	0.100064	1.58426e+07	6.36821e+06	8.55613e+06	0	0	0
Master Protein Candidate	P16112	Aggrecan core protein OS=Homo sapiens OX=9606 GN=ACAN PE=1 SV=3	4	10	97	10	2530	261.2	4.13	302.17	10	0.41	0.371	1.105	0.904977	0.307225	0.643657	0.775228	0.210143	0.0709891	0.12218	0.100064	1.58426e+07	6.36821e+06	8.55613e+06	1	0	1
Master Protein Candidate	Q6PID9	Aggrecan OS=Homo sapiens OX=9606 GN=ACAN PE=1 SV=1	15	10	97	10	721	79.6	5.06	302.17	10	0.41	0.371	1.105	0.904977	0.307225	0.643657	0.775228	0.210143	0.0709891	0.12218	0.100064	1.58426e+07	6.36821e+06	8.55613e+06	0	0	0
Master Protein	P49588	Alanine--tRNA ligase, cytoplasmic OS=Homo sapiens OX=9606 GN=AARS PE=1 SV=2	8	6	22	6	968	106.7	5.53	57.62	6	1.028	1.346	0.764	1.3089	0.485414	0.516581	0.119136	0.322677	0.386116	0.705903	1.20937	544771	421696	728410	0	0	0
Master Protein	P11766	Alcohol dehydrogenase class-3 OS=Homo sapiens OX=9606 GN=ADH5 PE=1 SV=4	11	4	28	4	374	39.7	7.49	57.65	4	0.888	0.962	0.923	1.08342	0.939942	0.864989	0.684805	0.0238861	0.0605957	0.151772	0.17815	554101	519515	592201	0	0	0
Master Protein	P05091	Aldehyde dehydrogenase, mitochondrial OS=Homo sapiens OX=9606 GN=ALDH2 PE=1 SV=2	22	10	54	10	517	56.3	7.05	141.03	10	1.754	1.968	0.891	1.12233	0.0563686	0.0124284	0.445093	2.19068	3.75019	0.313231	0.394556	903427	1.6734e+06	2.24892e+06	0	0	0
Master Protein	P14550	Aldo-keto reductase family 1 member A1 OS=Homo sapiens OX=9606 GN=AKR1A1 PE=1 SV=3	26	7	31	6	325	36.6	6.79	81.22	7	1.288	1.675	0.769	1.30039	0.955679	0.171548	0.246236	0.0253583	1.2824	0.468051	0.791481	471982	490536	724706	0	0	0
Master Protein	P15121	Aldo-keto reductase family 1 member B1 OS=Homo sapiens OX=9606 GN=AKR1B1 PE=1 SV=3	15	4	12	3	316	35.8	6.98	26.3	4	0.896	1.409	0.636	1.57233	0.785457	0.124109	0.290094	0.0939704	1.27683	0.341826	0.845065	366192	414772	543373	0	0	0
Master Protein	O00116	Alkyldihydroxyacetonephosphate synthase, peroxisomal OS=Homo sapiens OX=9606 GN=AGPS PE=1 SV=1	4	2	11	2	658	72.9	7.34	35.61	2	0.822	1.157	0.711	1.40647	0.676228	0.901935	0.90263	0.139663	0.0518622	0.0316327	0.0625745	129814	93229.9	119682	0	0	0
Master Protein Candidate	B8ZZ81	Alkylglycerone-phosphate synthase OS=Homo sapiens OX=9606 GN=AGPS PE=1 SV=1	15	2	11	2	189	20.2	9.66	35.61	2	0.822	1.157	0.711	1.40647	0.676228	0.901935	0.90263	0.139663	0.0518622	0.0316327	0.0625745	129814	93229.9	119682	0	0	0
Master Protein	P02763	Alpha-1-acid glycoprotein 1 OS=Homo sapiens OX=9606 GN=ORM1 PE=1 SV=1	15	3	10	3	201	23.5	5.02	22.35	3	0.319	0.8	0.399	2.50627	0.155881	0.301831	0.859932	0.257499	0.416189	0.0261488	0.16425	713172	161249	320549	0	1	1
Master Protein	P01011	Alpha-1-antichymotrypsin OS=Homo sapiens OX=9606 GN=SERPINA3 PE=1 SV=2	17	6	31	6	423	47.6	5.52	86.86	6	0.703	0.604	1.163	0.859845	0.203531	0.257862	0.98035	0.486033	0.355522	0.0100236	0.00741079	1.78934e+06	738811	829457	0	0	0
Master Protein	P01009	Alpha-1-antitrypsin OS=Homo sapiens OX=9606 GN=SERPINA1 PE=1 SV=3	20	7	27	7	418	46.7	5.59	65.61	7	0.789	1.047	0.754	1.32626	0.617817	0.773515	0.958966	0.165012	0.116773	0.0137203	0.0241334	1.00327e+06	615920	848643	0	0	0
Master Protein	P01023	Alpha-2-macroglobulin OS=Homo sapiens OX=9606 GN=A2M PE=1 SV=3	7	8	47	8	1474	163.2	6.46	120.98	8	0.8	1.167	0.686	1.45773	0.676346	0.879068	0.416836	0.135865	0.0653256	0.260704	0.553986	866764	684985	998774	1	0	1
Master Protein	P12814	Alpha-actinin-1 OS=Homo sapiens OX=9606 GN=ACTN1 PE=1 SV=2	26	19	93	8	892	103	5.41	280.27	19	5.571	3.573	1.559	0.641437	0.0115819	0.0122268	0.998591	10.7867	6.83404	0.000954801	0.000392844	100901	508280	457879	0	0	0
Master Protein	P35609	Alpha-actinin-2 OS=Homo sapiens OX=9606 GN=ACTN2 PE=1 SV=1	10	8	42	2	894	103.8	5.45	132.61	8	1.496	2.197	0.681	1.46843	0.165991	0.0885984	0.877406	1.16676	2.3125	0.0386803	0.0834057	65213.5	105978	119159	0	0	0
Master Protein	O43707	Alpha-actinin-4 OS=Homo sapiens OX=9606 GN=ACTN4 PE=1 SV=2	25	19	98	8	911	104.8	5.44	300.9	19	0.99	1.272	0.779	1.2837	0.9767	0.597297	0.486026	0.0101365	0.284686	0.244092	0.402235	946479	918193	1.1117e+06	0	0	0
Master Protein Candidate	H0Y9H2	Alpha-adducin (Fragment) OS=Homo sapiens OX=9606 GN=ADD1 PE=1 SV=1	10	3	15	2	444	48.5	5.02	46.09	3	1.295	1.667	0.777	1.287	0.187481	0.0255278	0.313519	0.941519	2.65551	0.391403	0.648309	175882	236098	300397	0	0	0
Master Protein	E7ENY0	Alpha-adducin OS=Homo sapiens OX=9606 GN=ADD1 PE=1 SV=1	7	3	15	2	663	73.4	6.55	46.09	3	1.295	1.667	0.777	1.287	0.187481	0.0255278	0.313519	0.941519	2.65551	0.391403	0.648309	175882	236098	300397	0	0	0
Master Protein Candidate	E7EV99	Alpha-adducin OS=Homo sapiens OX=9606 GN=ADD1 PE=1 SV=1	7	3	15	2	632	70	6.46	46.09	3	1.295	1.667	0.777	1.287	0.187481	0.0255278	0.313519	0.941519	2.65551	0.391403	0.648309	175882	236098	300397	0	0	0
Master Protein Candidate	P35611	Alpha-adducin OS=Homo sapiens OX=9606 GN=ADD1 PE=1 SV=2	6	3	15	2	737	80.9	5.83	46.09	3	1.295	1.667	0.777	1.287	0.187481	0.0255278	0.313519	0.941519	2.65551	0.391403	0.648309	175882	236098	300397	1	0	1
Master Protein	A0A1B0GTG2	Alpha-aminoadipic semialdehyde dehydrogenase OS=Homo sapiens OX=9606 GN=ALDH7A1 PE=1 SV=1	27	10	69	10	536	58.1	8.13	209.55	10	0.724	1.282	0.565	1.76991	0.836288	0.999879	0.843664	0.0562143	6.73148e-05	0.0417143	0.130674	3.82503e+06	3.19211e+06	3.85573e+06	0	0	0
Master Protein Candidate	A0A1B0GW77	Alpha-aminoadipic semialdehyde dehydrogenase OS=Homo sapiens OX=9606 GN=ALDH7A1 PE=1 SV=1	26	10	69	10	554	60	8.18	209.55	10	0.724	1.282	0.565	1.76991	0.836288	0.999879	0.843664	0.0562143	6.73148e-05	0.0417143	0.130674	3.82503e+06	3.19211e+06	3.85573e+06	0	0	0
Master Protein Candidate	P49419	Alpha-aminoadipic semialdehyde dehydrogenase OS=Homo sapiens OX=9606 GN=ALDH7A1 PE=1 SV=5	27	10	69	10	539	58.5	7.99	209.55	10	0.724	1.282	0.565	1.76991	0.836288	0.999879	0.843664	0.0562143	6.73148e-05	0.0417143	0.130674	3.82503e+06	3.19211e+06	3.85573e+06	0	0	0
Master Protein	P61163	Alpha-centractin OS=Homo sapiens OX=9606 GN=ACTR1A PE=1 SV=1	25	7	50	4	376	42.6	6.64	140.74	7	0.94	1.37	0.686	1.45773	0.989518	0.190565	0.226723	0.00430192	0.986341	0.44213	0.939511	595566	619649	814761	0	0	0
Master Protein Candidate	R4GMT0	Alpha-centractin OS=Homo sapiens OX=9606 GN=ACTR1A PE=1 SV=1	29	7	50	4	332	37.4	5.66	140.74	7	0.94	1.37	0.686	1.45773	0.989518	0.190565	0.226723	0.00430192	0.986341	0.44213	0.939511	595566	619649	814761	0	0	0
Master Protein	E9PR44	Alpha-crystallin B chain (Fragment) OS=Homo sapiens OX=9606 GN=CRYAB PE=1 SV=1	52	12	168	12	174	20	7.03	502.95	12	0.774	1.034	0.749	1.33511	0.764872	0.916898	0.947587	0.0901024	0.03896	0.0175124	0.0312163	5.99452e+07	5.2267e+07	5.3843e+07	0	0	0
Master Protein Candidate	P02511	Alpha-crystallin B chain OS=Homo sapiens OX=9606 GN=CRYAB PE=1 SV=2	52	12	168	12	175	20.1	7.33	502.95	12	0.774	1.034	0.749	1.33511	0.764872	0.916898	0.947587	0.0901024	0.03896	0.0175124	0.0312163	5.99452e+07	5.2267e+07	5.3843e+07	4	3	7
Master Protein	P06733	Alpha-enolase OS=Homo sapiens OX=9606 GN=ENO1 PE=1 SV=2	51	19	216	18	434	47.1	7.39	694.55	19	0.91	0.945	0.963	1.03842	0.990352	0.910701	0.957264	0.0038313	0.0383898	0.0182664	0.019697	3.88101e+07	3.83371e+07	3.72082e+07	1	1	2
Master Protein	Q16352	Alpha-internexin OS=Homo sapiens OX=9606 GN=INA PE=1 SV=2	43	22	137	17	499	55.4	5.4	400.47	22	0.566	0.574	0.987	1.01317	0.0291581	0.10225	0.593998	0.868947	0.568452	0.223274	0.229195	1.40149e+07	6.40656e+06	7.96766e+06	3	2	5
Master Protein	Q9NTJ4	Alpha-mannosidase 2C1 OS=Homo sapiens OX=9606 GN=MAN2C1 PE=1 SV=1	10	8	23	8	1040	115.8	6.57	60.91	8	0.849	0.707	1.199	0.834028	0.452106	0.702887	0.891183	0.292701	0.108252	0.0599898	0.0417291	920212	611916	705422	0	0	0
Master Protein Candidate	M0R0Y2	Alpha-soluble NSF attachment protein OS=Homo sapiens OX=9606 GN=NAPA PE=1 SV=1	42	9	53	6	256	29.1	5.16	174.55	9	1.274	1.614	0.789	1.26743	0.26566	0.0176561	0.148013	0.733407	2.82951	0.654634	1.05159	672217	825347	1.04561e+06	0	0	0
Master Protein	P54920	Alpha-soluble NSF attachment protein OS=Homo sapiens OX=9606 GN=NAPA PE=1 SV=3	36	9	53	6	295	33.2	5.36	174.55	9	1.274	1.614	0.789	1.26743	0.26566	0.0176561	0.148013	0.733407	2.82951	0.654634	1.05159	672217	825347	1.04561e+06	1	1	2
Master Protein	E7EPV7	Alpha-synuclein OS=Homo sapiens OX=9606 GN=SNCA PE=1 SV=1	66	9	92	7	115	11.8	9.23	350.2	9	36.193	38.627	0.937	1.06724	0.006985	0.00356205	0.771555	78.0261	94.5705	0.105537	0.120206	1.10241e+06	2.60836e+07	3.8323e+07	6	4	10
Master Protein Candidate	P37840	Alpha-synuclein OS=Homo sapiens OX=9606 GN=SNCA PE=1 SV=1	54	9	92	7	140	14.5	4.7	350.2	9	36.193	38.627	0.937	1.06724	0.006985	0.00356205	0.771555	78.0261	94.5705	0.105537	0.120206	1.10241e+06	2.60836e+07	3.8323e+07	6	4	10
Master Protein	Q5SQI0	Alpha-tubulin N-acetyltransferase 1 OS=Homo sapiens OX=9606 GN=ATAT1 PE=1 SV=1	11	4	21	4	421	46.8	9.95	58.89	4	0.666	1.052	0.633	1.57978	0.382818	0.890954	0.219388	0.277727	0.0527523	0.417013	1.04074	299360	188632	357228	0	0	0
Master Protein	P27338	Amine oxidase [flavin-containing] B OS=Homo sapiens OX=9606 GN=MAOB PE=1 SV=3	11	6	21	4	520	58.7	7.5	62.72	6	2.878	5.965	0.482	2.07469	0.114494	0.0708118	0.924941	2.70883	6.85912	0.0163331	0.070303	102304	414868	386197	0	0	0
Master Protein Candidate	A0A2R8Y4W1	Amino acid transporter OS=Homo sapiens OX=9606 GN=SLC1A2 PE=1 SV=1	14	8	26	8	571	61.8	6.67	80.65	8	1.453	1.429	1.017	0.983284	0.377217	0.326795	0.991696	0.615213	0.6941	0.00368312	0.00356102	934247	1.57989e+06	1.52076e+06	0	0	0
Master Protein Candidate	A0A2R8Y860	Amino acid transporter OS=Homo sapiens OX=9606 GN=SLC1A2 PE=1 SV=1	14	8	26	8	579	62.9	7.14	80.65	8	1.453	1.429	1.017	0.983284	0.377217	0.326795	0.991696	0.615213	0.6941	0.00368312	0.00356102	934247	1.57989e+06	1.52076e+06	0	0	0
Master Protein Candidate	A0A2R8YD46	Amino acid transporter OS=Homo sapiens OX=9606 GN=SLC1A2 PE=1 SV=1	13	8	26	8	611	66.2	6.48	80.65	8	1.453	1.429	1.017	0.983284	0.377217	0.326795	0.991696	0.615213	0.6941	0.00368312	0.00356102	934247	1.57989e+06	1.52076e+06	0	0	0
Master Protein Candidate	A0A2R8YFE3	Amino acid transporter OS=Homo sapiens OX=9606 GN=SLC1A2 PE=1 SV=1	16	8	26	8	496	53.5	6.09	80.65	8	1.453	1.429	1.017	0.983284	0.377217	0.326795	0.991696	0.615213	0.6941	0.00368312	0.00356102	934247	1.57989e+06	1.52076e+06	0	0	0
Master Protein	A0A2U3TZS7	Amino acid transporter OS=Homo sapiens OX=9606 GN=SLC1A2 PE=1 SV=1	14	8	26	8	570	61.7	6.67	80.65	8	1.453	1.429	1.017	0.983284	0.377217	0.326795	0.991696	0.615213	0.6941	0.00368312	0.00356102	934247	1.57989e+06	1.52076e+06	0	0	0
Master Protein Candidate	A0A087X0U3	Amino acid transporter OS=Homo sapiens OX=9606 GN=SLC1A3 PE=1 SV=1	13	4	34	4	430	47.1	9.03	123.04	4	2.9	2.213	1.31	0.763359	0.027275	0.0984545	0.578926	4.53628	2.22797	0.310964	0.181204	549896	1.42052e+06	1.11471e+06	0	0	0
Master Protein	E9PLK3	Aminopeptidase OS=Homo sapiens OX=9606 GN=NPEPPS PE=1 SV=1	19	16	77	16	915	102.9	5.6	211.6	16	1.2	1.713	0.701	1.42653	0.261343	0.0219737	0.19237	0.699346	2.84032	0.50182	1.0212	3.57159e+06	4.46794e+06	5.64158e+06	0	0	0
Master Protein	P49418	Amphiphysin OS=Homo sapiens OX=9606 GN=AMPH PE=1 SV=1	20	11	43	9	695	76.2	4.64	117.27	11	2.417	2.084	1.16	0.862069	0.00493194	0.0137716	0.601472	5.57598	3.87836	0.25611	0.190332	708168	1.64719e+06	1.39156e+06	0	0	0
Master Protein	A0A0A0MRG2	Amyloid-beta precursor protein OS=Homo sapiens OX=9606 GN=APP PE=1 SV=1	4	2	9	2	660	75.1	4.84	25.6	2	1.651	0.136	12.106	0.0826037	0.880672	0.976984	0.77706	0.0911116	0.00137533	1.32616	0.00904886	3.95219e+06	8.76322e+06	5.84771e+06	0	0	0
Master Protein Candidate	E9PG40	Amyloid-beta precursor protein OS=Homo sapiens OX=9606 GN=APP PE=1 SV=1	3	2	9	2	714	80.8	4.82	25.6	2	1.651	0.136	12.106	0.0826037	0.880672	0.976984	0.77706	0.0911116	0.00137533	1.32616	0.00904886	3.95219e+06	8.76322e+06	5.84771e+06	0	0	0
Master Protein Candidate	P05067	Amyloid-beta precursor protein OS=Homo sapiens OX=9606 GN=APP PE=1 SV=3	3	2	9	2	770	86.9	4.82	25.6	2	1.651	0.136	12.106	0.0826037	0.880672	0.976984	0.77706	0.0911116	0.00137533	1.32616	0.00904886	3.95219e+06	8.76322e+06	5.84771e+06	2	0	2
Master Protein	Q96Q35	Amyotrophic lateral sclerosis 2 chromosomal region candidate gene 12 protein OS=Homo sapiens OX=9606 GN=ALS2CR12 PE=1 SV=2	5	2	5	2	445	52.4	6.71	9.91	2	1.276	1.606	0.794	1.25945	0.235455	0.0234086	0.229154	0.801446	2.61878	0.508059	0.805885	252298	306100	379076	0	0	0
Master Protein	Q9NQW6	Anillin OS=Homo sapiens OX=9606 GN=ANLN PE=1 SV=2	3	4	15	4	1124	124.1	8.07	26.79	4	0.449	1.092	0.411	2.43309	0.164201	0.897791	0.28663	0.352297	0.0511325	0.223041	1.32038	729657	360306	702969	0	0	0
Master Protein	I6L894	Ankyrin-2 OS=Homo sapiens OX=9606 GN=ANK2 PE=1 SV=1	6	19	77	16	3924	430	5.12	208.48	19	1.725	2.732	0.631	1.58479	0.343402	0.0827641	0.529198	0.800741	2.95646	0.174397	0.438006	754711	1.35235e+06	1.78343e+06	0	0	0
Master Protein Candidate	Q01484	Ankyrin-2 OS=Homo sapiens OX=9606 GN=ANK2 PE=1 SV=4	6	19	77	16	3957	433.4	5.14	208.48	19	1.725	2.732	0.631	1.58479	0.343402	0.0827641	0.529198	0.800741	2.95646	0.174397	0.438006	754711	1.35235e+06	1.78343e+06	1	0	1
Master Protein	Q12955	Ankyrin-3 OS=Homo sapiens OX=9606 GN=ANK3 PE=1 SV=3	1	5	17	2	4377	480.1	6.49	43.56	5	1.6	2.172	0.737	1.35685	0.975887	0.307093	0.392833	0.016961	1.11365	0.299069	0.550601	51409.1	62408.4	99230	0	0	0
Master Protein	P04083	Annexin A1 OS=Homo sapiens OX=9606 GN=ANXA1 PE=1 SV=2	23	6	27	6	346	38.7	7.02	75.3	6	2.099	1.556	1.349	0.74129	0.443607	0.999886	0.450588	0.740951	7.6982e-05	0.467051	0.256649	283304	620212	419412	0	1	1
Master Protein	P50995	Annexin A11 OS=Homo sapiens OX=9606 GN=ANXA11 PE=1 SV=1	4	2	12	2	505	54.4	7.65	30.83	2	1.37	1.36	1.007	0.993049	0.599312	0.888645	0.855149	0.304615	0.0697295	0.0684339	0.0674858	160404	207094	179747	0	0	0
Master Protein	P07355	Annexin A2 OS=Homo sapiens OX=9606 GN=ANXA2 PE=1 SV=2	35	10	35	10	339	38.6	7.75	108.45	10	1.748	2.084	0.839	1.1919	0.290967	0.146761	0.851792	0.937202	1.73678	0.0584502	0.0830351	718285	1.124e+06	1.38926e+06	0	0	0
Master Protein	P09525	Annexin A4 OS=Homo sapiens OX=9606 GN=ANXA4 PE=1 SV=4	8	2	3	2	319	35.9	6.13	8.57	2	1.78	1.579	1.127	0.887311	0.527386	0.711138	0.960704	0.494611	0.233765	0.0196218	0.0154486	83095.9	170179	125372	0	0	0
Master Protein	P08133	Annexin A6 OS=Homo sapiens OX=9606 GN=ANXA6 PE=1 SV=3	46	28	160	28	673	75.8	5.6	444.48	28	2.459	1.75	1.406	0.711238	0.146938	0.143575	0.999818	2.04801	1.47511	0.000110953	5.61267e-05	4.71424e+06	9.69143e+06	9.13578e+06	1	0	1
Master Protein	P20073	Annexin A7 OS=Homo sapiens OX=9606 GN=ANXA7 PE=1 SV=3	7	3	18	3	488	52.7	5.68	40.48	3	1.486	1.494	0.995	1.00503	0.000907669	0.000639386	0.884671	4.52052	4.77219	0.0529521	0.0534856	237488	356556	365434	0	0	0
Master Protein Candidate	Q6P452	Annexin OS=Homo sapiens OX=9606 GN=ANXA4 PE=1 SV=1	8	2	3	2	299	33.5	5.86	8.57	2	1.78	1.579	1.127	0.887311	0.527386	0.711138	0.960704	0.494611	0.233765	0.0196218	0.0154486	83095.9	170179	125372	0	0	0
Master Protein	A0A087X253	AP complex subunit beta OS=Homo sapiens OX=9606 GN=AP2B1 PE=1 SV=1	17	14	78	7	913	101.3	5.29	201	14	1.598	1.796	0.89	1.1236	0.0105771	0.00198727	0.258273	3.15706	4.85233	0.523249	0.660585	739737	1.17923e+06	1.415e+06	0	0	0
Master Protein	O43747	AP-1 complex subunit gamma-1 OS=Homo sapiens OX=9606 GN=AP1G1 PE=1 SV=5	7	5	21	5	822	91.3	6.8	35.92	5	1.57	2.047	0.767	1.30378	0.609708	0.208054	0.630918	0.337359	1.39569	0.153421	0.260791	322955	403891	515306	0	0	0
Master Protein	O95782	AP-2 complex subunit alpha-1 OS=Homo sapiens OX=9606 GN=AP2A1 PE=1 SV=3	36	31	236	22	977	107.5	7.03	636.24	31	1.21	1.316	0.92	1.08696	0.355888	0.247012	0.950891	0.542911	0.799183	0.0201197	0.0237709	9.65305e+06	1.20278e+07	1.26612e+07	1	1	2
Master Protein	O94973	AP-2 complex subunit alpha-2 OS=Homo sapiens OX=9606 GN=AP2A2 PE=1 SV=2	32	26	171	6	939	103.9	6.96	472.57	26	1.055	1.318	0.8	1.25	0.38468	0.144385	0.718442	0.43772	1.10775	0.114887	0.17951	1.07661e+06	1.36858e+06	1.55326e+06	1	1	2
Master Protein Candidate	P63010	AP-2 complex subunit beta OS=Homo sapiens OX=9606 GN=AP2B1 PE=1 SV=1	16	14	78	7	937	104.5	5.38	201	14	1.598	1.796	0.89	1.1236	0.0105771	0.00198727	0.258273	3.15706	4.85233	0.523249	0.660585	739737	1.17923e+06	1.415e+06	4	1	5
Master Protein Candidate	A0A087WY71	AP-2 complex subunit mu OS=Homo sapiens OX=9606 GN=AP2M1 PE=1 SV=1	32	13	70	13	434	49.5	9.54	154.84	13	1.366	1.325	1.031	0.969932	0.0543084	0.0815751	0.944042	1.72817	1.44219	0.0257837	0.0242565	3.10523e+06	4.6862e+06	4.52917e+06	0	0	0
Master Protein Candidate	E9PFW3	AP-2 complex subunit mu OS=Homo sapiens OX=9606 GN=AP2M1 PE=1 SV=1	31	13	70	13	460	52.3	9.5	154.84	13	1.366	1.325	1.031	0.969932	0.0543084	0.0815751	0.944042	1.72817	1.44219	0.0257837	0.0242565	3.10523e+06	4.6862e+06	4.52917e+06	0	0	0
Master Protein	Q96CW1	AP-2 complex subunit mu OS=Homo sapiens OX=9606 GN=AP2M1 PE=1 SV=2	32	13	70	13	435	49.6	9.54	154.84	13	1.366	1.325	1.031	0.969932	0.0543084	0.0815751	0.944042	1.72817	1.44219	0.0257837	0.0242565	3.10523e+06	4.6862e+06	4.52917e+06	0	0	0
Master Protein	O14617	AP-3 complex subunit delta-1 OS=Homo sapiens OX=9606 GN=AP3D1 PE=1 SV=1	13	11	59	11	1153	130.1	8.48	171.07	11	1.773	1.567	1.132	0.883392	0.178012	0.215399	0.987497	1.32895	1.04481	0.00618554	0.00482708	611612	1.10393e+06	1.083e+06	1	0	1
Master Protein	P02647	Apolipoprotein A-I OS=Homo sapiens OX=9606 GN=APOA1 PE=1 SV=1	26	6	31	6	267	30.8	5.76	82.31	6	1.055	0.629	1.678	0.595948	0.987437	0.30432	0.253038	0.00579263	0.324985	1.00146	0.35567	742969	798084	477610	0	0	0
Master Protein	C9JF17	Apolipoprotein D (Fragment) OS=Homo sapiens OX=9606 GN=APOD PE=1 SV=1	20	5	31	5	215	24.1	5.6	85.22	5	0.704	0.96	0.734	1.3624	0.341668	0.957502	0.468918	0.328342	0.0181057	0.241415	0.448097	2.57575e+06	2.11904e+06	2.47836e+06	0	0	0
Master Protein Candidate	P05090	Apolipoprotein D OS=Homo sapiens OX=9606 GN=APOD PE=1 SV=1	23	5	31	5	189	21.3	5.15	85.22	5	0.704	0.96	0.734	1.3624	0.341668	0.957502	0.468918	0.328342	0.0181057	0.241415	0.448097	2.57575e+06	2.11904e+06	2.47836e+06	0	1	1
Master Protein	P02649	Apolipoprotein E OS=Homo sapiens OX=9606 GN=APOE PE=1 SV=1	52	18	135	18	317	36.1	5.73	376.76	18	1.489	0.688	2.163	0.462321	0.85648	0.498899	0.796042	0.100184	0.207767	0.214276	0.0457994	3.14111e+07	9.58041e+06	6.34679e+06	2	3	5
Master Protein	O95831	Apoptosis-inducing factor 1, mitochondrial OS=Homo sapiens OX=9606 GN=AIFM1 PE=1 SV=1	4	2	6	2	613	66.9	8.95	14.79	2	1.286	1.62	0.794	1.25945	0.435857	0.137454	0.633259	0.463803	1.39618	0.157544	0.249897	115830	151378	190383	0	0	0
Master Protein	P29972	Aquaporin-1 OS=Homo sapiens OX=9606 GN=AQP1 PE=1 SV=3	13	2	20	2	269	28.5	7.42	83.72	2	0.371	0.97	0.383	2.61097	0.141281	0.778453	0.332635	0.315319	0.105505	0.183086	1.24812	3.84739e+06	1.10366e+06	2.98052e+06	0	0	0
Master Protein	P55087	Aquaporin-4 OS=Homo sapiens OX=9606 GN=AQP4 PE=1 SV=2	14	3	21	3	323	34.8	7.66	54.03	3	0.744	0.866	0.858	1.1655	0.673825	0.885318	0.916512	0.127561	0.045812	0.0324853	0.0441278	1.34991e+06	1.10852e+06	1.21583e+06	0	0	0
Master Protein Candidate	H0Y7Q1	Arf-GAP with dual PH domain-containing protein 1 (Fragment) OS=Homo sapiens OX=9606 GN=ADAP1 PE=1 SV=1	10	3	8	3	357	41.1	9.31	22.02	3	0.611	1.14	0.536	1.86567	0.086279	0.984599	0.106834	0.650162	0.00768419	0.520612	1.81211	412485	204162	396209	0	0	0
Master Protein Candidate	H7C324	Arf-GAP with dual PH domain-containing protein 1 (Fragment) OS=Homo sapiens OX=9606 GN=ADAP1 PE=1 SV=2	15	3	8	3	245	28.5	9.42	22.02	3	0.611	1.14	0.536	1.86567	0.086279	0.984599	0.106834	0.650162	0.00768419	0.520612	1.81211	412485	204162	396209	0	0	0
Master Protein Candidate	A0A087WTN6	Arf-GAP with dual PH domain-containing protein 1 OS=Homo sapiens OX=9606 GN=ADAP1 PE=1 SV=1	13	3	8	3	279	32.7	9.14	22.02	3	0.611	1.14	0.536	1.86567	0.086279	0.984599	0.106834	0.650162	0.00768419	0.520612	1.81211	412485	204162	396209	0	0	0
Master Protein Candidate	A0A3B3ISA7	Arf-GAP with dual PH domain-containing protein 1 OS=Homo sapiens OX=9606 GN=ADAP1 PE=1 SV=1	10	3	8	3	373	43.2	9.07	22.02	3	0.611	1.14	0.536	1.86567	0.086279	0.984599	0.106834	0.650162	0.00768419	0.520612	1.81211	412485	204162	396209	0	0	0
Master Protein	O75689	Arf-GAP with dual PH domain-containing protein 1 OS=Homo sapiens OX=9606 GN=ADAP1 PE=1 SV=2	10	3	8	3	374	43.4	8.97	22.02	3	0.611	1.14	0.536	1.86567	0.086279	0.984599	0.106834	0.650162	0.00768419	0.520612	1.81211	412485	204162	396209	0	0	0
Master Protein	P05089	Arginase-1 OS=Homo sapiens OX=9606 GN=ARG1 PE=1 SV=2	18	5	12	5	322	34.7	7.21	24.2	5	2.609	6.561	0.398	2.51256	0.178823	0.0272986	0.35066	1.95043	10.2605	0.181135	1.1435	131443	301754	536251	0	0	0
Master Protein	V9GYU7	Arrestin domain-containing protein 2 (Fragment) OS=Homo sapiens OX=9606 GN=ARRDC2 PE=1 SV=1	8	2	10	2	322	34.6	10.39	32.22	2	0.99	1.192	0.831	1.20337	0.647147	0.998488	0.61752	0.187107	0.000783425	0.173969	0.251924	229659	179613	239277	0	0	0
Master Protein Candidate	Q8TBH0	Arrestin domain-containing protein 2 OS=Homo sapiens OX=9606 GN=ARRDC2 PE=1 SV=2	6	2	10	2	407	44.4	9.2	32.22	2	0.99	1.192	0.831	1.20337	0.647147	0.998488	0.61752	0.187107	0.000783425	0.173969	0.251924	229659	179613	239277	0	0	0
Master Protein	A0A0R4J2G3	Arylacetamide deacetylase-like 1 OS=Homo sapiens OX=9606 GN=NCEH1 PE=1 SV=1	7	3	4	3	440	49	7.93	10.32	3	2.685	2.816	0.953	1.04932	0.0243635	0.0154648	0.916028	4.3316	5.09881	0.0363011	0.03997	69410	196674	219692	0	0	0
Master Protein	P17174	Aspartate aminotransferase, cytoplasmic OS=Homo sapiens OX=9606 GN=GOT1 PE=1 SV=3	46	16	145	16	413	46.2	7.01	457.67	16	0.961	0.742	1.294	0.772798	0.705379	0.0493134	0.138754	0.145666	0.96982	1.10994	0.662872	3.17978e+07	2.91653e+07	2.22132e+07	0	0	0
Master Protein	P00505	Aspartate aminotransferase, mitochondrial OS=Homo sapiens OX=9606 GN=GOT2 PE=1 SV=3	43	19	175	19	430	47.5	9.01	491.22	19	1.025	0.927	1.106	0.904159	0.93601	0.342914	0.224597	0.0294375	0.430883	0.717346	0.586433	3.03723e+07	3.20547e+07	2.5214e+07	0	0	0
Master Protein	P45381	Aspartoacylase OS=Homo sapiens OX=9606 GN=ASPA PE=1 SV=1	18	5	40	5	313	35.7	6.52	105.88	5	0.952	1.186	0.803	1.24533	0.427556	0.996495	0.391001	0.351295	0.00180872	0.327481	0.507873	1.17319e+06	768296	1.15759e+06	0	0	0
Master Protein Candidate	Q9ULA0	Aspartyl aminopeptidase OS=Homo sapiens OX=9606 GN=DNPEP PE=1 SV=1	29	14	85	14	475	52.4	7.42	236.23	14	0.595	0.269	2.216	0.451264	0.990492	0.881868	0.817861	0.00246878	0.0146865	0.193502	0.0394046	8.24343e+06	6.95286e+06	5.17145e+06	0	0	0
Master Protein	A0A024R442	Aspartyl aminopeptidase, isoform CRA_b OS=Homo sapiens OX=9606 GN=DNPEP PE=1 SV=1	30	14	85	14	471	52	7.42	236.23	14	0.595	0.269	2.216	0.451264	0.990492	0.881868	0.817861	0.00246878	0.0146865	0.193502	0.0394046	8.24343e+06	6.95286e+06	5.17145e+06	0	0	0
Master Protein Candidate	E7ETB3	Aspartyl aminopeptidase, isoform CRA_c OS=Homo sapiens OX=9606 GN=DNPEP PE=1 SV=2	28	14	85	14	493	54.5	7.74	236.23	14	0.595	0.269	2.216	0.451264	0.990492	0.881868	0.817861	0.00246878	0.0146865	0.193502	0.0394046	8.24343e+06	6.95286e+06	5.17145e+06	0	0	0
Master Protein	Q8WXF7	Atlastin-1 OS=Homo sapiens OX=9606 GN=ATL1 PE=1 SV=1	4	2	11	2	558	63.5	6.18	33.45	2	1.104	1.724	0.641	1.56006	0.608778	0.0283697	0.0959789	0.237957	2.66728	0.652425	1.58787	148679	179335	263548	0	0	0
Master Protein Candidate	Q5QNZ2	ATP synthase F(0) complex subunit B1, mitochondrial OS=Homo sapiens OX=9606 GN=ATP5PB PE=1 SV=1	31	7	30	7	195	22.3	9.26	87.79	7	1.909	2.099	0.91	1.0989	0.0280588	0.0224977	0.980319	2.96264	3.45886	0.00785577	0.00948649	666236	1.29373e+06	1.35274e+06	0	0	0
Master Protein	P24539	ATP synthase F(0) complex subunit B1, mitochondrial OS=Homo sapiens OX=9606 GN=ATP5PB PE=1 SV=2	23	7	30	7	256	28.9	9.36	87.79	7	1.909	2.099	0.91	1.0989	0.0280588	0.0224977	0.980319	2.96264	3.45886	0.00785577	0.00948649	666236	1.29373e+06	1.35274e+06	1	1	2
Master Protein	P25705	ATP synthase subunit alpha, mitochondrial OS=Homo sapiens OX=9606 GN=ATP5F1A PE=1 SV=1	31	14	124	14	553	59.7	9.13	350.35	14	1.739	1.825	0.953	1.04932	0.0554975	0.0106234	0.38306	2.18371	3.60207	0.397146	0.437285	7.29687e+06	1.22289e+07	1.59043e+07	2	1	3
Master Protein	P06576	ATP synthase subunit beta, mitochondrial OS=Homo sapiens OX=9606 GN=ATP5F1B PE=1 SV=3	46	19	193	19	529	56.5	5.4	621.04	19	2.226	1.911	1.165	0.858369	0.0566344	0.0241459	0.767011	2.77564	3.09039	0.134206	0.0988825	8.08532e+06	1.563e+07	1.81613e+07	2	1	3
Master Protein	O75947	ATP synthase subunit d, mitochondrial OS=Homo sapiens OX=9606 GN=ATP5PD PE=1 SV=3	39	5	28	5	161	18.5	5.3	76.71	5	2.109	1.642	1.285	0.77821	0.10028	0.112047	0.995836	2.10644	1.56089	0.00232879	0.00141034	531580	1.04414e+06	1.03705e+06	1	1	2
Master Protein	P30049	ATP synthase subunit delta, mitochondrial OS=Homo sapiens OX=9606 GN=ATP5F1D PE=1 SV=2	14	2	14	2	168	17.5	5.49	37.72	2	1.193	0.894	1.334	0.749625	0.638261	0.910758	0.863178	0.232637	0.0362938	0.085242	0.0479007	360607	515291	496482	0	0	0
Master Protein Candidate	C9JU26	ATP synthase subunit f, mitochondrial OS=Homo sapiens OX=9606 GN=ATP5MF PE=1 SV=1	24	2	26	2	98	11.4	9.86	71.53	2	2.526	2.051	1.232	0.811688	0.0357262	0.287283	0.291994	3.65516	1.11101	0.658659	0.433949	277083	702797	466219	0	0	0
Master Protein Candidate	P56134	ATP synthase subunit f, mitochondrial OS=Homo sapiens OX=9606 GN=ATP5MF PE=1 SV=3	26	2	26	2	94	10.9	9.67	71.53	2	2.526	2.051	1.232	0.811688	0.0357262	0.287283	0.291994	3.65516	1.11101	0.658659	0.433949	277083	702797	466219	1	0	1
Master Protein Candidate	E9PN17	ATP synthase subunit g, mitochondrial OS=Homo sapiens OX=9606 GN=ATP5MG PE=1 SV=1	43	3	12	3	76	8.4	10.29	30.12	3	2.776	1.752	1.584	0.631313	0.0890499	0.11259	0.98152	2.91582	1.66177	0.0128319	0.00511425	204679	526154	523989	0	0	0
Master Protein Candidate	O75964	ATP synthase subunit g, mitochondrial OS=Homo sapiens OX=9606 GN=ATP5MG PE=1 SV=3	32	3	12	3	103	11.4	9.64	30.12	3	2.776	1.752	1.584	0.631313	0.0890499	0.11259	0.98152	2.91582	1.66177	0.0128319	0.00511425	204679	526154	523989	0	0	0
Master Protein	P36542	ATP synthase subunit gamma, mitochondrial OS=Homo sapiens OX=9606 GN=ATP5F1C PE=1 SV=1	22	6	42	6	298	33	9.22	108.94	6	1.845	1.412	1.306	0.765697	0.0863771	0.0637227	0.968535	1.96234	1.68834	0.0181333	0.0106314	1.54924e+06	2.73915e+06	3.049e+06	1	1	2
Master Protein	P48047	ATP synthase subunit O, mitochondrial OS=Homo sapiens OX=9606 GN=ATP5PO PE=1 SV=1	51	8	53	8	213	23.3	9.96	130.69	8	1.744	1.38	1.264	0.791139	0.0245741	0.038196	0.927145	2.80701	1.95681	0.0415256	0.0259909	1.94241e+06	3.2669e+06	3.10982e+06	0	0	0
Master Protein	P28288	ATP-binding cassette sub-family D member 3 OS=Homo sapiens OX=9606 GN=ABCD3 PE=1 SV=1	9	5	20	5	659	75.4	9.36	49.62	5	1.66	1.366	1.216	0.822368	0.139666	0.553677	0.514055	1.41915	0.350712	0.351413	0.237657	239308	354927	291703	0	0	0
Master Protein	P53396	ATP-citrate synthase OS=Homo sapiens OX=9606 GN=ACLY PE=1 SV=3	3	3	12	3	1101	120.8	7.33	26.58	3	1.224	1.84	0.665	1.50376	0.946176	0.129813	0.19458	0.0294106	1.63149	0.472749	1.06902	132957	150110	226865	0	0	0
Master Protein	Q8IW45	ATP-dependent (S)-NAD(P)H-hydrate dehydratase OS=Homo sapiens OX=9606 GN=NAXD PE=1 SV=1	14	4	20	4	347	36.6	8.06	61.48	4	0.849	0.54	1.571	0.636537	0.765436	0.0373718	0.0904906	0.0985616	0.770826	1.63918	0.664161	873515	753637	479857	0	0	0
Master Protein Candidate	A0A2R8Y891	ATP-dependent 6-phosphofructokinase OS=Homo sapiens OX=9606 GN=PFKM PE=1 SV=1	13	9	36	7	883	96.8	8.12	99.55	9	1.47	1.776	0.828	1.20773	0.0197639	0.00333102	0.263924	2.50507	4.3999	0.479016	0.698697	493271	781503	966974	0	0	0
Master Protein	P17858	ATP-dependent 6-phosphofructokinase, liver type OS=Homo sapiens OX=9606 GN=PFKL PE=1 SV=6	14	9	62	6	780	85	7.5	190.5	9	1	1.251	0.799	1.25156	0.873164	0.0777213	0.0417017	0.0589041	1.38793	1.1025	1.72697	780414	754545	972083	1	2	3
Master Protein	P08237	ATP-dependent 6-phosphofructokinase, muscle type OS=Homo sapiens OX=9606 GN=PFKM PE=1 SV=2	15	9	36	7	780	85.1	7.99	99.55	9	1.47	1.776	0.828	1.20773	0.0197639	0.00333102	0.263924	2.50507	4.3999	0.479016	0.698697	493271	781503	966974	1	2	3
Master Protein	Q01813	ATP-dependent 6-phosphofructokinase, platelet type OS=Homo sapiens OX=9606 GN=PFKP PE=1 SV=2	24	16	78	14	784	85.5	7.55	232.39	16	1.628	1.899	0.857	1.16686	0.0240562	0.00285434	0.171765	2.63536	4.83199	0.65566	0.892724	1.39673e+06	2.09763e+06	2.6548e+06	3	1	4
Master Protein	G3V325	ATP5MF-PTCD1 readthrough OS=Homo sapiens OX=9606 GN=ATP5MF-PTCD1 PE=4 SV=1	3	2	26	2	749	84.1	8.72	71.53	2	2.526	2.051	1.232	0.811688	0.0357262	0.287283	0.291994	3.65516	1.11101	0.658659	0.433949	277083	702797	466219	0	0	0
Master Protein Candidate	C9JJT5	ATP5MF-PTCD1 readthrough OS=Homo sapiens OX=9606 GN=ATP5MF-PTCD1 PE=4 SV=2	44	2	26	2	54	5.9	9.32	71.53	2	2.526	2.051	1.232	0.811688	0.0357262	0.287283	0.291994	3.65516	1.11101	0.658659	0.433949	277083	702797	466219	0	0	0
Master Protein	A0A0A0MS98	Band 3 anion transport protein OS=Homo sapiens OX=9606 GN=SLC4A1 PE=1 SV=1	4	2	8	2	545	60.7	4.91	4.11	2	1.058	1.148	0.922	1.0846	0.924996	0.672178	0.874024	0.0358241	0.198048	0.0539155	0.0634237	25697.5	28122.5	35860.7	0	0	0
Master Protein Candidate	P02730	Band 3 anion transport protein OS=Homo sapiens OX=9606 GN=SLC4A1 PE=1 SV=3	2	2	8	2	911	101.7	5.19	4.11	2	1.058	1.148	0.922	1.0846	0.924996	0.672178	0.874024	0.0358241	0.198048	0.0539155	0.0634237	25697.5	28122.5	35860.7	0	0	0
Master Protein	A0A0C4DH22	Band 4.1-like protein 1 OS=Homo sapiens OX=9606 GN=EPB41L1 PE=1 SV=1	23	18	86	7	880	98.3	5.62	221.25	18	1.553	1.71	0.908	1.10132	0.154417	0.115958	0.972738	1.25996	1.60004	0.0108997	0.0132203	654264	976075	1.03705e+06	0	0	0
Master Protein Candidate	Q9H4G0	Band 4.1-like protein 1 OS=Homo sapiens OX=9606 GN=EPB41L1 PE=1 SV=2	23	18	86	7	881	98.4	5.62	221.25	18	1.553	1.71	0.908	1.10132	0.154417	0.115958	0.972738	1.25996	1.60004	0.0108997	0.0132203	654264	976075	1.03705e+06	0	0	0
Master Protein Candidate	E9PHY5	Band 4.1-like protein 2 OS=Homo sapiens OX=9606 GN=EPB41L2 PE=1 SV=1	17	12	61	11	935	104.3	5.39	174.37	12	0.497	0.893	0.557	1.79533	0.142005	0.745635	0.358378	0.421306	0.113834	0.248232	0.800106	1.28316e+06	625506	1.07348e+06	0	0	0
Master Protein Candidate	E9PII3	Band 4.1-like protein 2 OS=Homo sapiens OX=9606 GN=EPB41L2 PE=1 SV=1	23	12	61	11	706	79.2	6.79	174.37	12	0.497	0.893	0.557	1.79533	0.142005	0.745635	0.358378	0.421306	0.113834	0.248232	0.800106	1.28316e+06	625506	1.07348e+06	0	0	0
Master Protein	E9PK52	Band 4.1-like protein 2 OS=Homo sapiens OX=9606 GN=EPB41L2 PE=1 SV=1	20	12	61	11	811	90.9	5.86	174.37	12	0.497	0.893	0.557	1.79533	0.142005	0.745635	0.358378	0.421306	0.113834	0.248232	0.800106	1.28316e+06	625506	1.07348e+06	0	0	0
Master Protein Candidate	O43491	Band 4.1-like protein 2 OS=Homo sapiens OX=9606 GN=EPB41L2 PE=1 SV=1	16	12	61	11	1005	112.5	5.44	174.37	12	0.497	0.893	0.557	1.79533	0.142005	0.745635	0.358378	0.421306	0.113834	0.248232	0.800106	1.28316e+06	625506	1.07348e+06	1	0	1
Master Protein	A0A0A0MRA8	Band 4.1-like protein 3 OS=Homo sapiens OX=9606 GN=EPB41L3 PE=1 SV=1	36	23	166	22	918	102.2	5.31	511.24	23	0.887	1.35	0.657	1.52207	0.810403	0.622402	0.317781	0.080982	0.278004	0.327102	0.757797	4.72363e+06	4.3017e+06	5.50072e+06	0	0	0
Master Protein	P98160	Basement membrane-specific heparan sulfate proteoglycan core protein OS=Homo sapiens OX=9606 GN=HSPG2 PE=1 SV=4	28	85	617	85	4391	468.5	6.51	1877.83	85	2.378	1.284	1.853	0.539665	0.0384538	0.914995	0.0632253	3.36501	0.0495386	2.22195	0.647118	3.46115e+07	9.90381e+07	3.91694e+07	2	1	3
Master Protein	P35612	Beta-adducin OS=Homo sapiens OX=9606 GN=ADD2 PE=1 SV=3	9	5	12	4	726	80.8	5.92	32.69	5	2.42	2.247	1.077	0.928505	0.0290734	0.0247427	0.989573	3.71834	3.60992	0.00490261	0.00422664	194083	379271	378250	0	0	0
Master Protein	Q9H115	Beta-soluble NSF attachment protein OS=Homo sapiens OX=9606 GN=NAPB PE=1 SV=2	49	12	78	9	298	33.5	5.47	249.18	12	1.453	1.964	0.74	1.35135	0.0322423	0.0169926	0.847483	2.16726	3.47577	0.0531829	0.09712	1.37809e+06	2.51417e+06	2.69906e+06	2	2	4
Master Protein	P31939	Bifunctional purine biosynthesis protein PURH OS=Homo sapiens OX=9606 GN=ATIC PE=1 SV=3	7	3	16	3	592	64.6	6.71	45.05	3	0.694	0.849	0.816	1.22549	0.326064	0.957894	0.448697	0.337768	0.0158614	0.284006	0.426528	197876	141122	181012	1	0	1
Master Protein	P21810	Biglycan OS=Homo sapiens OX=9606 GN=BGN PE=1 SV=2	18	6	36	6	368	41.6	7.52	96.58	6	3.259	2.879	1.132	0.883392	0.513735	0.544795	0.998131	0.942701	0.759385	0.000919737	0.000717746	1.53117e+06	1.93042e+06	1.83824e+06	0	0	0
Master Protein	Q13867	Bleomycin hydrolase OS=Homo sapiens OX=9606 GN=BLMH PE=1 SV=1	29	12	120	12	455	52.5	6.27	354.69	12	0.877	0.726	1.209	0.82713	0.364826	0.0733724	0.453654	0.384051	0.823623	0.41502	0.283934	6.18396e+06	5.22163e+06	4.53467e+06	0	0	0
Master Protein	P80723	Brain acid soluble protein 1 OS=Homo sapiens OX=9606 GN=BASP1 PE=1 SV=2	63	9	80	9	227	22.7	4.63	307.58	9	1.727	1.831	0.943	1.06045	0.288078	0.293666	0.999861	0.933425	0.974361	5.6973e-05	6.40687e-05	2.37824e+06	4.0271e+06	4.11519e+06	2	1	3
Master Protein	Q96GW7	Brevican core protein OS=Homo sapiens OX=9606 GN=BCAN PE=1 SV=2	18	15	106	14	911	99.1	4.64	256.28	15	0.916	0.98	0.935	1.06952	0.850311	0.599501	0.893145	0.0645065	0.217766	0.0458879	0.0524898	1.44899e+07	1.26868e+07	1.18069e+07	1	0	1
Master Protein	Q5VW32	BRO1 domain-containing protein BROX OS=Homo sapiens OX=9606 GN=BROX PE=1 SV=1	4	2	10	2	411	46.4	7.65	18.92	2	1.195	1.333	0.896	1.11607	0.85058	0.325666	0.589473	0.0839903	0.649474	0.205665	0.256179	289997	316657	367659	0	0	0
Master Protein	P04003	C4b-binding protein alpha chain OS=Homo sapiens OX=9606 GN=C4BPA PE=1 SV=2	9	5	18	5	597	67	7.3	49.08	5	0.361	0.991	0.364	2.74725	0.378333	0.594463	0.904746	0.152387	0.223842	0.0158244	0.119433	747668	346496	470039	0	0	0
Master Protein	O75746	Calcium-binding mitochondrial carrier protein Aralar1 OS=Homo sapiens OX=9606 GN=SLC25A12 PE=1 SV=2	22	13	58	13	678	74.7	8.38	150.06	13	3.103	2.24	1.385	0.722022	0.0459748	0.0487802	0.998715	4.1502	2.93833	0.000773297	0.000403131	567029	1.43126e+06	1.44235e+06	0	1	1
Master Protein	Q9ULU8	Calcium-dependent secretion activator 1 OS=Homo sapiens OX=9606 GN=CADPS PE=1 SV=3	14	14	46	14	1353	152.7	5.71	112.15	14	1.679	2.58	0.651	1.5361	0.172616	0.031388	0.414427	1.28094	3.87835	0.249041	0.587637	511137	927118	1.29669e+06	1	0	1
Master Protein Candidate	A0A2U3TZI3	Calcium-transporting ATPase OS=Homo sapiens OX=9606 GN=ATP2B2 PE=1 SV=1	11	10	59	5	1188	130.4	6.15	175.46	10	1.226	1.389	0.883	1.1325	0.974505	0.448463	0.561022	0.0137508	0.483752	0.221651	0.284281	457367	501112	651788	0	0	0
Master Protein Candidate	A0A2U3U055	Calcium-transporting ATPase OS=Homo sapiens OX=9606 GN=ATP2B2 PE=1 SV=1	11	10	59	5	1160	128	6.44	175.46	10	1.226	1.389	0.883	1.1325	0.974505	0.448463	0.561022	0.0137508	0.483752	0.221651	0.284281	457367	501112	651788	0	0	0
Master Protein Candidate	P54750	Calcium/calmodulin-dependent 3',5'-cyclic nucleotide phosphodiesterase 1A OS=Homo sapiens OX=9606 GN=PDE1A PE=2 SV=2	4	2	3	2	535	61.2	6.1	6.69	2	0.742	1.706	0.435	2.29885	0.460712	0.968321	0.350946	0.249735	0.0238513	0.197821	1.04542	108147	70435.3	127820	0	0	0
Master Protein	Q14123	Calcium/calmodulin-dependent 3',5'-cyclic nucleotide phosphodiesterase 1C OS=Homo sapiens OX=9606 GN=PDE1C PE=1 SV=1	3	2	3	2	709	80.7	8.82	6.69	2	0.742	1.706	0.435	2.29885	0.460712	0.968321	0.350946	0.249735	0.0238513	0.197821	1.04542	108147	70435.3	127820	0	0	0
Master Protein	A0A2Q3DQE3	Calcium/calmodulin-dependent protein kinase (CaM kinase) II gamma, isoform CRA_d OS=Homo sapiens OX=9606 GN=CAMK2G PE=1 SV=1	51	20	240	3	556	62.1	7.42	757.32	20	1.202	0.554	2.169	0.461042	0.711289	0.966328	0.570399	0.177841	0.00824099	0.528848	0.112412	517334	697829	479169	0	0	0
Master Protein	Q9UQM7	Calcium/calmodulin-dependent protein kinase type II subunit alpha OS=Homo sapiens OX=9606 GN=CAMK2A PE=1 SV=2	45	24	348	17	478	54.1	7.08	1072.74	24	0.889	0.811	1.096	0.912409	0.860491	0.992382	0.912407	0.0580104	0.00269347	0.0436335	0.0363245	2.38584e+08	2.69783e+08	2.41275e+08	1	0	1
Master Protein	Q13554	Calcium/calmodulin-dependent protein kinase type II subunit beta OS=Homo sapiens OX=9606 GN=CAMK2B PE=1 SV=3	43	22	328	11	666	72.6	7.27	1078.08	22	0.928	0.789	1.175	0.851064	0.801354	0.999865	0.809584	0.0892508	4.61895e-05	0.107793	0.0780752	2.79923e+07	3.21643e+07	2.66335e+07	1	1	2
Master Protein	Q9HB71	Calcyclin-binding protein OS=Homo sapiens OX=9606 GN=CACYBP PE=1 SV=2	7	2	10	2	228	26.2	8.25	8.26	2	1.338	1.512	0.884	1.13122	0.17437	0.0523222	0.630813	1.01491	1.93735	0.176888	0.226357	137294	203780	243419	0	0	0
Master Protein Candidate	E7ETZ0	Calmodulin-1 OS=Homo sapiens OX=9606 GN=CALM1 PE=1 SV=1	32	5	40	5	150	17	4.22	126.2	5	1.326	0.803	1.651	0.605694	0.811891	0.935803	0.617607	0.120006	0.0231389	0.345534	0.126764	1.91046e+06	2.21901e+06	1.88387e+06	0	0	0
Master Protein	H0Y7A7	Calmodulin-2 (Fragment) OS=Homo sapiens OX=9606 GN=CALM2 PE=1 SV=1	26	5	40	5	187	20.7	4.36	126.2	5	1.326	0.803	1.651	0.605694	0.811891	0.935803	0.617607	0.120006	0.0231389	0.345534	0.126764	1.91046e+06	2.21901e+06	1.88387e+06	0	0	0
Master Protein Candidate	E7EMB3	Calmodulin-2 OS=Homo sapiens OX=9606 GN=CALM2 PE=1 SV=1	24	5	40	5	196	21.7	4.56	126.2	5	1.326	0.803	1.651	0.605694	0.811891	0.935803	0.617607	0.120006	0.0231389	0.345534	0.126764	1.91046e+06	2.21901e+06	1.88387e+06	0	0	0
Master Protein Candidate	P0DP25	Calmodulin-3 OS=Homo sapiens OX=9606 GN=CALM3 PE=1 SV=1	32	5	40	5	149	16.8	4.22	126.2	5	1.326	0.803	1.651	0.605694	0.811891	0.935803	0.617607	0.120006	0.0231389	0.345534	0.126764	1.91046e+06	2.21901e+06	1.88387e+06	0	0	0
Master Protein	P27824	Calnexin OS=Homo sapiens OX=9606 GN=CANX PE=1 SV=2	13	6	25	6	592	67.5	4.6	70.66	6	1.054	2.082	0.506	1.97628	0.955101	0.0305325	0.0432421	0.0210279	3.15472	0.690231	2.69584	516326	579905	1.07408e+06	2	1	3
Master Protein Candidate	A0A075B7C0	Calpain small subunit 1 (Fragment) OS=Homo sapiens OX=9606 GN=CAPNS1 PE=1 SV=1	13	2	4	2	197	21.9	4.87	8.2	2	1.594	2.42	0.659	1.51745	0.447649	0.29117	0.927178	0.556405	1.29677	0.0216395	0.0498283	48253.7	88176.3	96663.7	0	0	0
Master Protein Candidate	K7EM73	Calpain small subunit 1 (Fragment) OS=Homo sapiens OX=9606 GN=CAPNS1 PE=1 SV=1	15	2	4	2	163	15.9	4.91	8.2	2	1.594	2.42	0.659	1.51745	0.447649	0.29117	0.927178	0.556405	1.29677	0.0216395	0.0498283	48253.7	88176.3	96663.7	0	0	0
Master Protein Candidate	U3KQE2	Calpain small subunit 1 (Fragment) OS=Homo sapiens OX=9606 GN=CAPNS1 PE=1 SV=1	16	2	4	2	161	18.4	4.92	8.2	2	1.594	2.42	0.659	1.51745	0.447649	0.29117	0.927178	0.556405	1.29677	0.0216395	0.0498283	48253.7	88176.3	96663.7	0	0	0
Master Protein Candidate	K7EIV0	Calpain small subunit 1 (Fragment) OS=Homo sapiens OX=9606 GN=CAPNS1 PE=1 SV=2	13	2	4	2	196	22.1	4.82	8.2	2	1.594	2.42	0.659	1.51745	0.447649	0.29117	0.927178	0.556405	1.29677	0.0216395	0.0498283	48253.7	88176.3	96663.7	0	0	0
Master Protein Candidate	A0A0C4DGQ5	Calpain small subunit 1 OS=Homo sapiens OX=9606 GN=CAPNS1 PE=1 SV=1	8	2	4	2	322	33.8	6.23	8.2	2	1.594	2.42	0.659	1.51745	0.447649	0.29117	0.927178	0.556405	1.29677	0.0216395	0.0498283	48253.7	88176.3	96663.7	0	0	0
Master Protein Candidate	K7ELJ7	Calpain small subunit 1 OS=Homo sapiens OX=9606 GN=CAPNS1 PE=1 SV=1	9	2	4	2	278	29.4	5.31	8.2	2	1.594	2.42	0.659	1.51745	0.447649	0.29117	0.927178	0.556405	1.29677	0.0216395	0.0498283	48253.7	88176.3	96663.7	0	0	0
Master Protein	P04632	Calpain small subunit 1 OS=Homo sapiens OX=9606 GN=CAPNS1 PE=1 SV=1	9	2	4	2	268	28.3	5.2	8.2	2	1.594	2.42	0.659	1.51745	0.447649	0.29117	0.927178	0.556405	1.29677	0.0216395	0.0498283	48253.7	88176.3	96663.7	0	0	0
Master Protein	P27797	Calreticulin OS=Homo sapiens OX=9606 GN=CALR PE=1 SV=1	15	4	33	4	417	48.1	4.44	89.31	4	1.151	1.599	0.72	1.38889	0.798835	0.254455	0.533444	0.112272	0.950427	0.196496	0.379043	551249	705041	900370	2	1	3
Master Protein Candidate	E7ETR1	CaM kinase-like vesicle-associated protein OS=Homo sapiens OX=9606 GN=CAMKV PE=1 SV=1	26	8	33	8	427	46.6	5.52	79.82	8	1.543	1.563	0.987	1.01317	0.0204962	0.0145024	0.948936	2.60509	2.87367	0.0224671	0.0230628	841799	1.51839e+06	1.60292e+06	0	0	0
Master Protein	Q8NCB2	CaM kinase-like vesicle-associated protein OS=Homo sapiens OX=9606 GN=CAMKV PE=2 SV=2	22	8	33	8	501	54.3	5.55	79.82	8	1.543	1.563	0.987	1.01317	0.0204962	0.0145024	0.948936	2.60509	2.87367	0.0224671	0.0230628	841799	1.51839e+06	1.60292e+06	0	0	0
Master Protein	A0A0A0MS54	cAMP-dependent protein kinase catalytic subunit beta OS=Homo sapiens OX=9606 GN=PRKACB PE=1 SV=1	18	5	23	3	357	41.3	8.56	59.08	5	2.343	1.765	1.327	0.75358	0.0824046	0.213785	0.744707	2.53993	1.18259	0.169875	0.0964692	96130.2	172592	149323	0	0	0
Master Protein Candidate	P22694	cAMP-dependent protein kinase catalytic subunit beta OS=Homo sapiens OX=9606 GN=PRKACB PE=1 SV=2	18	5	23	3	351	40.6	8.78	59.08	5	2.343	1.765	1.327	0.75358	0.0824046	0.213785	0.744707	2.53993	1.18259	0.169875	0.0964692	96130.2	172592	149323	0	0	0
Master Protein Candidate	K7EM13	cAMP-dependent protein kinase type I-alpha regulatory subunit (Fragment) OS=Homo sapiens OX=9606 GN=PRKAR1A PE=1 SV=1	19	2	11	2	153	17.4	6.02	30.17	2	1.149	1.001	1.148	0.87108	0.911708	0.767704	0.95331	0.0461255	0.114921	0.023839	0.0180886	115167	125767	143175	0	0	0
Master Protein Candidate	K7EPB2	cAMP-dependent protein kinase type I-alpha regulatory subunit (Fragment) OS=Homo sapiens OX=9606 GN=PRKAR1A PE=1 SV=1	10	2	11	2	297	33.6	5.02	30.17	2	1.149	1.001	1.148	0.87108	0.911708	0.767704	0.95331	0.0461255	0.114921	0.023839	0.0180886	115167	125767	143175	0	0	0
Master Protein	P10644	cAMP-dependent protein kinase type I-alpha regulatory subunit OS=Homo sapiens OX=9606 GN=PRKAR1A PE=1 SV=1	8	2	11	2	381	43	5.35	30.17	2	1.149	1.001	1.148	0.87108	0.911708	0.767704	0.95331	0.0461255	0.114921	0.023839	0.0180886	115167	125767	143175	0	0	0
Master Protein	P13861	cAMP-dependent protein kinase type II-alpha regulatory subunit OS=Homo sapiens OX=9606 GN=PRKAR2A PE=1 SV=2	9	3	4	2	404	45.5	5.07	7.54	3	1.783	1.731	1.03	0.970874	0.653777	0.696388	0.999997	0.329089	0.272024	1.27219e-06	1.19916e-06	58615.5	105333	108204	0	0	0
Master Protein	P31323	cAMP-dependent protein kinase type II-beta regulatory subunit OS=Homo sapiens OX=9606 GN=PRKAR2B PE=1 SV=3	11	3	9	2	418	46.3	4.92	27.64	3	1.837	2.373	0.774	1.29199	0.192793	0.0908858	0.830067	1.31329	2.47149	0.0626066	0.104505	38643.3	99932.3	106032	0	0	0
Master Protein	P16152	Carbonyl reductase [NADPH] 1 OS=Homo sapiens OX=9606 GN=CBR1 PE=1 SV=3	69	14	163	14	277	30.4	8.32	514.57	14	0.813	1.16	0.701	1.42653	0.451262	0.91371	0.281598	0.28095	0.0454622	0.38581	0.785122	2.50099e+07	1.89907e+07	2.7915e+07	3	1	4
Master Protein	A5YM72	Carnosine synthase 1 OS=Homo sapiens OX=9606 GN=CARNS1 PE=1 SV=3	14	9	57	9	827	88.4	6.21	160.17	9	0.496	1.237	0.401	2.49377	0.41275	0.980073	0.331165	0.190619	0.0108132	0.192462	1.1969	1.85049e+06	1.22043e+06	2.05324e+06	0	0	0
Master Protein	P31944	Caspase-14 OS=Homo sapiens OX=9606 GN=CASP14 PE=1 SV=2	19	5	15	5	242	27.7	5.58	38.98	5	1.128	2.347	0.481	2.079	0.9977	0.399924	0.429807	0.00112822	0.934158	0.176395	0.762424	374169	403902	618619	0	1	1
Master Protein Candidate	A0A2R8YCH5	Catenin beta-1 (Fragment) OS=Homo sapiens OX=9606 GN=CTNNB1 PE=1 SV=1	4	3	9	2	779	85.2	5.92	26.28	3	1.614	2.258	0.714	1.40056	0.0209464	0.00168491	0.0915287	2.70973	6.26239	0.741448	1.4544	127737	219152	316496	0	0	0
Master Protein Candidate	A0A2R8Y543	Catenin beta-1 OS=Homo sapiens OX=9606 GN=CTNNB1 PE=1 SV=1	4	3	9	2	715	78.4	6.25	26.28	3	1.614	2.258	0.714	1.40056	0.0209464	0.00168491	0.0915287	2.70973	6.26239	0.741448	1.4544	127737	219152	316496	0	0	0
Master Protein Candidate	A0A2R8Y5A3	Catenin beta-1 OS=Homo sapiens OX=9606 GN=CTNNB1 PE=1 SV=1	4	3	9	2	783	85.6	5.97	26.28	3	1.614	2.258	0.714	1.40056	0.0209464	0.00168491	0.0915287	2.70973	6.26239	0.741448	1.4544	127737	219152	316496	0	0	0
Master Protein Candidate	A0A2R8Y5C3	Catenin beta-1 OS=Homo sapiens OX=9606 GN=CTNNB1 PE=1 SV=1	4	3	9	2	737	80.6	6.05	26.28	3	1.614	2.258	0.714	1.40056	0.0209464	0.00168491	0.0915287	2.70973	6.26239	0.741448	1.4544	127737	219152	316496	0	0	0
Master Protein Candidate	A0A2R8Y5Z1	Catenin beta-1 OS=Homo sapiens OX=9606 GN=CTNNB1 PE=1 SV=1	4	3	9	2	752	82.4	5.8	26.28	3	1.614	2.258	0.714	1.40056	0.0209464	0.00168491	0.0915287	2.70973	6.26239	0.741448	1.4544	127737	219152	316496	0	0	0
Master Protein Candidate	A0A2R8Y750	Catenin beta-1 OS=Homo sapiens OX=9606 GN=CTNNB1 PE=1 SV=1	4	3	9	2	744	81.4	5.99	26.28	3	1.614	2.258	0.714	1.40056	0.0209464	0.00168491	0.0915287	2.70973	6.26239	0.741448	1.4544	127737	219152	316496	0	0	0
Master Protein	A0A2R8Y7Z0	Catenin beta-1 OS=Homo sapiens OX=9606 GN=CTNNB1 PE=1 SV=1	4	3	9	2	780	85.3	5.92	26.28	3	1.614	2.258	0.714	1.40056	0.0209464	0.00168491	0.0915287	2.70973	6.26239	0.741448	1.4544	127737	219152	316496	0	0	0
Master Protein Candidate	A0A2R8Y804	Catenin beta-1 OS=Homo sapiens OX=9606 GN=CTNNB1 PE=1 SV=1	4	3	9	2	702	77.2	6.6	26.28	3	1.614	2.258	0.714	1.40056	0.0209464	0.00168491	0.0915287	2.70973	6.26239	0.741448	1.4544	127737	219152	316496	0	0	0
Master Protein Candidate	B4DGU4	Catenin beta-1 OS=Homo sapiens OX=9606 GN=CTNNB1 PE=1 SV=1	4	3	9	2	774	84.7	5.92	26.28	3	1.614	2.258	0.714	1.40056	0.0209464	0.00168491	0.0915287	2.70973	6.26239	0.741448	1.4544	127737	219152	316496	0	0	0
Master Protein Candidate	P35222	Catenin beta-1 OS=Homo sapiens OX=9606 GN=CTNNB1 PE=1 SV=1	4	3	9	2	781	85.4	5.86	26.28	3	1.614	2.258	0.714	1.40056	0.0209464	0.00168491	0.0915287	2.70973	6.26239	0.741448	1.4544	127737	219152	316496	0	0	0
Master Protein	P07858	Cathepsin B OS=Homo sapiens OX=9606 GN=CTSB PE=1 SV=3	7	2	5	2	339	37.8	6.3	10.45	2	0.969	0.997	0.972	1.02881	0.644922	0.655571	0.999806	0.184588	0.18283	8.19285e-05	8.67167e-05	306282	371888	378980	0	0	0
Master Protein	Q6NZI2	Caveolae-associated protein 1 OS=Homo sapiens OX=9606 GN=CAVIN1 PE=1 SV=1	24	8	32	8	390	43.5	5.6	97.51	8	1.806	1.596	1.132	0.883392	0.209636	0.66099	0.583479	1.22543	0.286969	0.26486	0.206692	826634	1.40076e+06	1.14414e+06	1	0	1
Master Protein	O95810	Caveolae-associated protein 2 OS=Homo sapiens OX=9606 GN=CAVIN2 PE=1 SV=3	14	4	11	4	425	47.1	5.21	36.48	4	5.683	4.03	1.41	0.70922	0.26827	0.25027	0.966904	3.24742	2.42441	0.0206096	0.0103665	57759	184380	180663	1	0	1
Master Protein	Q03135	Caveolin-1 OS=Homo sapiens OX=9606 GN=CAV1 PE=1 SV=4	40	6	45	6	178	20.5	6.02	126.87	6	1.212	0.987	1.228	0.814332	0.720697	0.923027	0.507492	0.172404	0.0343336	0.361733	0.239879	3.44028e+06	4.09809e+06	3.37321e+06	0	0	0
Master Protein	P51636	Caveolin-2 OS=Homo sapiens OX=9606 GN=CAV2 PE=1 SV=2	19	2	7	2	162	18.3	5.27	21.62	2	2.015	1.182	1.705	0.58651	0.0839021	0.78006	0.200751	2.1686	0.127505	1.18897	0.408998	137862	256735	154610	0	0	0
Master Protein	Q86WG3	Caytaxin OS=Homo sapiens OX=9606 GN=ATCAY PE=1 SV=2	6	2	2	2	371	42.1	4.65	5.23	2	1.692	1.157	1.462	0.683995	0.178729	0.734884	0.448802	1.26529	0.154785	0.508696	0.237993	184834	275835	212190	0	0	0
Master Protein	B8ZZB8	CB1 cannabinoid receptor-interacting protein 1 OS=Homo sapiens OX=9606 GN=CNRIP1 PE=1 SV=1	20	2	17	2	137	15.2	9.39	42.06	2	1.232	1.391	0.885	1.12994	0.501168	0.409822	0.981074	0.369621	0.53888	0.0073439	0.00937649	472041	581172	591174	0	0	0
Master Protein Candidate	Q96F85	CB1 cannabinoid receptor-interacting protein 1 OS=Homo sapiens OX=9606 GN=CNRIP1 PE=1 SV=1	16	2	17	2	164	18.6	7.94	42.06	2	1.232	1.391	0.885	1.12994	0.501168	0.409822	0.981074	0.369621	0.53888	0.0073439	0.00937649	472041	581172	591174	0	0	0
Master Protein	A0A2U3TZL5	CD59 glycoprotein (Fragment) OS=Homo sapiens OX=9606 GN=CD59 PE=1 SV=1	20	2	4	2	120	13.3	6.25	11.72	2	1.972	1.458	1.352	0.739645	0.208819	0.447292	0.709373	1.34141	0.509439	0.201618	0.1103	120695	217438	165726	0	0	0
Master Protein Candidate	P13987	CD59 glycoprotein OS=Homo sapiens OX=9606 GN=CD59 PE=1 SV=1	19	2	4	2	128	14.2	6.48	11.72	2	1.972	1.458	1.352	0.739645	0.208819	0.447292	0.709373	1.34141	0.509439	0.201618	0.1103	120695	217438	165726	0	0	0
Master Protein Candidate	P60033	CD81 antigen OS=Homo sapiens OX=9606 GN=CD81 PE=1 SV=1	28	4	26	4	236	25.8	5.29	71.17	4	1.105	1.339	0.825	1.21212	0.7476	0.05402	0.138523	0.139595	1.69711	0.708244	1.04058	565681	610798	783095	0	0	0
Master Protein	P21926	CD9 antigen OS=Homo sapiens OX=9606 GN=CD9 PE=1 SV=4	10	3	55	3	228	25.4	7.15	156.29	3	0.81	0.994	0.815	1.22699	0.610028	0.962468	0.468679	0.173867	0.0165142	0.268236	0.403833	1.15168e+07	9.84348e+06	1.21796e+07	1	0	1
Master Protein	Q9NZ45	CDGSH iron-sulfur domain-containing protein 1 OS=Homo sapiens OX=9606 GN=CISD1 PE=1 SV=1	26	2	10	2	108	12.2	9.09	32.64	2	1.891	1.712	1.104	0.905797	0.0257601	0.0437204	0.898941	3.0049	2.32715	0.0510809	0.0419102	205506	401071	371629	1	1	2
Master Protein	B5MCD7	cDNA FLJ52856, highly similar to Synaptogyrin-1 OS=Homo sapiens OX=9606 GN=SYNGR1 PE=1 SV=1	14	2	10	2	169	18.5	7.05	36.93	2	2.224	1.927	1.154	0.866551	0.010631	0.0165918	0.912647	4.3889	3.43027	0.0458103	0.0343995	468013	1.14773e+06	1.05318e+06	0	0	0
Master Protein	B7Z613	cDNA FLJ54144, highly similar to Neuronal membrane glycoprotein M6-b OS=Homo sapiens OX=9606 GN=GPM6B PE=1 SV=1	9	3	20	3	302	33.3	6.42	59.26	3	1.52	1.548	0.982	1.01833	0.0525129	0.0457077	0.993006	1.9452	2.07434	0.00299313	0.00310386	454306	815759	823222	0	0	0
Master Protein	B7Z6Z4	cDNA FLJ56329, highly similar to Myosin light polypeptide 6 OS=Homo sapiens OX=9606 GN=MYL6 PE=1 SV=1	13	3	11	3	238	26.7	5.08	25.61	3	1.761	1.845	0.955	1.04712	0.267414	0.731885	0.62319	1.00873	0.250103	0.196137	0.215057	356880	800710	592511	0	0	0
Master Protein Candidate	B7Z9C2	cDNA FLJ58569, highly similar to Nucleosome assembly protein 1-like 1 OS=Homo sapiens OX=9606 GN=NAP1L1 PE=1 SV=1	13	3	7	2	349	40.5	4.58	20.82	3	3.365	3.046	1.105	0.904977	0.0442572	0.0792358	0.827407	4.55626	3.35388	0.0909205	0.0744624	58934.8	178384	152470	0	0	0
Master Protein	Q8N3J6	Cell adhesion molecule 2 OS=Homo sapiens OX=9606 GN=CADM2 PE=2 SV=1	14	4	18	4	435	47.5	5.33	50.05	4	1.73	1.368	1.265	0.790514	0.183027	0.186537	0.999876	1.27585	0.997594	6.82801e-05	4.26691e-05	264213	426930	443542	0	0	0
Master Protein	Q8N126	Cell adhesion molecule 3 OS=Homo sapiens OX=9606 GN=CADM3 PE=1 SV=1	23	5	18	5	398	43.3	6.09	53.14	5	1.77	1.58	1.12	0.892857	0.00125907	0.00475221	0.344314	5.13291	3.67051	0.51861	0.413433	287280	520321	455256	0	0	0
Master Protein	Q8NFZ8	Cell adhesion molecule 4 OS=Homo sapiens OX=9606 GN=CADM4 PE=1 SV=1	6	2	19	2	388	42.8	6.3	49.97	2	0.693	1.046	0.662	1.51057	0.990998	0.489804	0.426685	0.00272159	0.324236	0.244869	0.55875	285305	271063	360777	0	0	0
Master Protein	P60953	Cell division control protein 42 homolog OS=Homo sapiens OX=9606 GN=CDC42 PE=1 SV=2	15	2	18	2	191	21.2	6.55	47.33	2	1.388	1.518	0.914	1.09409	0.303803	0.0980667	0.660701	0.718163	1.53087	0.164515	0.196931	131465	162519	182623	0	0	0
Master Protein	P00450	Ceruloplasmin OS=Homo sapiens OX=9606 GN=CP PE=1 SV=1	14	12	45	12	1065	122.1	5.72	124.98	12	0.606	0.659	0.919	1.08814	0.271442	0.216023	0.981476	0.343192	0.438565	0.00746262	0.00883609	2.28098e+06	1.32157e+06	1.37632e+06	0	0	0
Master Protein	M0R1T5	Charged multivesicular body protein 2a (Fragment) OS=Homo sapiens OX=9606 GN=CHMP2A PE=1 SV=1	15	3	12	3	227	24.9	5.27	20.69	3	0.974	0.986	0.989	1.01112	0.784839	0.940552	0.938299	0.102484	0.0262445	0.0273544	0.0279662	263433	286159	269796	0	0	0
Master Protein Candidate	O43633	Charged multivesicular body protein 2a OS=Homo sapiens OX=9606 GN=CHMP2A PE=1 SV=1	15	3	12	3	222	25.1	5.97	20.69	3	0.974	0.986	0.989	1.01112	0.784839	0.940552	0.938299	0.102484	0.0262445	0.0273544	0.0279662	263433	286159	269796	0	0	0
Master Protein	Q9NZZ3	Charged multivesicular body protein 5 OS=Homo sapiens OX=9606 GN=CHMP5 PE=1 SV=1	11	2	3	2	219	24.6	4.83	7.72	2	1.69	1.229	1.375	0.727273	0.39141	0.810371	0.723883	0.688452	0.112228	0.192956	0.102059	241493	320620	279102	0	0	0
Master Protein	I3L3E4	Charged multivesicular body protein 6 (Fragment) OS=Homo sapiens OX=9606 GN=CHMP6 PE=1 SV=1	24	2	12	2	113	12.9	4.15	37.45	2	1.483	1.414	1.049	0.953289	0.0463549	0.0139029	0.582068	1.97818	2.62565	0.246543	0.224048	390914	549645	612789	0	0	0
Master Protein Candidate	I3L4A1	Charged multivesicular body protein 6 (Fragment) OS=Homo sapiens OX=9606 GN=CHMP6 PE=1 SV=1	12	2	12	2	224	25.8	4.92	37.45	2	1.483	1.414	1.049	0.953289	0.0463549	0.0139029	0.582068	1.97818	2.62565	0.246543	0.224048	390914	549645	612789	0	0	0
Master Protein Candidate	I3L4G8	Charged multivesicular body protein 6 (Fragment) OS=Homo sapiens OX=9606 GN=CHMP6 PE=1 SV=1	16	2	12	2	173	20.2	4.74	37.45	2	1.483	1.414	1.049	0.953289	0.0463549	0.0139029	0.582068	1.97818	2.62565	0.246543	0.224048	390914	549645	612789	0	0	0
Master Protein Candidate	Q96FZ7	Charged multivesicular body protein 6 OS=Homo sapiens OX=9606 GN=CHMP6 PE=1 SV=3	13	2	12	2	201	23.5	5.31	37.45	2	1.483	1.414	1.049	0.953289	0.0463549	0.0139029	0.582068	1.97818	2.62565	0.246543	0.224048	390914	549645	612789	0	0	0
Master Protein	Q9Y696	Chloride intracellular channel protein 4 OS=Homo sapiens OX=9606 GN=CLIC4 PE=1 SV=4	40	9	58	9	253	28.8	5.59	175.21	9	0.863	0.864	0.999	1.001	0.631151	0.940899	0.816707	0.172485	0.0228588	0.0878456	0.0880215	2.24763e+06	1.48331e+06	1.73231e+06	0	1	1
Master Protein	Q8WWI5	Choline transporter-like protein 1 OS=Homo sapiens OX=9606 GN=SLC44A1 PE=1 SV=1	17	9	54	9	657	73.3	8.6	152.15	9	0.884	1.057	0.837	1.19474	0.997643	0.815186	0.780443	0.000905824	0.0938014	0.0901104	0.128625	2.59467e+06	2.69224e+06	3.05049e+06	0	0	0
Master Protein	Q8IWA5	Choline transporter-like protein 2 OS=Homo sapiens OX=9606 GN=SLC44A2 PE=1 SV=3	3	2	7	2	706	80.1	8.57	13.36	2	1.614	1.788	0.903	1.10742	0.269402	0.198172	0.967125	0.919333	1.25689	0.013109	0.0160766	116755	181119	186141	0	0	0
Master Protein Candidate	B4DJV2	Citrate synthase OS=Homo sapiens OX=9606 GN=CS PE=1 SV=1	20	8	54	8	453	50.4	7.9	130.42	8	1.735	1.607	1.08	0.925926	0.0215166	0.0179554	0.986066	2.89264	2.80551	0.00658132	0.00564242	1.89728e+06	3.37066e+06	3.50411e+06	0	0	0
Master Protein	O75390	Citrate synthase, mitochondrial OS=Homo sapiens OX=9606 GN=CS PE=1 SV=2	19	8	54	8	466	51.7	8.32	130.42	8	1.735	1.607	1.08	0.925926	0.0215166	0.0179554	0.986066	2.89264	2.80551	0.00658132	0.00564242	1.89728e+06	3.37066e+06	3.50411e+06	0	0	0
Master Protein	E5RFC6	Clathrin coat assembly protein AP180 (Fragment) OS=Homo sapiens OX=9606 GN=SNAP91 PE=1 SV=1	50	6	32	6	149	17	9.7	96.87	6	1.864	1.986	0.939	1.06496	0.0389703	0.0279358	0.958145	2.62687	3.08593	0.0174362	0.0197752	772697	1.4764e+06	1.53156e+06	0	0	0
Master Protein Candidate	E5RIJ5	Clathrin coat assembly protein AP180 (Fragment) OS=Homo sapiens OX=9606 GN=SNAP91 PE=1 SV=1	49	6	32	6	152	17.2	9.77	96.87	6	1.864	1.986	0.939	1.06496	0.0389703	0.0279358	0.958145	2.62687	3.08593	0.0174362	0.0197752	772697	1.4764e+06	1.53156e+06	0	0	0
Master Protein Candidate	E5RGY9	Clathrin coat assembly protein AP180 (Fragment) OS=Homo sapiens OX=9606 GN=SNAP91 PE=1 SV=8	13	6	32	6	581	60.9	5.36	96.87	6	1.864	1.986	0.939	1.06496	0.0389703	0.0279358	0.958145	2.62687	3.08593	0.0174362	0.0197752	772697	1.4764e+06	1.53156e+06	0	0	0
Master Protein Candidate	E5RK51	Clathrin coat assembly protein AP180 (Fragment) OS=Homo sapiens OX=9606 GN=SNAP91 PE=1 SV=8	49	6	32	6	150	17.1	9.77	96.87	6	1.864	1.986	0.939	1.06496	0.0389703	0.0279358	0.958145	2.62687	3.08593	0.0174362	0.0197752	772697	1.4764e+06	1.53156e+06	0	0	0
Master Protein Candidate	E9PDG8	Clathrin coat assembly protein AP180 OS=Homo sapiens OX=9606 GN=SNAP91 PE=1 SV=1	8	6	32	6	902	91.9	4.88	96.87	6	1.864	1.986	0.939	1.06496	0.0389703	0.0279358	0.958145	2.62687	3.08593	0.0174362	0.0197752	772697	1.4764e+06	1.53156e+06	0	0	0
Master Protein Candidate	O60641	Clathrin coat assembly protein AP180 OS=Homo sapiens OX=9606 GN=SNAP91 PE=1 SV=2	8	6	32	6	907	92.4	4.86	96.87	6	1.864	1.986	0.939	1.06496	0.0389703	0.0279358	0.958145	2.62687	3.08593	0.0174362	0.0197752	772697	1.4764e+06	1.53156e+06	1	0	1
Master Protein Candidate	Q00610	Clathrin heavy chain 1 OS=Homo sapiens OX=9606 GN=CLTC PE=1 SV=5	33	47	319	47	1675	191.5	5.69	911.39	47	1.789	1.854	0.965	1.03627	0.0013983	0.000794627	0.75449	5.10652	5.7471	0.118064	0.126784	1.02884e+07	1.85234e+07	1.98896e+07	4	2	6
Master Protein	A0A087WVQ6	Clathrin heavy chain OS=Homo sapiens OX=9606 GN=CLTC PE=1 SV=1	33	47	319	47	1679	191.9	5.69	911.39	47	1.789	1.854	0.965	1.03627	0.0013983	0.000794627	0.75449	5.10652	5.7471	0.118064	0.126784	1.02884e+07	1.85234e+07	1.98896e+07	0	0	0
Master Protein Candidate	A0A0U1RQI6	CLIP-associating protein 2 OS=Homo sapiens OX=9606 GN=CLASP2 PE=1 SV=1	3	3	9	3	1304	142.2	8.57	24.74	3	1.434	1.159	1.237	0.808407	0.0810477	0.501618	0.358063	1.56487	0.347268	0.551752	0.360583	62175.8	91218.5	73681.6	0	0	0
Master Protein Candidate	E7ERI8	CLIP-associating protein 2 OS=Homo sapiens OX=9606 GN=CLASP2 PE=1 SV=1	2	3	9	3	1513	165.5	8.25	24.74	3	1.434	1.159	1.237	0.808407	0.0810477	0.501618	0.358063	1.56487	0.347268	0.551752	0.360583	62175.8	91218.5	73681.6	0	0	0
Master Protein	E7EW49	CLIP-associating protein 2 OS=Homo sapiens OX=9606 GN=CLASP2 PE=1 SV=1	2	3	9	3	1514	165.6	8.25	24.74	3	1.434	1.159	1.237	0.808407	0.0810477	0.501618	0.358063	1.56487	0.347268	0.551752	0.360583	62175.8	91218.5	73681.6	0	0	0
Master Protein Candidate	J3KR49	CLIP-associating protein 2 OS=Homo sapiens OX=9606 GN=CLASP2 PE=1 SV=1	3	3	9	3	1293	140.8	8.34	24.74	3	1.434	1.159	1.237	0.808407	0.0810477	0.501618	0.358063	1.56487	0.347268	0.551752	0.360583	62175.8	91218.5	73681.6	0	0	0
Master Protein Candidate	E3W994	CLIP-associating protein 2 OS=Homo sapiens OX=9606 GN=CLASP2 PE=1 SV=2	3	3	9	3	1273	138.8	8.34	24.74	3	1.434	1.159	1.237	0.808407	0.0810477	0.501618	0.358063	1.56487	0.347268	0.551752	0.360583	62175.8	91218.5	73681.6	0	0	0
Master Protein Candidate	O75122	CLIP-associating protein 2 OS=Homo sapiens OX=9606 GN=CLASP2 PE=1 SV=3	3	3	9	3	1294	141	8.4	24.74	3	1.434	1.159	1.237	0.808407	0.0810477	0.501618	0.358063	1.56487	0.347268	0.551752	0.360583	62175.8	91218.5	73681.6	0	0	0
Master Protein	P10909	Clusterin OS=Homo sapiens OX=9606 GN=CLU PE=1 SV=1	25	9	54	9	449	52.5	6.27	168.56	9	2.823	1.649	1.712	0.584112	0.703794	0.992236	0.636253	0.430662	0.00558221	0.336186	0.114702	3.92972e+06	4.67635e+06	2.79246e+06	3	3	6
Master Protein	Q14019	Coactosin-like protein OS=Homo sapiens OX=9606 GN=COTL1 PE=1 SV=3	15	3	11	3	142	15.9	5.67	21	3	1.228	1.373	0.894	1.11857	0.500864	0.102824	0.443004	0.368744	1.3564	0.316112	0.395518	459161	516592	593871	0	0	0
Master Protein	P00488	Coagulation factor XIII A chain OS=Homo sapiens OX=9606 GN=F13A1 PE=1 SV=4	9	6	16	6	732	83.2	6.09	41.64	6	1.268	0.219	5.801	0.172384	0.934292	0.148108	0.0943931	0.0374282	0.181643	5.94637	0.176704	467661	459675	87245.7	0	0	0
Master Protein Candidate	B8ZZV9	Coenzyme Q-binding protein COQ10 homolog B, mitochondrial OS=Homo sapiens OX=9606 GN=COQ10B PE=1 SV=1	10	2	3	2	210	24.3	9	6.79	2	1.323	1.036	1.277	0.783085	0.946464	0.996725	0.918888	0.0316143	0.00147583	0.0469136	0.0287685	78474.4	102389	76938	0	0	0
Master Protein	B8ZZX2	Coenzyme Q-binding protein COQ10 homolog B, mitochondrial OS=Homo sapiens OX=9606 GN=COQ10B PE=1 SV=1	11	2	3	2	188	21.3	9.31	6.79	2	1.323	1.036	1.277	0.783085	0.946464	0.996725	0.918888	0.0316143	0.00147583	0.0469136	0.0287685	78474.4	102389	76938	0	0	0
Master Protein Candidate	Q9H8M1	Coenzyme Q-binding protein COQ10 homolog B, mitochondrial OS=Homo sapiens OX=9606 GN=COQ10B PE=2 SV=1	9	2	3	2	238	27.1	9.6	6.79	2	1.323	1.036	1.277	0.783085	0.946464	0.996725	0.918888	0.0316143	0.00147583	0.0469136	0.0287685	78474.4	102389	76938	0	0	0
Master Protein Candidate	G3V1A4	Cofilin 1 (Non-muscle), isoform CRA_a OS=Homo sapiens OX=9606 GN=CFL1 PE=1 SV=1	53	8	69	7	149	16.8	8.35	244.48	8	1.212	1.417	0.856	1.16822	0.886759	0.655943	0.902427	0.0632594	0.259501	0.0381674	0.0520889	9.87884e+06	1.08399e+07	1.17541e+07	0	0	0
Master Protein	E9PK25	Cofilin-1 OS=Homo sapiens OX=9606 GN=CFL1 PE=1 SV=1	39	8	69	7	204	22.7	8.34	244.48	8	1.212	1.417	0.856	1.16822	0.886759	0.655943	0.902427	0.0632594	0.259501	0.0381674	0.0520889	9.87884e+06	1.08399e+07	1.17541e+07	0	0	0
Master Protein Candidate	P23528	Cofilin-1 OS=Homo sapiens OX=9606 GN=CFL1 PE=1 SV=3	48	8	69	7	166	18.5	8.09	244.48	8	1.212	1.417	0.856	1.16822	0.886759	0.655943	0.902427	0.0632594	0.259501	0.0381674	0.0520889	9.87884e+06	1.08399e+07	1.17541e+07	1	1	2
Master Protein	Q9Y281	Cofilin-2 OS=Homo sapiens OX=9606 GN=CFL2 PE=1 SV=1	43	6	55	5	166	18.7	7.88	152.75	6	1.452	1.4	1.037	0.96432	0.997954	0.882064	0.908234	0.0012918	0.0762999	0.0433487	0.0403106	2.40801e+06	2.57889e+06	2.79052e+06	0	0	0
Master Protein	A0A3B3ISV3	Collagen alpha-1(IV) chain (Fragment) OS=Homo sapiens OX=9606 GN=COL4A1 PE=1 SV=1	14	4	44	4	386	39.8	7.58	177.83	4	5.15	1.604	3.21	0.311526	0.0588055	0.960156	0.0828049	6.3375	0.0283235	3.47304	0.337054	7.21928e+06	4.7434e+07	8.62499e+06	0	0	0
Master Protein Candidate	P02462	Collagen alpha-1(IV) chain OS=Homo sapiens OX=9606 GN=COL4A1 PE=1 SV=4	3	4	44	4	1669	160.5	8.28	177.83	4	5.15	1.604	3.21	0.311526	0.0588055	0.960156	0.0828049	6.3375	0.0283235	3.47304	0.337054	7.21928e+06	4.7434e+07	8.62499e+06	1	1	2
Master Protein	A0A087X0S5	Collagen alpha-1(VI) chain OS=Homo sapiens OX=9606 GN=COL6A1 PE=1 SV=1	7	5	25	5	1026	108.3	5.43	57.63	5	1.087	1.573	0.691	1.44718	0.997745	0.995643	0.999655	0.00106559	0.00298282	0.000103628	0.000217031	502852	484928	486391	0	0	0
Master Protein Candidate	P12109	Collagen alpha-1(VI) chain OS=Homo sapiens OX=9606 GN=COL6A1 PE=1 SV=3	7	5	25	5	1028	108.5	5.43	57.63	5	1.087	1.573	0.691	1.44718	0.997745	0.995643	0.999655	0.00106559	0.00298282	0.000103628	0.000217031	502852	484928	486391	0	0	0
Master Protein	P39060	Collagen alpha-1(XVIII) chain OS=Homo sapiens OX=9606 GN=COL18A1 PE=1 SV=5	5	6	17	6	1754	178.1	6.01	40.77	6	4.021	1.461	2.753	0.36324	0.0158738	0.899633	0.0262367	7.23506	0.0671102	4.35274	0.574316	193114	826957	250908	0	0	0
Master Protein	A0A087WTA8	Collagen alpha-2(I) chain OS=Homo sapiens OX=9606 GN=COL1A2 PE=1 SV=1	5	5	14	5	1364	129.1	9.01	52.49	5	2.76	1.959	1.409	0.709723	0.530409	0.956815	0.390858	0.760074	0.0375576	0.574845	0.289554	728348	2.45555e+06	623631	0	0	0
Master Protein Candidate	P08123	Collagen alpha-2(I) chain OS=Homo sapiens OX=9606 GN=COL1A2 PE=1 SV=7	5	5	14	5	1366	129.2	8.95	52.49	5	2.76	1.959	1.409	0.709723	0.530409	0.956815	0.390858	0.760074	0.0375576	0.574845	0.289554	728348	2.45555e+06	623631	1	1	2
Master Protein	P08572	Collagen alpha-2(IV) chain OS=Homo sapiens OX=9606 GN=COL4A2 PE=1 SV=4	9	10	93	10	1712	167.4	8.66	288.68	10	8.439	2.018	4.183	0.239063	0.0643281	0.901778	0.111838	10.0559	0.0906093	3.97975	0.227447	6.92551e+06	4.78929e+07	8.69963e+06	2	0	2
Master Protein Candidate	E7ENL6	Collagen alpha-3(VI) chain OS=Homo sapiens OX=9606 GN=COL6A3 PE=1 SV=2	1	3	8	3	2569	277.9	8.18	20.85	3	1.133	1.619	0.7	1.42857	0.991667	0.997817	0.997997	0.00411729	0.00153679	0.000609403	0.00124368	151758	151123	152612	0	0	0
Master Protein	P12111	Collagen alpha-3(VI) chain OS=Homo sapiens OX=9606 GN=COL6A3 PE=1 SV=5	1	3	8	3	3177	343.5	6.68	20.85	3	1.133	1.619	0.7	1.42857	0.991667	0.997817	0.997997	0.00411729	0.00153679	0.000609403	0.00124368	151758	151123	152612	0	0	0
Master Protein	A0A0A0MSV6	Complement C1q subcomponent subunit B (Fragment) OS=Homo sapiens OX=9606 GN=C1QB PE=1 SV=6	17	3	19	3	228	24	9.16	56.81	3	0.676	0.558	1.211	0.825764	0.241223	0.0261657	0.251951	0.417485	0.882905	0.725005	0.494371	1.14438e+06	822705	606593	0	0	0
Master Protein Candidate	D6R934	Complement C1q subcomponent subunit B OS=Homo sapiens OX=9606 GN=C1QB PE=1 SV=1	15	3	19	3	251	26.4	8.63	56.81	3	0.676	0.558	1.211	0.825764	0.241223	0.0261657	0.251951	0.417485	0.882905	0.725005	0.494371	1.14438e+06	822705	606593	0	0	0
Master Protein Candidate	P02746	Complement C1q subcomponent subunit B OS=Homo sapiens OX=9606 GN=C1QB PE=1 SV=3	15	3	19	3	253	26.7	8.63	56.81	3	0.676	0.558	1.211	0.825764	0.241223	0.0261657	0.251951	0.417485	0.882905	0.725005	0.494371	1.14438e+06	822705	606593	0	0	0
Master Protein	P02747	Complement C1q subcomponent subunit C OS=Homo sapiens OX=9606 GN=C1QC PE=1 SV=3	25	5	31	5	245	25.8	8.41	78.39	5	0.666	0.45	1.479	0.676133	0.570156	0.0318655	0.118877	0.162508	0.673506	1.36793	0.625356	2.15886e+06	1.69217e+06	978921	0	0	0
Master Protein	Q9BXJ0	Complement C1q tumor necrosis factor-related protein 5 OS=Homo sapiens OX=9606 GN=C1QTNF5 PE=1 SV=1	15	3	10	3	243	25.3	6.54	27.46	3	2.935	1.847	1.589	0.629327	0.57378	0.922626	0.789315	0.708082	0.0645971	0.163269	0.0646632	112775	596659	756380	0	0	0
Master Protein	P01024	Complement C3 OS=Homo sapiens OX=9606 GN=C3 PE=1 SV=2	4	6	21	6	1663	187	6.4	54.43	6	0.199	1.226	0.162	6.17284	0.653116	0.92039	0.44401	0.036817	0.0441706	0.0571224	2.17659	463212	342026	482063	1	0	1
Master Protein	P0C0L4	Complement C4-A OS=Homo sapiens OX=9606 GN=C4A PE=1 SV=2	7	11	40	2	1744	192.7	7.08	122.61	11	0.346	1.139	0.304	3.28947	0.829834	0.997877	0.829552	0.028029	0.0010512	0.0246716	0.266962	215565	85506.4	95117.7	1	0	1
Master Protein	Q07021	Complement component 1 Q subcomponent-binding protein, mitochondrial OS=Homo sapiens OX=9606 GN=C1QBP PE=1 SV=1	17	3	7	3	282	31.3	4.84	20.1	3	7.35	5.059	1.453	0.688231	0.0458418	0.136557	0.678712	9.83973	4.37445	0.244561	0.115839	38969.2	203084	163431	0	1	1
Master Protein	Q12860	Contactin-1 OS=Homo sapiens OX=9606 GN=CNTN1 PE=1 SV=1	35	30	289	30	1018	113.2	5.9	828.1	30	1.055	1.152	0.916	1.0917	0.956642	0.84824	0.694739	0.0203091	0.0823462	0.144891	0.172684	1.89482e+07	1.84982e+07	1.99736e+07	0	1	1
Master Protein	P78357	Contactin-associated protein 1 OS=Homo sapiens OX=9606 GN=CNTNAP1 PE=1 SV=1	17	21	143	21	1384	156.2	7.05	368.1	21	0.638	0.89	0.717	1.3947	0.16924	0.574139	0.575261	0.492215	0.214475	0.172177	0.334917	7.1944e+06	5.17632e+06	6.18236e+06	1	0	1
Master Protein Candidate	C9JFE4	COP9 signalosome complex subunit 1 OS=Homo sapiens OX=9606 GN=GPS1 PE=1 SV=2	4	2	14	2	471	53.3	6.74	36.2	2	1.236	1.55	0.797	1.25471	0.316101	0.0316491	0.233817	0.618215	2.32444	0.503005	0.791874	169785	200633	244879	0	0	0
Master Protein	Q13098	COP9 signalosome complex subunit 1 OS=Homo sapiens OX=9606 GN=GPS1 PE=1 SV=4	4	2	14	2	491	55.5	6.74	36.2	2	1.236	1.55	0.797	1.25471	0.316101	0.0316491	0.233817	0.618215	2.32444	0.503005	0.791874	169785	200633	244879	0	0	0
Master Protein	O75367	Core histone macro-H2A.1 OS=Homo sapiens OX=9606 GN=H2AFY PE=1 SV=4	44	12	51	10	372	39.6	9.79	163.86	12	1.305	0.943	1.384	0.722543	0.157592	0.472695	0.651448	1.04722	0.30687	0.25759	0.13448	2.27305e+06	3.30345e+06	2.85142e+06	0	0	0
Master Protein	P31146	Coronin-1A OS=Homo sapiens OX=9606 GN=CORO1A PE=1 SV=4	8	3	16	3	461	51	6.68	39.1	3	1.042	1.762	0.592	1.68919	0.88665	0.347642	0.577309	0.0544422	0.808526	0.141246	0.403027	331761	387386	513694	1	0	1
Master Protein	P12277	Creatine kinase B-type OS=Homo sapiens OX=9606 GN=CKB PE=1 SV=1	52	16	169	16	381	42.6	5.59	520.17	16	1.094	1.476	0.741	1.34953	0.40109	0.00480983	0.0206766	0.434053	3.42118	1.24823	2.27331	2.11647e+07	2.3492e+07	3.11643e+07	2	1	3
Master Protein	P12532	Creatine kinase U-type, mitochondrial OS=Homo sapiens OX=9606 GN=CKMT1A PE=1 SV=1	48	19	249	19	417	47	8.34	789.52	19	1.447	0.88	1.646	0.607533	0.0668422	0.99392	0.0586103	1.70015	0.00233085	2.02791	0.748497	1.33232e+08	1.9062e+08	1.31201e+08	0	1	1
Master Protein Candidate	K4DI93	Cullin 4B, isoform CRA_e OS=Homo sapiens OX=9606 GN=CUL4B PE=1 SV=1	2	2	2	2	900	102.7	8.03	3.5	2	1.691	2.142	0.79	1.26582	0.888635	0.84001	0.992569	0.0867085	0.162183	0.00255898	0.00410027	74084.3	79076.1	93019.1	0	0	0
Master Protein	Q13620	Cullin-4B OS=Homo sapiens OX=9606 GN=CUL4B PE=1 SV=4	2	2	2	2	913	103.9	7.37	3.5	2	1.691	2.142	0.79	1.26582	0.888635	0.84001	0.992569	0.0867085	0.162183	0.00255898	0.00410027	74084.3	79076.1	93019.1	0	0	0
Master Protein	Q86VP6	Cullin-associated NEDD8-dissociated protein 1 OS=Homo sapiens OX=9606 GN=CAND1 PE=1 SV=2	9	9	46	9	1230	136.3	5.78	121.07	9	1.226	1.643	0.746	1.34048	0.0182034	0.000693282	0.0261345	2.13305	5.19039	1.18076	2.1217	556424	741994	965489	0	0	0
Master Protein	Q07002	Cyclin-dependent kinase 18 OS=Homo sapiens OX=9606 GN=CDK18 PE=1 SV=4	10	5	17	4	474	54.4	8.66	40.4	5	0.517	1.059	0.488	2.04918	0.370818	0.993612	0.326913	0.222744	0.00294729	0.236957	0.995017	679872	355404	706099	0	0	0
Master Protein	Q00535	Cyclin-dependent-like kinase 5 OS=Homo sapiens OX=9606 GN=CDK5 PE=1 SV=3	18	6	26	5	292	33.3	7.66	43.36	6	1.005	1.169	0.86	1.16279	0.70184	0.101996	0.288946	0.154531	1.15897	0.463697	0.626957	411969	439838	512096	1	1	2
Master Protein	P01040	Cystatin-A OS=Homo sapiens OX=9606 GN=CSTA PE=1 SV=1	38	3	18	3	98	11	5.5	51.01	3	1.443	2.525	0.571	1.75131	0.1499	0.0248892	0.375649	1.18932	4.05007	0.242799	0.74469	221671	392123	575254	0	0	0
Master Protein	P04080	Cystatin-B OS=Homo sapiens OX=9606 GN=CSTB PE=1 SV=2	34	2	5	2	98	11.1	7.56	9.91	2	2.269	1.574	1.442	0.693481	0.183492	0.319498	0.896585	1.67085	0.779968	0.0683628	0.0328768	186650	364661	353638	0	0	0
Master Protein	P01034	Cystatin-C OS=Homo sapiens OX=9606 GN=CST3 PE=1 SV=1	19	2	2	2	146	15.8	8.75	5.39	2	0.932	0.564	1.652	0.605327	0.974395	0.784099	0.891523	0.0104991	0.0595748	0.0823808	0.030186	353056	290313	280559	0	0	0
Master Protein	P21291	Cysteine and glycine-rich protein 1 OS=Homo sapiens OX=9606 GN=CSRP1 PE=1 SV=3	54	7	74	7	193	20.6	8.57	253.3	7	0.843	0.99	0.851	1.17509	0.648165	0.980781	0.543605	0.158749	0.00834385	0.225274	0.311065	2.98182e+06	2.58915e+06	3.10316e+06	0	0	0
Master Protein	P31930	Cytochrome b-c1 complex subunit 1, mitochondrial OS=Homo sapiens OX=9606 GN=UQCRC1 PE=1 SV=3	24	8	43	8	480	52.6	6.37	117.42	8	2.254	1.955	1.153	0.867303	0.0228725	0.0255841	0.994849	3.69811	3.11242	0.00258595	0.00194519	792679	1.74067e+06	1.77358e+06	1	1	2
Master Protein	P22695	Cytochrome b-c1 complex subunit 2, mitochondrial OS=Homo sapiens OX=9606 GN=UQCRC2 PE=1 SV=3	30	9	45	9	453	48.4	8.63	139.93	9	2.245	2.043	1.099	0.909918	0.0112758	0.00883994	0.970903	4.37293	4.1954	0.0140935	0.0116688	537685	1.20528e+06	1.30129e+06	1	1	2
Master Protein	P47985	Cytochrome b-c1 complex subunit Rieske, mitochondrial OS=Homo sapiens OX=9606 GN=UQCRFS1 PE=1 SV=2	19	3	5	3	274	29.6	8.32	10.95	3	1.699	1.825	0.931	1.07411	0.22298	0.163343	0.96721	1.1073	1.43609	0.0134802	0.0155524	144920	269426	301690	0	0	0
Master Protein	P00403	Cytochrome c oxidase subunit 2 OS=Homo sapiens OX=9606 GN=MT-CO2 PE=1 SV=1	19	4	27	4	227	25.5	4.82	66.53	4	1.814	1.585	1.144	0.874126	0.102545	0.0888413	0.993019	1.7942	1.66645	0.00348077	0.00265965	1.1655e+06	1.88972e+06	1.98691e+06	1	0	1
Master Protein	P13073	Cytochrome c oxidase subunit 4 isoform 1, mitochondrial OS=Homo sapiens OX=9606 GN=COX4I1 PE=1 SV=1	24	4	25	4	169	19.6	9.51	61.52	4	2.12	2.135	0.993	1.00705	0.0343795	0.0172879	0.828286	3.10305	3.76242	0.0812471	0.0823966	573588	1.04447e+06	1.16373e+06	1	1	2
Master Protein	H3BNX8	Cytochrome c oxidase subunit 5A, mitochondrial OS=Homo sapiens OX=9606 GN=COX5A PE=1 SV=1	20	3	9	3	153	17.2	6	22.13	3	1.649	1.116	1.478	0.67659	0.297734	0.584604	0.817237	0.867658	0.260182	0.12955	0.0593046	437898	722111	643096	0	0	0
Master Protein Candidate	P20674	Cytochrome c oxidase subunit 5A, mitochondrial OS=Homo sapiens OX=9606 GN=COX5A PE=1 SV=2	21	3	9	3	150	16.8	6.79	22.13	3	1.649	1.116	1.478	0.67659	0.297734	0.584604	0.817237	0.867658	0.260182	0.12955	0.0593046	437898	722111	643096	0	0	0
Master Protein	P10606	Cytochrome c oxidase subunit 5B, mitochondrial OS=Homo sapiens OX=9606 GN=COX5B PE=1 SV=2	25	4	21	4	129	13.7	8.81	51.56	4	1.892	1.741	1.087	0.919963	0.13959	0.17989	0.978414	1.61793	1.29703	0.0103018	0.00871874	657057	1.12462e+06	1.12642e+06	0	0	0
Master Protein	P09669	Cytochrome c oxidase subunit 6C OS=Homo sapiens OX=9606 GN=COX6C PE=1 SV=2	37	3	12	3	75	8.8	10.39	20.79	3	3.87	2.62	1.477	0.677048	0.00682894	0.0102959	0.916797	8.38105	5.20681	0.0557225	0.0255429	365121	1.33837e+06	1.30138e+06	0	0	0
Master Protein	O00483	Cytochrome c oxidase subunit NDUFA4 OS=Homo sapiens OX=9606 GN=NDUFA4 PE=1 SV=1	27	2	11	2	81	9.4	9.38	28.74	2	2.23	1.432	1.557	0.642261	0.0526967	0.0947367	0.888831	2.85042	1.46563	0.0796885	0.0328714	244146	670646	597125	0	0	0
Master Protein	P08574	Cytochrome c1, heme protein, mitochondrial OS=Homo sapiens OX=9606 GN=CYC1 PE=1 SV=3	11	3	13	3	325	35.4	9	28.87	3	2.007	2.144	0.936	1.06838	0.0209699	0.010971	0.831124	3.36855	4.20171	0.0751926	0.0858269	262486	577528	656918	0	1	1
Master Protein	Q14204	Cytoplasmic dynein 1 heavy chain 1 OS=Homo sapiens OX=9606 GN=DYNC1H1 PE=1 SV=5	27	114	750	114	4646	532.1	6.4	2035.6	114	1.099	1.2	0.916	1.0917	0.380498	0.0676811	0.405953	0.461193	1.40344	0.358636	0.427428	3.78705e+07	4.17877e+07	4.61644e+07	4	2	6
Master Protein	O43237	Cytoplasmic dynein 1 light intermediate chain 2 OS=Homo sapiens OX=9606 GN=DYNC1LI2 PE=1 SV=1	5	2	3	2	492	54.1	6.38	7.91	2	0.935	1.387	0.674	1.48368	0.375114	0.865915	0.200195	0.398157	0.0867219	0.47082	1.03642	65727	43875.3	81378.1	0	0	0
Master Protein	E7EVJ5	Cytoplasmic FMR1-interacting protein OS=Homo sapiens OX=9606 GN=CYFIP2 PE=1 SV=1	9	9	31	9	1227	142.5	7.17	74.54	9	1.303	2.084	0.625	1.6	0.572103	0.0788071	0.298511	0.316011	2.29956	0.328149	0.840063	367322	488598	697677	0	0	0
Master Protein	P28838	Cytosol aminopeptidase OS=Homo sapiens OX=9606 GN=LAP3 PE=1 SV=3	55	26	256	26	519	56.1	7.93	819.54	26	1.007	1.488	0.677	1.4771	0.916662	0.193034	0.316168	0.0380552	1.06298	0.338556	0.738674	6.53243e+07	7.22978e+07	9.62453e+07	0	0	0
Master Protein	O00154	Cytosolic acyl coenzyme A thioester hydrolase OS=Homo sapiens OX=9606 GN=ACOT7 PE=1 SV=3	24	7	57	7	380	41.8	8.54	170.21	7	1.109	1.009	1.099	0.909918	0.396135	0.751856	0.789457	0.445991	0.12498	0.112836	0.0934225	2.82471e+06	3.23227e+06	3.01662e+06	0	0	0
Master Protein Candidate	J3KNS1	Cytosolic carboxypeptidase 1 OS=Homo sapiens OX=9606 GN=AGTPBP1 PE=1 SV=1	3	3	11	3	1278	143.1	6.43	30.23	3	2.361	1.308	1.805	0.554017	0.171601	0.819473	0.363242	1.8073	0.113096	0.793847	0.243659	67373	124763	75011.1	0	0	0
Master Protein	Q9UPW5	Cytosolic carboxypeptidase 1 OS=Homo sapiens OX=9606 GN=AGTPBP1 PE=1 SV=3	3	3	11	3	1226	138.4	6.15	30.23	3	2.361	1.308	1.805	0.554017	0.171601	0.819473	0.363242	1.8073	0.113096	0.793847	0.243659	67373	124763	75011.1	0	0	0
Master Protein	Q96KP4	Cytosolic non-specific dipeptidase OS=Homo sapiens OX=9606 GN=CNDP2 PE=1 SV=2	40	13	111	13	475	52.8	5.97	337.66	13	0.925	0.97	0.953	1.04932	0.843033	0.869331	0.998354	0.0685936	0.0589905	0.00068187	0.000750786	6.47162e+06	5.95755e+06	5.71163e+06	1	0	1
Master Protein Candidate	A0A286YF22	D-3-phosphoglycerate dehydrogenase OS=Homo sapiens OX=9606 GN=PHGDH PE=1 SV=1	15	7	54	7	526	55.9	6.71	150.69	7	1.068	1.371	0.779	1.2837	0.638153	0.997078	0.597141	0.20834	0.00174244	0.174436	0.28745	4.09676e+06	3.16206e+06	4.12965e+06	0	0	0
Master Protein Candidate	A0A2C9F2M7	D-3-phosphoglycerate dehydrogenase OS=Homo sapiens OX=9606 GN=PHGDH PE=1 SV=1	15	7	54	7	532	56.1	7.71	150.69	7	1.068	1.371	0.779	1.2837	0.638153	0.997078	0.597141	0.20834	0.00174244	0.174436	0.28745	4.09676e+06	3.16206e+06	4.12965e+06	0	0	0
Master Protein	O43175	D-3-phosphoglycerate dehydrogenase OS=Homo sapiens OX=9606 GN=PHGDH PE=1 SV=4	15	7	54	7	533	56.6	6.71	150.69	7	1.068	1.371	0.779	1.2837	0.638153	0.997078	0.597141	0.20834	0.00174244	0.174436	0.28745	4.09676e+06	3.16206e+06	4.12965e+06	1	1	2
Master Protein	Q9UKG1	DCC-interacting protein 13-alpha OS=Homo sapiens OX=9606 GN=APPL1 PE=1 SV=1	5	3	5	3	709	79.6	5.41	7.3	3	1.141	1.456	0.784	1.27551	0.99838	0.659522	0.628777	0.00080343	0.263202	0.157979	0.257019	95877	85549	125277	0	0	0
Master Protein	Q86X76	Deaminated glutathione amidase OS=Homo sapiens OX=9606 GN=NIT1 PE=1 SV=2	18	4	14	4	327	35.9	7.74	43.21	4	0.536	0.519	1.032	0.968992	0.965004	0.59363	0.737676	0.00829246	0.117545	0.136363	0.128037	429619	420110	275817	0	0	0
Master Protein	Q9H7D0	Dedicator of cytokinesis protein 5 OS=Homo sapiens OX=9606 GN=DOCK5 PE=1 SV=3	2	3	3	3	1870	215.2	7.96	5.78	3	0.384	0.898	0.428	2.33645	0.844417	0.935551	0.676589	0.0282022	0.0259815	0.0726209	0.396437	68283.2	41518.3	69574.8	0	0	0
Master Protein	P13716	Delta-aminolevulinic acid dehydratase OS=Homo sapiens OX=9606 GN=ALAD PE=1 SV=1	25	6	40	6	330	36.3	6.79	119.5	6	0.776	0.435	1.783	0.560852	0.906017	0.069795	0.119951	0.0332623	0.502936	1.64213	0.516542	1.88279e+06	1.64812e+06	977539	0	0	0
Master Protein	Q13011	Delta(3,5)-Delta(2,4)-dienoyl-CoA isomerase, mitochondrial OS=Homo sapiens OX=9606 GN=ECH1 PE=1 SV=2	18	5	23	4	328	35.8	8	66.36	5	0.83	0.503	1.65	0.606061	0.996514	0.965038	0.940799	0.00125872	0.00777408	0.0437305	0.0160626	804058	684048	743588	0	0	0
Master Protein	P81605	Dermcidin OS=Homo sapiens OX=9606 GN=DCD PE=1 SV=2	23	2	9	2	110	11.3	6.54	26.96	2	1.2	1.668	0.72	1.38889	0.928682	0.577938	0.784669	0.0385597	0.397182	0.0758259	0.146269	116723	145051	410887	1	0	1
Master Protein	Q08554	Desmocollin-1 OS=Homo sapiens OX=9606 GN=DSC1 PE=1 SV=2	7	4	18	4	894	99.9	5.43	52.55	4	1.067	2.386	0.447	2.23714	0.860688	0.1385	0.269211	0.0695194	2.0485	0.254749	1.27496	436014	634150	1.02236e+06	0	0	0
Master Protein	Q02413	Desmoglein-1 OS=Homo sapiens OX=9606 GN=DSG1 PE=1 SV=2	18	14	59	14	1049	113.7	5.03	172.3	14	1.467	3.274	0.448	2.23214	0.499207	0.065884	0.29629	0.442623	3.86732	0.236671	1.1792	933356	1.41681e+06	2.37151e+06	1	0	1
Master Protein	P15924	Desmoplakin OS=Homo sapiens OX=9606 GN=DSP PE=1 SV=3	10	25	65	25	2871	331.6	6.81	154.79	25	1.728	3.415	0.506	1.97628	0.803277	0.202295	0.43567	0.164392	2.37006	0.182586	0.713127	1.34022e+06	1.81825e+06	3.5138e+06	1	0	1
Master Protein	F6RFD5	Destrin OS=Homo sapiens OX=9606 GN=DSTN PE=1 SV=1	21	3	14	3	135	15.4	8.59	20.03	3	1.562	1.349	1.158	0.863558	0.278688	0.676833	0.697601	0.866725	0.228681	0.181103	0.135054	2.30401e+06	2.93161e+06	2.56106e+06	0	0	0
Master Protein Candidate	P60981	Destrin OS=Homo sapiens OX=9606 GN=DSTN PE=1 SV=3	17	3	14	3	165	18.5	7.85	20.03	3	1.562	1.349	1.158	0.863558	0.278688	0.676833	0.697601	0.866725	0.228681	0.181103	0.135054	2.30401e+06	2.93161e+06	2.56106e+06	0	0	0
Master Protein	P09622	Dihydrolipoyl dehydrogenase, mitochondrial OS=Homo sapiens OX=9606 GN=DLD PE=1 SV=2	24	9	75	9	509	54.1	7.85	218.48	9	1.16	0.849	1.366	0.732064	0.338938	0.0993348	0.0156241	0.545061	0.851461	2.46728	1.32226	4.35373e+06	5.09402e+06	3.40168e+06	0	0	0
Master Protein	P10515	Dihydrolipoyllysine-residue acetyltransferase component of pyruvate dehydrogenase complex, mitochondrial OS=Homo sapiens OX=9606 GN=DLAT PE=1 SV=3	25	15	148	15	647	69	7.84	411.61	15	1.161	1.41	0.824	1.21359	0.994125	0.741372	0.683011	0.00297087	0.183249	0.136431	0.200937	1.18127e+07	1.11253e+07	1.56158e+07	0	0	0
Master Protein	P36957	Dihydrolipoyllysine-residue succinyltransferase component of 2-oxoglutarate dehydrogenase complex, mitochondrial OS=Homo sapiens OX=9606 GN=DLST PE=1 SV=4	16	5	17	5	453	48.7	8.95	54.44	5	1.631	2.084	0.782	1.27877	0.282463	0.201051	0.959639	0.895481	1.45191	0.0139918	0.0228802	352261	646478	757719	0	0	0
Master Protein	P09417	Dihydropteridine reductase OS=Homo sapiens OX=9606 GN=QDPR PE=1 SV=2	63	12	156	12	244	25.8	7.37	524.72	12	0.957	1.262	0.758	1.31926	0.998975	0.424943	0.404998	0.000426171	0.469047	0.297551	0.517872	1.13311e+07	1.11771e+07	1.53545e+07	0	0	0
Master Protein	Q14194	Dihydropyrimidinase-related protein 1 OS=Homo sapiens OX=9606 GN=CRMP1 PE=1 SV=1	47	22	236	18	572	62.1	7.03	711.74	22	1.397	1.075	1.3	0.769231	0.316036	0.999972	0.313352	0.698869	1.31515e-05	0.655158	0.387667	1.85396e+07	2.43616e+07	1.90905e+07	0	0	0
Master Protein	A0A1C7CYX9	Dihydropyrimidinase-related protein 2 OS=Homo sapiens OX=9606 GN=DPYSL2 PE=1 SV=1	67	35	574	30	677	73.5	6.35	2035.11	35	0.989	0.952	1.038	0.963391	0.783952	0.408401	0.77239	0.104548	0.370246	0.116426	0.108057	4.58486e+08	4.10095e+08	3.76807e+08	0	0	0
Master Protein	Q14195	Dihydropyrimidinase-related protein 3 OS=Homo sapiens OX=9606 GN=DPYSL3 PE=1 SV=1	48	21	276	16	570	61.9	6.49	847.83	21	1.118	1.164	0.961	1.04058	0.939375	0.890978	0.716272	0.0303658	0.0583547	0.13927	0.150803	1.35837e+07	1.43138e+07	1.25265e+07	1	0	1
Master Protein	O14531	Dihydropyrimidinase-related protein 4 OS=Homo sapiens OX=9606 GN=DPYSL4 PE=1 SV=2	5	2	42	2	572	61.8	7.09	153.26	2	0.933	0.781	1.194	0.837521	0.588294	0.260439	0.754577	0.214969	0.456333	0.146022	0.102426	4.71067e+06	3.83737e+06	3.32925e+06	0	0	0
Master Protein	Q9BPU6	Dihydropyrimidinase-related protein 5 OS=Homo sapiens OX=9606 GN=DPYSL5 PE=1 SV=1	26	14	68	14	564	61.4	7.2	161.97	14	0.743	1.185	0.627	1.5949	0.486082	0.988678	0.562318	0.232775	0.0058602	0.156761	0.398752	3.29712e+06	2.45167e+06	3.40038e+06	0	0	0
Master Protein	E9PF59	Dipeptidyl aminopeptidase-like protein 6 OS=Homo sapiens OX=9606 GN=DPP6 PE=1 SV=1	25	18	139	2	801	91.2	6.51	387.12	18	1.072	0.961	1.116	0.896057	0.646533	0.924802	0.852922	0.203047	0.0326274	0.0771051	0.0619091	916926	1.05042e+06	968780	0	0	0
Master Protein Candidate	P42658	Dipeptidyl aminopeptidase-like protein 6 OS=Homo sapiens OX=9606 GN=DPP6 PE=1 SV=2	23	18	139	2	865	97.5	6.37	387.12	18	1.072	0.961	1.116	0.896057	0.646533	0.924802	0.852922	0.203047	0.0326274	0.0771051	0.0619091	916926	1.05042e+06	968780	0	0	0
Master Protein Candidate	B7Z647	Discs, large homolog 4 (Drosophila), isoform CRA_b OS=Homo sapiens OX=9606 GN=DLG4 PE=1 SV=1	16	9	34	9	664	73.8	6.23	92.31	9	1.428	2.19	0.652	1.53374	0.730776	0.386015	0.797461	0.194516	0.905337	0.0640854	0.150752	362790	448476	584864	0	0	0
Master Protein	A0A0J9YYF7	Disheveled-associated activator of morphogenesis 2 OS=Homo sapiens OX=9606 GN=DAAM2 PE=1 SV=1	4	4	6	4	1077	124.4	6.73	12.44	4	0.848	1.866	0.454	2.20264	0.461975	0.514284	0.111633	0.284403	0.538895	0.432303	2.09738	134632	99474.4	183329	0	0	0
Master Protein Candidate	Q86T65	Disheveled-associated activator of morphogenesis 2 OS=Homo sapiens OX=9606 GN=DAAM2 PE=1 SV=3	4	4	6	4	1068	123.4	6.8	12.44	4	0.848	1.866	0.454	2.20264	0.461975	0.514284	0.111633	0.284403	0.538895	0.432303	2.09738	134632	99474.4	183329	0	0	0
Master Protein Candidate	F8VYC1	Disks large homolog 2 (Fragment) OS=Homo sapiens OX=9606 GN=DLG2 PE=1 SV=1	3	2	3	2	797	88.5	5.96	7.03	2	1.222	1.572	0.777	1.287	0.836135	0.500866	0.876163	0.0949783	0.472037	0.0446114	0.0738931	38265.9	43818.8	50516.2	0	0	0
Master Protein Candidate	A0A3B3ISW2	Disks large homolog 2 OS=Homo sapiens OX=9606 GN=DLG2 PE=1 SV=1	3	2	3	2	890	99.6	6.43	7.03	2	1.222	1.572	0.777	1.287	0.836135	0.500866	0.876163	0.0949783	0.472037	0.0446114	0.0738931	38265.9	43818.8	50516.2	0	0	0
Master Protein Candidate	A0A3B3ITF1	Disks large homolog 2 OS=Homo sapiens OX=9606 GN=DLG2 PE=1 SV=1	3	2	3	2	1012	113.6	6.25	7.03	2	1.222	1.572	0.777	1.287	0.836135	0.500866	0.876163	0.0949783	0.472037	0.0446114	0.0738931	38265.9	43818.8	50516.2	0	0	0
Master Protein Candidate	B7Z2T4	Disks large homolog 2 OS=Homo sapiens OX=9606 GN=DLG2 PE=1 SV=1	3	2	3	2	852	94.9	6.24	7.03	2	1.222	1.572	0.777	1.287	0.836135	0.500866	0.876163	0.0949783	0.472037	0.0446114	0.0738931	38265.9	43818.8	50516.2	0	0	0
Master Protein	E9PIW2	Disks large homolog 2 OS=Homo sapiens OX=9606 GN=DLG2 PE=1 SV=1	3	2	3	2	811	90.6	6.55	7.03	2	1.222	1.572	0.777	1.287	0.836135	0.500866	0.876163	0.0949783	0.472037	0.0446114	0.0738931	38265.9	43818.8	50516.2	0	0	0
Master Protein Candidate	E9PN83	Disks large homolog 2 OS=Homo sapiens OX=9606 GN=DLG2 PE=1 SV=1	3	2	3	2	866	96.4	6.23	7.03	2	1.222	1.572	0.777	1.287	0.836135	0.500866	0.876163	0.0949783	0.472037	0.0446114	0.0738931	38265.9	43818.8	50516.2	0	0	0
Master Protein Candidate	Q15700	Disks large homolog 2 OS=Homo sapiens OX=9606 GN=DLG2 PE=1 SV=3	3	2	3	2	870	97.5	6.47	7.03	2	1.222	1.572	0.777	1.287	0.836135	0.500866	0.876163	0.0949783	0.472037	0.0446114	0.0738931	38265.9	43818.8	50516.2	0	0	0
Master Protein Candidate	A0A3B3IS17	Disks large homolog 4 OS=Homo sapiens OX=9606 GN=DLG4 PE=1 SV=1	15	9	34	9	697	77.2	6.01	92.31	9	1.428	2.19	0.652	1.53374	0.730776	0.386015	0.797461	0.194516	0.905337	0.0640854	0.150752	362790	448476	584864	0	0	0
Master Protein Candidate	A0A3B3ISQ5	Disks large homolog 4 OS=Homo sapiens OX=9606 GN=DLG4 PE=1 SV=1	14	9	34	9	757	83.9	6.05	92.31	9	1.428	2.19	0.652	1.53374	0.730776	0.386015	0.797461	0.194516	0.905337	0.0640854	0.150752	362790	448476	584864	0	0	0
Master Protein Candidate	P78352	Disks large homolog 4 OS=Homo sapiens OX=9606 GN=DLG4 PE=1 SV=3	15	9	34	9	724	80.4	5.88	92.31	9	1.428	2.19	0.652	1.53374	0.730776	0.386015	0.797461	0.194516	0.905337	0.0640854	0.150752	362790	448476	584864	0	0	0
Master Protein	B9EGL1	DLG4 protein OS=Homo sapiens OX=9606 GN=DLG4 PE=1 SV=1	14	9	34	9	764	85	5.94	92.31	9	1.428	2.19	0.652	1.53374	0.730776	0.386015	0.797461	0.194516	0.905337	0.0640854	0.150752	362790	448476	584864	0	0	0
Master Protein	Q8TDJ6	DmX-like protein 2 OS=Homo sapiens OX=9606 GN=DMXL2 PE=1 SV=2	1	2	4	2	3036	339.4	6.38	10.85	2	1.441	1.68	0.857	1.16686	0.30806	0.117089	0.644757	0.736877	1.56489	0.163348	0.222409	15573.1	21957.6	26368.8	0	0	0
Master Protein Candidate	E9PCY5	DNA topoisomerase 2 (Fragment) OS=Homo sapiens OX=9606 GN=TOP2B PE=1 SV=1	3	3	10	3	1150	130.4	8.47	24.48	3	1.038	0.986	1.053	0.949668	0.617352	0.755372	0.967769	0.217427	0.120133	0.0149825	0.0135122	109985	135666	125209	0	0	0
Master Protein	Q02880	DNA topoisomerase 2-beta OS=Homo sapiens OX=9606 GN=TOP2B PE=1 SV=3	2	3	10	3	1626	183.2	8	24.48	3	1.038	0.986	1.053	0.949668	0.617352	0.755372	0.967769	0.217427	0.120133	0.0149825	0.0135122	109985	135666	125209	0	0	0
Master Protein	P78527	DNA-dependent protein kinase catalytic subunit OS=Homo sapiens OX=9606 GN=PRKDC PE=1 SV=3	2	8	18	8	4128	468.8	7.12	46.27	8	1.501	1.41	1.065	0.938967	0.741073	0.619819	0.975096	0.195339	0.292907	0.0116644	0.010284	356404	427550	447317	0	1	1
Master Protein	C9JRD2	DnaJ homolog subfamily B member 2 (Fragment) OS=Homo sapiens OX=9606 GN=DNAJB2 PE=1 SV=1	16	3	14	3	228	25.4	5.73	39.92	3	0.835	1.189	0.702	1.4245	0.749765	0.552527	0.237776	0.104437	0.306342	0.43793	0.888649	549109	503376	641055	0	0	0
Master Protein Candidate	C9JXB9	DnaJ homolog subfamily B member 2 (Fragment) OS=Homo sapiens OX=9606 GN=DNAJB2 PE=1 SV=1	15	3	14	3	244	26.9	5.07	39.92	3	0.835	1.189	0.702	1.4245	0.749765	0.552527	0.237776	0.104437	0.306342	0.43793	0.888649	549109	503376	641055	0	0	0
Master Protein Candidate	P25686	DnaJ homolog subfamily B member 2 OS=Homo sapiens OX=9606 GN=DNAJB2 PE=1 SV=3	11	3	14	3	324	35.6	5.95	39.92	3	0.835	1.189	0.702	1.4245	0.749765	0.552527	0.237776	0.104437	0.306342	0.43793	0.888649	549109	503376	641055	0	1	1
Master Protein	Q9H3Z4	DnaJ homolog subfamily C member 5 OS=Homo sapiens OX=9606 GN=DNAJC5 PE=1 SV=1	16	3	16	3	198	22.1	5.07	52.37	3	4.58	2.411	1.9	0.526316	0.0424197	0.146752	0.610734	6.28574	2.00937	0.406881	0.112709	134969	560991	409368	0	0	0
Master Protein	Q8TCJ2	Dolichyl-diphosphooligosaccharide--protein glycosyltransferase subunit STT3B OS=Homo sapiens OX=9606 GN=STT3B PE=1 SV=1	2	2	2	2	826	93.6	8.91	4.22	2	3.196	2.482	1.288	0.776398	0.06304	0.324917	0.442918	3.83643	1.21178	0.455536	0.274594	28622.5	75937.1	52086	0	0	0
Master Protein Candidate	Q5VW43	Double-stranded RNA-specific editase B2 OS=Homo sapiens OX=9606 GN=ADARB2 PE=1 SV=1	40	5	16	5	141	15.6	10.21	46.69	5	0.451	1.072	0.421	2.3753	0.880436	0.923605	0.678078	0.0249412	0.0369989	0.0710312	0.400761	1.26991e+06	1.32887e+06	1.56733e+06	0	0	0
Master Protein	Q9NS39	Double-stranded RNA-specific editase B2 OS=Homo sapiens OX=9606 GN=ADARB2 PE=1 SV=1	8	5	16	5	739	80.6	10.17	46.69	5	0.451	1.072	0.421	2.3753	0.880436	0.923605	0.678078	0.0249412	0.0369989	0.0710312	0.400761	1.26991e+06	1.32887e+06	1.56733e+06	0	0	0
Master Protein Candidate	G5E9L9	Doublecortin and CaM kinase-like 2, isoform CRA_c OS=Homo sapiens OX=9606 GN=DCLK2 PE=1 SV=1	8	4	10	4	695	76.1	8.54	29.17	4	1.613	1.493	1.08	0.925926	0.155421	0.209303	0.970135	1.30409	1.01408	0.0142212	0.0121924	113675	204863	191966	0	0	0
Master Protein Candidate	O14972	Down syndrome critical region protein 3 OS=Homo sapiens OX=9606 GN=DSCR3 PE=1 SV=1	10	2	7	2	297	33	7.68	15.42	2	0.693	1.013	0.684	1.46199	0.890946	0.941441	0.719649	0.0347531	0.0265475	0.0977294	0.208888	58634	50429.1	71772.8	0	0	0
Master Protein	Q02750	Dual specificity mitogen-activated protein kinase kinase 1 OS=Homo sapiens OX=9606 GN=MAP2K1 PE=1 SV=2	6	2	12	2	393	43.4	6.62	28.45	2	1.147	1.47	0.78	1.28205	0.796984	0.185748	0.409565	0.113037	1.07468	0.302388	0.497022	220483	271160	352421	1	0	1
Master Protein	Q9BVJ7	Dual specificity protein phosphatase 23 OS=Homo sapiens OX=9606 GN=DUSP23 PE=1 SV=1	11	2	3	2	150	16.6	8.21	6.05	2	0.873	1.176	0.742	1.34771	0.646419	0.977501	0.761174	0.165421	0.0116219	0.087939	0.159725	159604	114240	153143	0	0	0
Master Protein	Q9BV47	Dual specificity protein phosphatase 26 OS=Homo sapiens OX=9606 GN=DUSP26 PE=1 SV=1	14	3	13	3	211	23.9	9.61	31.7	3	1.248	0.983	1.269	0.788022	0.997007	0.998095	0.999877	0.00162441	0.000814249	6.76542e-05	4.20118e-05	998875	1.19446e+06	1.16004e+06	0	0	0
Master Protein	P51452	Dual specificity protein phosphatase 3 OS=Homo sapiens OX=9606 GN=DUSP3 PE=1 SV=1	20	3	4	3	185	20.5	7.8	9.49	3	0.407	0.945	0.431	2.32019	0.373084	0.909267	0.581571	0.174275	0.0390365	0.101456	0.546166	271051	159792	235773	0	0	0
Master Protein Candidate	E7EX90	Dynactin subunit 1 OS=Homo sapiens OX=9606 GN=DCTN1 PE=1 SV=1	4	4	14	4	1256	139	5.67	40.11	4	1.534	1.586	0.967	1.03413	0.6141	0.255813	0.720651	0.324841	0.939035	0.13758	0.14713	215230	278716	338887	0	0	0
Master Protein	Q14203	Dynactin subunit 1 OS=Homo sapiens OX=9606 GN=DCTN1 PE=1 SV=3	4	4	14	4	1278	141.6	5.81	40.11	4	1.534	1.586	0.967	1.03413	0.6141	0.255813	0.720651	0.324841	0.939035	0.13758	0.14713	215230	278716	338887	2	1	3
Master Protein	Q13561	Dynactin subunit 2 OS=Homo sapiens OX=9606 GN=DCTN2 PE=1 SV=4	15	4	15	4	401	44.2	5.21	47.41	4	1.425	1.607	0.887	1.1274	0.537949	0.12337	0.478912	0.383694	1.46042	0.283613	0.360478	259835	306195	370871	0	0	0
Master Protein	A0A0D9SFB1	Dynamin-1 OS=Homo sapiens OX=9606 GN=DNM1 PE=1 SV=1	34	26	150	17	835	94	6.64	387	26	1.239	1.571	0.789	1.26743	0.448175	0.108104	0.515825	0.431856	1.51783	0.226836	0.364383	3.19379e+06	4.13219e+06	5.03404e+06	0	0	0
Master Protein Candidate	A0A0U1RQP1	Dynamin-1 OS=Homo sapiens OX=9606 GN=DNM1 PE=1 SV=1	33	26	150	17	856	96.3	7.17	387	26	1.239	1.571	0.789	1.26743	0.448175	0.108104	0.515825	0.431856	1.51783	0.226836	0.364383	3.19379e+06	4.13219e+06	5.03404e+06	0	0	0
Master Protein Candidate	Q05193	Dynamin-1 OS=Homo sapiens OX=9606 GN=DNM1 PE=1 SV=2	33	26	150	17	864	97.3	7.17	387	26	1.239	1.571	0.789	1.26743	0.448175	0.108104	0.515825	0.431856	1.51783	0.226836	0.364383	3.19379e+06	4.13219e+06	5.03404e+06	3	1	4
Master Protein	G8JLD5	Dynamin-1-like protein OS=Homo sapiens OX=9606 GN=DNM1L PE=1 SV=1	8	5	18	5	712	79.6	7.08	45.29	5	2.906	3.635	0.8	1.25	0.0582327	0.0260922	0.791056	3.58843	5.75598	0.0814341	0.127241	44905.9	111301	138722	0	0	0
Master Protein Candidate	O00429	Dynamin-1-like protein OS=Homo sapiens OX=9606 GN=DNM1L PE=1 SV=2	8	5	18	5	736	81.8	6.81	45.29	5	2.906	3.635	0.8	1.25	0.0582327	0.0260922	0.791056	3.58843	5.75598	0.0814341	0.127241	44905.9	111301	138722	1	1	2
Master Protein	P50570	Dynamin-2 OS=Homo sapiens OX=9606 GN=DNM2 PE=1 SV=2	19	16	79	6	870	98	7.44	197.18	16	0.879	1.657	0.531	1.88324	0.999603	0.406972	0.419353	0.000151703	0.646951	0.20041	0.710773	286421	303149	431565	1	1	2
Master Protein	Q9UQ16	Dynamin-3 OS=Homo sapiens OX=9606 GN=DNM3 PE=1 SV=4	21	17	84	8	869	97.7	8.35	217.73	17	1.516	2.085	0.727	1.37552	0.726182	0.0834319	0.225564	0.210655	2.24902	0.470173	0.889587	1.22945e+06	1.55824e+06	2.39682e+06	2	1	3
Master Protein	P63167	Dynein light chain 1, cytoplasmic OS=Homo sapiens OX=9606 GN=DYNLL1 PE=1 SV=1	51	4	29	4	89	10.4	7.4	74.06	4	1.124	1.02	1.101	0.908265	0.996207	0.917968	0.947605	0.00185491	0.0379161	0.0257333	0.0212286	1.40672e+06	1.45123e+06	1.49678e+06	0	1	1
Master Protein	Q6UWR7	Ectonucleotide pyrophosphatase/phosphodiesterase family member 6 OS=Homo sapiens OX=9606 GN=ENPP6 PE=1 SV=2	14	5	26	5	440	50.2	7.99	72.04	5	0.67	1.418	0.473	2.11416	0.238899	0.932625	0.15214	0.416596	0.0429551	0.386799	1.72887	796316	460984	833942	0	0	0
Master Protein	Q96C19	EF-hand domain-containing protein D2 OS=Homo sapiens OX=9606 GN=EFHD2 PE=1 SV=1	17	4	13	4	240	26.7	5.2	30.33	4	1.204	1.396	0.863	1.15875	0.979241	0.936155	0.853543	0.0109688	0.0399984	0.0593526	0.0796926	292022	256151	293292	0	0	0
Master Protein	O43854	EGF-like repeat and discoidin I-like domain-containing protein 3 OS=Homo sapiens OX=9606 GN=EDIL3 PE=1 SV=1	3	2	3	2	480	53.7	7.28	0	2	2.375	2.003	1.186	0.84317	0.28169	0.359767	0.977029	1.30679	0.889288	0.0119697	0.00850972	46853.3	101610	95531.7	0	0	0
Master Protein	Q9Y6R1	Electrogenic sodium bicarbonate cotransporter 1 OS=Homo sapiens OX=9606 GN=SLC4A4 PE=1 SV=1	4	4	15	4	1079	121.4	6.8	31.14	4	2.539	1.263	2.01	0.497512	0.0461916	0.208491	0.498333	3.39067	0.859992	0.607985	0.150488	182912	485609	350747	0	0	0
Master Protein Candidate	H0YKF0	Electron transfer flavoprotein subunit alpha, mitochondrial (Fragment) OS=Homo sapiens OX=9606 GN=ETFA PE=1 SV=1	22	4	15	4	289	30.2	8.53	38.08	4	2.75	2.634	1.044	0.957854	0.0723463	0.0613259	0.990473	3.1366	3.19335	0.00434009	0.00398197	94149.5	256962	258185	0	0	0
Master Protein Candidate	H0YLU7	Electron transfer flavoprotein subunit alpha, mitochondrial (Fragment) OS=Homo sapiens OX=9606 GN=ETFA PE=1 SV=1	21	4	15	4	303	31.7	7.99	38.08	4	2.75	2.634	1.044	0.957854	0.0723463	0.0613259	0.990473	3.1366	3.19335	0.00434009	0.00398197	94149.5	256962	258185	0	0	0
Master Protein	H0YL12	Electron transfer flavoprotein subunit alpha, mitochondrial (Fragment) OS=Homo sapiens OX=9606 GN=ETFA PE=1 SV=8	26	4	15	4	239	24.9	6.54	38.08	4	2.75	2.634	1.044	0.957854	0.0723463	0.0613259	0.990473	3.1366	3.19335	0.00434009	0.00398197	94149.5	256962	258185	0	0	0
Master Protein Candidate	P13804	Electron transfer flavoprotein subunit alpha, mitochondrial OS=Homo sapiens OX=9606 GN=ETFA PE=1 SV=1	19	4	15	4	333	35.1	8.38	38.08	4	2.75	2.634	1.044	0.957854	0.0723463	0.0613259	0.990473	3.1366	3.19335	0.00434009	0.00398197	94149.5	256962	258185	0	0	0
Master Protein Candidate	G8JLD3	ELKS/Rab6-interacting/CAST family member 1 OS=Homo sapiens OX=9606 GN=ERC1 PE=1 SV=1	3	3	16	3	1086	124.7	6.48	19.89	3	1.101	1.346	0.818	1.22249	0.9611	0.343981	0.46554	0.0189718	0.623824	0.271611	0.405921	634110	663478	814031	0	0	0
Master Protein Candidate	Q8IUD2	ELKS/Rab6-interacting/CAST family member 1 OS=Homo sapiens OX=9606 GN=ERC1 PE=1 SV=1	3	3	16	3	1116	128	5.97	19.89	3	1.101	1.346	0.818	1.22249	0.9611	0.343981	0.46554	0.0189718	0.623824	0.271611	0.405921	634110	663478	814031	0	0	0
Master Protein	X6RLX0	ELKS/Rab6-interacting/CAST family member 1 OS=Homo sapiens OX=9606 GN=ERC1 PE=1 SV=1	3	3	16	3	1120	128.4	5.97	19.89	3	1.101	1.346	0.818	1.22249	0.9611	0.343981	0.46554	0.0189718	0.623824	0.271611	0.405921	634110	663478	814031	0	0	0
Master Protein Candidate	X6RM00	ELKS/Rab6-interacting/CAST family member 1 OS=Homo sapiens OX=9606 GN=ERC1 PE=1 SV=1	3	3	16	3	976	111.9	6.49	19.89	3	1.101	1.346	0.818	1.22249	0.9611	0.343981	0.46554	0.0189718	0.623824	0.271611	0.405921	634110	663478	814031	0	0	0
Master Protein	P68104	Elongation factor 1-alpha 1 OS=Homo sapiens OX=9606 GN=EEF1A1 PE=1 SV=1	24	10	97	4	462	50.1	9.01	276.89	10	1.083	1.268	0.855	1.16959	0.99335	0.195315	0.224249	0.00313817	0.899346	0.555126	0.75938	3.2055e+06	3.24719e+06	3.98136e+06	2	2	4
Master Protein	Q05639	Elongation factor 1-alpha 2 OS=Homo sapiens OX=9606 GN=EEF1A2 PE=1 SV=1	17	8	62	2	463	50.4	9.03	162.22	8	1.328	1.491	0.891	1.12233	0.839584	0.197216	0.3937	0.100843	1.05124	0.360707	0.454359	424425	479209	597279	1	0	1
Master Protein Candidate	A0A2U3TZH3	Elongation factor 1-alpha OS=Homo sapiens OX=9606 GN=EEF1A2 PE=1 SV=1	16	8	62	2	496	54.3	9.04	162.22	8	1.328	1.491	0.891	1.12233	0.839584	0.197216	0.3937	0.100843	1.05124	0.360707	0.454359	424425	479209	597279	0	0	0
Master Protein	P26641	Elongation factor 1-gamma OS=Homo sapiens OX=9606 GN=EEF1G PE=1 SV=3	5	2	7	2	437	50.1	6.67	19.02	2	1.661	1.5	1.108	0.902527	0.0127287	0.0311441	0.722454	3.14795	2.25994	0.156438	0.127428	117272	201435	183977	0	1	1
Master Protein	P13639	Elongation factor 2 OS=Homo sapiens OX=9606 GN=EEF2 PE=1 SV=4	4	4	16	4	858	95.3	6.83	28.64	4	1.156	1.369	0.844	1.18483	0.451872	0.101852	0.487624	0.398802	1.35809	0.263256	0.369568	357119	433490	530120	0	0	0
Master Protein	P49411	Elongation factor Tu, mitochondrial OS=Homo sapiens OX=9606 GN=TUFM PE=1 SV=2	21	7	29	7	452	49.5	7.61	87.82	7	0.991	1.534	0.646	1.54799	0.961454	0.0691603	0.097061	0.0169179	1.77966	0.654369	1.56804	990618	1.04587e+06	1.46279e+06	0	1	1
Master Protein	Q9Y6C2	EMILIN-1 OS=Homo sapiens OX=9606 GN=EMILIN1 PE=1 SV=3	3	2	3	2	1016	106.6	5.17	6.08	2	2.173	0.936	2.323	0.430478	0.102139	0.980915	0.0805243	2.15303	0.00783314	2.54153	0.470974	57566.5	146744	58784	0	0	0
Master Protein	O94919	Endonuclease domain-containing 1 protein OS=Homo sapiens OX=9606 GN=ENDOD1 PE=1 SV=2	33	13	120	13	500	55	5.71	364.07	13	0.935	1.228	0.762	1.31234	0.925809	0.983621	0.850419	0.0313024	0.00880742	0.0536195	0.0923449	6.20487e+06	5.86072e+06	6.39136e+06	0	1	1
Master Protein	Q99962	Endophilin-A1 OS=Homo sapiens OX=9606 GN=SH3GL2 PE=1 SV=1	20	5	18	5	352	39.9	5.45	52.51	5	2.034	2.03	1.002	0.998004	0.0682853	0.0677767	0.99998	2.37098	2.37291	8.51546e-06	8.4815e-06	252192	582173	578806	1	0	1
Master Protein Candidate	B7ZC38	Endophilin-B2 OS=Homo sapiens OX=9606 GN=SH3GLB2 PE=1 SV=1	15	5	12	5	400	44.3	5.82	32.01	5	2.031	2.653	0.766	1.30548	0.0404796	0.0291686	0.959682	2.8287	4.07258	0.0136904	0.0233324	192283	432029	483187	0	0	0
Master Protein	B7ZC39	Endophilin-B2 OS=Homo sapiens OX=9606 GN=SH3GLB2 PE=1 SV=1	16	5	12	5	374	41.6	5.97	32.01	5	2.031	2.653	0.766	1.30548	0.0404796	0.0291686	0.959682	2.8287	4.07258	0.0136904	0.0233324	192283	432029	483187	0	0	0
Master Protein Candidate	Q9NR46	Endophilin-B2 OS=Homo sapiens OX=9606 GN=SH3GLB2 PE=1 SV=1	15	5	12	5	395	43.9	5.99	32.01	5	2.031	2.653	0.766	1.30548	0.0404796	0.0291686	0.959682	2.8287	4.07258	0.0136904	0.0233324	192283	432029	483187	0	0	0
Master Protein	P11021	Endoplasmic reticulum chaperone BiP OS=Homo sapiens OX=9606 GN=HSPA5 PE=1 SV=2	24	13	72	11	654	72.3	5.16	221.67	13	1.482	1.709	0.868	1.15207	0.33854	0.0938937	0.590084	0.697117	1.75576	0.198847	0.263924	1.04543e+06	1.48398e+06	1.85966e+06	1	2	3
Master Protein	P14625	Endoplasmin OS=Homo sapiens OX=9606 GN=HSP90B1 PE=1 SV=1	7	5	24	3	803	92.4	4.84	66.42	5	1.232	2.15	0.573	1.7452	0.128251	0.01944	0.337002	1.09887	3.6793	0.270666	0.824375	216476	376177	510214	1	1	2
Master Protein Candidate	A0A0C4DGY8	Enolase-phosphatase E1 OS=Homo sapiens OX=9606 GN=ENOPH1 PE=1 SV=1	17	2	10	2	149	16.5	6.38	27.97	2	1.138	1.152	0.988	1.01215	0.798155	0.446393	0.801455	0.111425	0.403526	0.0949672	0.0972881	327982	373819	416012	0	0	0
Master Protein Candidate	D6RA00	Enolase-phosphatase E1 OS=Homo sapiens OX=9606 GN=ENOPH1 PE=1 SV=1	14	2	10	2	173	19.2	5.81	27.97	2	1.138	1.152	0.988	1.01215	0.798155	0.446393	0.801455	0.111425	0.403526	0.0949672	0.0972881	327982	373819	416012	0	0	0
Master Protein	Q9UHY7	Enolase-phosphatase E1 OS=Homo sapiens OX=9606 GN=ENOPH1 PE=1 SV=1	10	2	10	2	261	28.9	4.78	27.97	2	1.138	1.152	0.988	1.01215	0.798155	0.446393	0.801455	0.111425	0.403526	0.0949672	0.0972881	327982	373819	416012	0	0	0
Master Protein	P30084	Enoyl-CoA hydratase, mitochondrial OS=Homo sapiens OX=9606 GN=ECHS1 PE=1 SV=4	37	8	59	8	290	31.4	8.07	204.41	8	0.989	0.995	0.994	1.00604	0.979552	0.999263	0.986473	0.00887395	0.000318534	0.00587949	0.00595068	3.06341e+06	3.04893e+06	3.07788e+06	0	0	0
Master Protein	Q5HYB6	Epididymis luminal protein 189 OS=Homo sapiens OX=9606 GN=TPM3 PE=1 SV=1	26	7	44	4	232	27.2	4.74	140	7	1.448	1.58	0.916	1.0917	0.430966	0.728283	0.850011	0.529326	0.217566	0.0646473	0.0770477	446867	655437	536892	0	0	0
Master Protein Candidate	A0A0C4DGT3	Epididymis secretory sperm binding protein OS=Homo sapiens OX=9606 GN=IQSEC1 PE=1 SV=1	6	5	14	5	814	91.9	7.56	25.01	5	1.382	1.525	0.906	1.10375	0.99172	0.747353	0.813735	0.00499038	0.192873	0.0811026	0.0988049	395466	359080	447694	0	0	0
Master Protein	P07099	Epoxide hydrolase 1 OS=Homo sapiens OX=9606 GN=EPHX1 PE=1 SV=1	26	13	96	13	455	52.9	7.25	249.21	13	1.083	1.501	0.722	1.38504	0.765802	0.010484	0.0229951	0.125502	2.97119	1.1829	2.2692	1.00102e+07	1.05774e+07	1.39481e+07	1	0	1
Master Protein Candidate	O15083	ERC protein 2 OS=Homo sapiens OX=9606 GN=ERC2 PE=1 SV=3	3	3	16	3	957	110.5	6.99	19.89	3	1.101	1.346	0.818	1.22249	0.9611	0.343981	0.46554	0.0189718	0.623824	0.271611	0.405921	634110	663478	814031	0	0	0
Master Protein Candidate	B4DIZ1	Ermin OS=Homo sapiens OX=9606 GN=ERMN PE=1 SV=1	14	3	6	3	264	30.5	4.84	15.45	3	0.719	1.845	0.39	2.5641	0.718592	0.96047	0.565738	0.103189	0.0323173	0.0964799	0.634319	302537	154678	247479	0	0	0
Master Protein	Q8TAM6	Ermin OS=Homo sapiens OX=9606 GN=ERMN PE=2 SV=1	13	3	6	3	284	32.8	4.84	15.45	3	0.719	1.845	0.39	2.5641	0.718592	0.96047	0.565738	0.103189	0.0323173	0.0964799	0.634319	302537	154678	247479	0	0	0
Master Protein	P27105	Erythrocyte band 7 integral membrane protein OS=Homo sapiens OX=9606 GN=STOM PE=1 SV=3	40	9	107	9	288	31.7	7.88	334.73	9	1.096	1.073	1.021	0.979432	0.914644	0.741633	0.935344	0.0424677	0.139287	0.0296384	0.0284317	1.12201e+07	1.17416e+07	1.23647e+07	1	0	1
Master Protein	E7EQG2	Eukaryotic initiation factor 4A-II OS=Homo sapiens OX=9606 GN=EIF4A2 PE=1 SV=1	17	5	35	5	362	41.3	5.64	95.99	5	0.831	1.103	0.753	1.32802	0.988653	0.425775	0.361687	0.00411871	0.409014	0.332576	0.586544	930625	920048	1.13126e+06	0	0	0
Master Protein Candidate	Q14240	Eukaryotic initiation factor 4A-II OS=Homo sapiens OX=9606 GN=EIF4A2 PE=1 SV=2	15	5	35	5	407	46.4	5.48	95.99	5	0.831	1.103	0.753	1.32802	0.988653	0.425775	0.361687	0.00411871	0.409014	0.332576	0.586544	930625	920048	1.13126e+06	1	1	2
Master Protein	I3L397	Eukaryotic translation initiation factor 5A (Fragment) OS=Homo sapiens OX=9606 GN=EIF5A PE=1 SV=8	16	2	11	2	146	16	5	26.07	2	1.19	0.986	1.207	0.8285	0.462929	0.996923	0.426741	0.398038	0.00131961	0.446392	0.306409	344479	393810	337723	0	0	0
Master Protein Candidate	I3L504	Eukaryotic translation initiation factor 5A-1 OS=Homo sapiens OX=9606 GN=EIF5A PE=1 SV=1	13	2	11	2	186	20.5	5.25	26.07	2	1.19	0.986	1.207	0.8285	0.462929	0.996923	0.426741	0.398038	0.00131961	0.446392	0.306409	344479	393810	337723	0	0	0
Master Protein Candidate	P63241	Eukaryotic translation initiation factor 5A-1 OS=Homo sapiens OX=9606 GN=EIF5A PE=1 SV=2	16	2	11	2	154	16.8	5.24	26.07	2	1.19	0.986	1.207	0.8285	0.462929	0.996923	0.426741	0.398038	0.00131961	0.446392	0.306409	344479	393810	337723	0	0	0
Master Protein	P43003	Excitatory amino acid transporter 1 OS=Homo sapiens OX=9606 GN=SLC1A3 PE=1 SV=1	11	4	34	4	542	59.5	8.41	123.04	4	2.9	2.213	1.31	0.763359	0.027275	0.0984545	0.578926	4.53628	2.22797	0.310964	0.181204	549896	1.42052e+06	1.11471e+06	1	0	1
Master Protein Candidate	P43004	Excitatory amino acid transporter 2 OS=Homo sapiens OX=9606 GN=SLC1A2 PE=1 SV=2	14	8	26	8	574	62.1	6.54	80.65	8	1.453	1.429	1.017	0.983284	0.377217	0.326795	0.991696	0.615213	0.6941	0.00368312	0.00356102	934247	1.57989e+06	1.52076e+06	1	0	1
Master Protein	Q96A65	Exocyst complex component 4 OS=Homo sapiens OX=9606 GN=EXOC4 PE=1 SV=1	9	7	29	7	974	110.4	6.49	73.93	7	1.696	1.707	0.994	1.00604	0.0287574	0.0680166	0.768701	2.61396	1.99273	0.113557	0.114932	241155	404231	359130	0	0	0
Master Protein Candidate	E7EQR4	Ezrin OS=Homo sapiens OX=9606 GN=EZR PE=1 SV=3	12	9	54	3	586	69.3	6.16	153.04	9	1.364	1.387	0.984	1.01626	0.911719	0.658586	0.878688	0.0547494	0.251585	0.0552667	0.0570786	472474	486410	544286	0	0	0
Master Protein	P15311	Ezrin OS=Homo sapiens OX=9606 GN=EZR PE=1 SV=4	12	9	54	3	586	69.4	6.27	153.04	9	1.364	1.387	0.984	1.01626	0.911719	0.658586	0.878688	0.0547494	0.251585	0.0552667	0.0570786	472474	486410	544286	0	1	1
Master Protein	P47755	F-actin-capping protein subunit alpha-2 OS=Homo sapiens OX=9606 GN=CAPZA2 PE=1 SV=3	12	3	9	2	286	32.9	5.85	23.5	3	3.863	2.449	1.577	0.634115	0.0129253	0.0578244	0.452785	7.29551	3.03159	0.542658	0.218204	56904.2	207015	131832	0	0	0
Master Protein Candidate	B1AK87	F-actin-capping protein subunit beta OS=Homo sapiens OX=9606 GN=CAPZB PE=1 SV=1	18	4	21	4	260	29.3	6.92	54.4	4	1.263	1.689	0.748	1.3369	0.240536	0.0301051	0.292356	0.78157	2.56958	0.399497	0.71402	493337	667080	878650	0	0	0
Master Protein	B1AK88	F-actin-capping protein subunit beta OS=Homo sapiens OX=9606 GN=CAPZB PE=1 SV=1	16	4	21	4	301	33.8	6.43	54.4	4	1.263	1.689	0.748	1.3369	0.240536	0.0301051	0.292356	0.78157	2.56958	0.399497	0.71402	493337	667080	878650	0	0	0
Master Protein Candidate	P47756	F-actin-capping protein subunit beta OS=Homo sapiens OX=9606 GN=CAPZB PE=1 SV=4	17	4	21	4	277	31.3	5.59	54.4	4	1.263	1.689	0.748	1.3369	0.240536	0.0301051	0.292356	0.78157	2.56958	0.399497	0.71402	493337	667080	878650	0	0	0
Master Protein Candidate	A0A286YF37	F-box only protein 2 (Fragment) OS=Homo sapiens OX=9606 GN=FBXO2 PE=1 SV=1	26	5	28	5	268	30.4	4.58	84.07	5	1.663	1.682	0.989	1.01112	0.0608108	0.03744	0.918538	2.02224	2.39965	0.036497	0.0373133	586904	1.02967e+06	1.11314e+06	0	0	0
Master Protein	Q9UK22	F-box only protein 2 OS=Homo sapiens OX=9606 GN=FBXO2 PE=1 SV=2	24	5	28	5	296	33.3	4.37	84.07	5	1.663	1.682	0.989	1.01112	0.0608108	0.03744	0.918538	2.02224	2.39965	0.036497	0.0373133	586904	1.02967e+06	1.11314e+06	2	1	3
Master Protein	P14324	Farnesyl pyrophosphate synthase OS=Homo sapiens OX=9606 GN=FDPS PE=1 SV=4	10	3	8	3	419	48.2	6.15	18	3	0.828	1.327	0.624	1.60256	0.845812	0.905816	0.611145	0.0602174	0.0570077	0.133446	0.342717	306626	275307	338346	0	0	0
Master Protein	Q16658	Fascin OS=Homo sapiens OX=9606 GN=FSCN1 PE=1 SV=3	29	12	93	12	493	54.5	7.24	262.05	12	1.128	1.249	0.903	1.10742	0.755091	0.871131	0.476233	0.137617	0.0748357	0.290929	0.356789	1.70776e+07	1.46024e+07	1.87546e+07	1	0	1
Master Protein Candidate	A0A0U1RQF0	Fatty acid synthase OS=Homo sapiens OX=9606 GN=FASN PE=1 SV=1	5	9	40	9	2509	273	6.47	111.34	9	1.071	1.319	0.812	1.23153	0.901554	0.278561	0.161178	0.048204	0.73215	0.643668	0.976225	507957	478219	664146	0	0	0
Master Protein	P49327	Fatty acid synthase OS=Homo sapiens OX=9606 GN=FASN PE=1 SV=3	5	9	40	9	2511	273.3	6.44	111.34	9	1.071	1.319	0.812	1.23153	0.901554	0.278561	0.161178	0.048204	0.73215	0.643668	0.976225	507957	478219	664146	0	1	1
Master Protein	Q01469	Fatty acid-binding protein 5 OS=Homo sapiens OX=9606 GN=FABP5 PE=1 SV=3	25	3	17	3	135	15.2	7.01	42.17	3	1.173	1.482	0.791	1.26422	0.347721	0.0570462	0.379679	0.538136	1.84327	0.332681	0.531711	332822	468450	693259	0	0	0
Master Protein	Q9Y4F1	FERM, ARHGEF and pleckstrin domain-containing protein 1 OS=Homo sapiens OX=9606 GN=FARP1 PE=1 SV=1	3	3	8	3	1045	118.6	8.15	24.53	3	0.7	1.21	0.578	1.7301	0.858192	0.64097	0.916828	0.0464909	0.233726	0.0217976	0.0652458	60051.3	81875	89574.9	0	0	0
Master Protein	P02794	Ferritin heavy chain OS=Homo sapiens OX=9606 GN=FTH1 PE=1 SV=2	74	17	641	17	183	21.2	5.55	1861.81	17	0.793	0.776	1.021	0.979432	0.557819	0.351671	0.906053	0.201031	0.352198	0.043746	0.041965	4.07429e+09	3.53279e+09	3.35517e+09	2	3	5
Master Protein	P02792	Ferritin light chain OS=Homo sapiens OX=9606 GN=FTL PE=1 SV=2	59	11	399	11	175	20	5.78	1334.5	11	0.926	0.799	1.159	0.862813	0.989014	0.997671	0.976805	0.00444236	0.000809279	0.0118129	0.00879405	9.19963e+08	8.82209e+08	9.36939e+08	2	3	5
Master Protein	P35555	Fibrillin-1 OS=Homo sapiens OX=9606 GN=FBN1 PE=1 SV=4	1	3	13	3	2871	312.1	4.93	34.81	3	2.771	1.079	2.568	0.389408	0.12517	0.977756	0.162032	2.50083	0.0105413	2.02974	0.307787	79857	209430	93642.3	0	0	0
Master Protein	P02671	Fibrinogen alpha chain OS=Homo sapiens OX=9606 GN=FGA PE=1 SV=2	29	20	136	20	866	94.9	6.01	401.65	20	0.85	0.222	3.831	0.261028	0.961373	0.119966	0.0852622	0.0145419	0.204449	4.09627	0.279103	1.60721e+07	1.82005e+07	4.22232e+06	0	0	0
Master Protein	P02675	Fibrinogen beta chain OS=Homo sapiens OX=9606 GN=FGB PE=1 SV=2	54	24	188	24	491	55.9	8.27	614.65	24	0.631	0.174	3.637	0.274952	0.936485	0.119569	0.185996	0.017983	0.160494	2.65682	0.200851	1.99824e+07	1.69015e+07	4.45379e+06	0	0	0
Master Protein Candidate	C9JC84	Fibrinogen gamma chain OS=Homo sapiens OX=9606 GN=FGG PE=1 SV=1	38	17	134	17	461	52.3	5.63	402.33	17	1.017	0.56	1.816	0.550661	0.995767	0.226046	0.252041	0.0018738	0.36165	1.08693	0.329586	3.07479e+07	3.07197e+07	1.79336e+07	0	0	0
Master Protein	C9JEU5	Fibrinogen gamma chain OS=Homo sapiens OX=9606 GN=FGG PE=1 SV=1	40	17	134	17	445	50.3	6.09	402.33	17	1.017	0.56	1.816	0.550661	0.995767	0.226046	0.252041	0.0018738	0.36165	1.08693	0.329586	3.07479e+07	3.07197e+07	1.79336e+07	0	0	0
Master Protein Candidate	P02679	Fibrinogen gamma chain OS=Homo sapiens OX=9606 GN=FGG PE=1 SV=3	39	17	134	17	453	51.5	5.62	402.33	17	1.017	0.56	1.816	0.550661	0.995767	0.226046	0.252041	0.0018738	0.36165	1.08693	0.329586	3.07479e+07	3.07197e+07	1.79336e+07	0	0	0
Master Protein	P02751	Fibronectin OS=Homo sapiens OX=9606 GN=FN1 PE=1 SV=4	24	38	190	38	2386	262.5	5.71	556.79	38	2.703	1.764	1.533	0.652316	0.344508	0.982613	0.278251	1.25095	0.0134371	0.851679	0.362403	4.54813e+06	1.06202e+07	5.16627e+06	0	0	0
Master Protein	Q5D862	Filaggrin-2 OS=Homo sapiens OX=9606 GN=FLG2 PE=1 SV=1	3	5	29	5	2391	247.9	8.31	85.57	5	1.248	1.855	0.673	1.48588	0.487315	0.0920571	0.41436	0.389613	1.92167	0.257505	0.568532	425796	602871	907638	0	0	0
Master Protein	P21333	Filamin-A OS=Homo sapiens OX=9606 GN=FLNA PE=1 SV=4	31	57	249	53	2647	280.6	6.06	768.86	57	2.542	1.954	1.301	0.76864	0.240879	0.950973	0.347452	1.57147	0.0426597	0.597295	0.352886	4.90705e+06	1.29488e+07	7.11883e+06	1	0	1
Master Protein	O75955	Flotillin-1 OS=Homo sapiens OX=9606 GN=FLOT1 PE=1 SV=3	69	25	291	25	427	47.3	7.49	952.5	25	1.648	1.569	1.051	0.951475	0.0329767	0.0558452	0.903433	2.442	1.96598	0.0463534	0.041964	4.70304e+07	7.40563e+07	7.08889e+07	0	0	0
Master Protein	Q14254	Flotillin-2 OS=Homo sapiens OX=9606 GN=FLOT2 PE=1 SV=2	57	24	315	24	428	47	5.25	1016.06	24	1.852	1.684	1.1	0.909091	0.0173216	0.0339138	0.834938	3.26214	2.47485	0.0861802	0.0712233	3.56777e+07	5.89028e+07	5.49113e+07	0	0	0
Master Protein	Q96PY5	Formin-like protein 2 OS=Homo sapiens OX=9606 GN=FMNL2 PE=1 SV=3	9	10	43	10	1086	123.2	7.4	111.8	10	0.495	1.007	0.492	2.03252	0.106147	0.899525	0.186466	0.482175	0.0463088	0.358865	1.48252	1.86669e+06	1.11287e+06	1.67673e+06	0	0	0
Master Protein	Q9H479	Fructosamine-3-kinase OS=Homo sapiens OX=9606 GN=FN3K PE=1 SV=1	14	3	7	3	309	35.1	7.55	18.87	3	0.978	1.065	0.919	1.08814	0.99957	0.747834	0.805114	0.000182508	0.134398	0.0865171	0.10244	206000	204265	181733	0	0	0
Master Protein	P04075	Fructose-bisphosphate aldolase A OS=Homo sapiens OX=9606 GN=ALDOA PE=1 SV=2	44	14	156	12	364	39.4	8.09	482.33	14	1.407	1.629	0.864	1.15741	0.0348816	0.0112384	0.602855	2.05057	3.1754	0.189896	0.254383	1.11493e+07	1.62286e+07	1.78192e+07	1	0	1
Master Protein	P09972	Fructose-bisphosphate aldolase C OS=Homo sapiens OX=9606 GN=ALDOC PE=1 SV=2	50	15	203	13	364	39.4	6.87	641.86	15	1.519	1.431	1.061	0.942507	0.420361	0.261257	0.915029	0.571718	0.834176	0.0409178	0.0363481	9.84337e+06	1.36728e+07	1.43967e+07	3	1	4
Master Protein	P07954	Fumarate hydratase, mitochondrial OS=Homo sapiens OX=9606 GN=FH PE=1 SV=3	19	6	19	6	510	54.6	8.76	60.4	6	5.074	6.56	0.774	1.29199	0.00661331	0.00206568	0.463447	11.0592	17.6132	0.258516	0.431524	98025.3	486564	694015	0	0	0
Master Protein	P54803	Galactocerebrosidase OS=Homo sapiens OX=9606 GN=GALC PE=1 SV=3	6	3	6	3	685	77	6.64	15.46	3	0.916	0.751	1.219	0.820345	0.813392	0.964176	0.951743	0.0821651	0.0118986	0.0261847	0.0176214	107191	86844.7	90153.2	0	0	0
Master Protein Candidate	E9PN19	Galectin OS=Homo sapiens OX=9606 GN=LGALS8 PE=1 SV=1	8	2	3	2	290	32.6	7.23	7.44	2	2.454	2.142	1.145	0.873362	0.0705135	0.169263	0.68844	2.82634	1.65242	0.185644	0.141602	91646.8	221188	167366	0	0	0
Master Protein	P09382	Galectin-1 OS=Homo sapiens OX=9606 GN=LGALS1 PE=1 SV=2	35	4	34	4	135	14.7	5.5	89.04	4	0.589	0.706	0.834	1.19904	0.176924	0.817836	0.374829	0.443054	0.0616577	0.355423	0.510991	1.01989e+07	6.99171e+06	9.04655e+06	1	0	1
Master Protein	Q08380	Galectin-3-binding protein OS=Homo sapiens OX=9606 GN=LGALS3BP PE=1 SV=1	20	9	75	9	585	65.3	5.27	224.76	9	0.507	0.9	0.564	1.77305	0.142968	0.729397	0.372885	0.428294	0.123333	0.241632	0.759619	5.01892e+06	3.04519e+06	4.36432e+06	0	0	0
Master Protein	O00214	Galectin-8 OS=Homo sapiens OX=9606 GN=LGALS8 PE=1 SV=4	7	2	3	2	317	35.8	8.25	7.44	2	2.454	2.142	1.145	0.873362	0.0705135	0.169263	0.68844	2.82634	1.65242	0.185644	0.141602	91646.8	221188	167366	0	0	0
Master Protein	Q9UEY8	Gamma-adducin OS=Homo sapiens OX=9606 GN=ADD3 PE=1 SV=1	9	5	39	5	706	79.1	6.32	100.72	5	1.355	1.499	0.904	1.10619	0.473577	0.119144	0.528998	0.439845	1.38497	0.249998	0.305914	583331	727494	845584	0	0	0
Master Protein Candidate	A0A1B0GV38	Gamma-aminobutyric acid receptor subunit alpha-1 OS=Homo sapiens OX=9606 GN=GABRA1 PE=1 SV=1	12	5	14	4	471	53.4	9.14	29.32	5	1.177	0.617	1.908	0.524109	0.827248	0.74165	0.420742	0.0969426	0.0800873	0.717377	0.197056	272910	338264	183950	0	0	0
Master Protein	P14867	Gamma-aminobutyric acid receptor subunit alpha-1 OS=Homo sapiens OX=9606 GN=GABRA1 PE=1 SV=3	13	5	14	4	456	51.8	9.22	29.32	5	1.177	0.617	1.908	0.524109	0.827248	0.74165	0.420742	0.0969426	0.0800873	0.717377	0.197056	272910	338264	183950	0	0	0
Master Protein	E7EV50	Gamma-aminobutyric acid receptor subunit beta-2 OS=Homo sapiens OX=9606 GN=GABRB2 PE=1 SV=1	22	7	39	2	411	47.5	9.16	107.16	7	1.65	0.996	1.656	0.603865	0.312088	0.999664	0.321412	0.834443	0.000145555	0.816305	0.297668	260488	400093	228934	0	0	0
Master Protein Candidate	P47870	Gamma-aminobutyric acid receptor subunit beta-2 OS=Homo sapiens OX=9606 GN=GABRB2 PE=1 SV=2	18	7	39	2	512	59.1	9.36	107.16	7	1.65	0.996	1.656	0.603865	0.312088	0.999664	0.321412	0.834443	0.000145555	0.816305	0.297668	260488	400093	228934	0	0	0
Master Protein Candidate	A0A1X7SBS5	Gamma-aminobutyric acid receptor subunit gamma-2 (Fragment) OS=Homo sapiens OX=9606 GN=GABRG2 PE=1 SV=1	6	3	12	3	476	55.4	8.47	26.3	3	1.358	0.702	1.933	0.517331	0.659751	0.701859	0.271131	0.245282	0.107933	1.09566	0.293234	287803	346177	236094	0	0	0
Master Protein Candidate	A0A1W2PQR9	Gamma-aminobutyric acid receptor subunit gamma-2 OS=Homo sapiens OX=9606 GN=GABRG2 PE=1 SV=1	7	3	12	3	446	51.9	8.37	26.3	3	1.358	0.702	1.933	0.517331	0.659751	0.701859	0.271131	0.245282	0.107933	1.09566	0.293234	287803	346177	236094	0	0	0
Master Protein	A0A1W2PR49	Gamma-aminobutyric acid receptor subunit gamma-2 OS=Homo sapiens OX=9606 GN=GABRG2 PE=1 SV=1	7	3	12	3	445	51.8	8.37	26.3	3	1.358	0.702	1.933	0.517331	0.659751	0.701859	0.271131	0.245282	0.107933	1.09566	0.293234	287803	346177	236094	0	0	0
Master Protein Candidate	A0A1W2PRN4	Gamma-aminobutyric acid receptor subunit gamma-2 OS=Homo sapiens OX=9606 GN=GABRG2 PE=1 SV=1	6	3	12	3	453	52.8	8.57	26.3	3	1.358	0.702	1.933	0.517331	0.659751	0.701859	0.271131	0.245282	0.107933	1.09566	0.293234	287803	346177	236094	0	0	0
Master Protein Candidate	A0A1W2PSF4	Gamma-aminobutyric acid receptor subunit gamma-2 OS=Homo sapiens OX=9606 GN=GABRG2 PE=1 SV=1	8	3	12	3	380	44.5	9.06	26.3	3	1.358	0.702	1.933	0.517331	0.659751	0.701859	0.271131	0.245282	0.107933	1.09566	0.293234	287803	346177	236094	0	0	0
Master Protein Candidate	A0A1X7SBZ8	Gamma-aminobutyric acid receptor subunit gamma-2 OS=Homo sapiens OX=9606 GN=GABRG2 PE=1 SV=1	6	3	12	3	507	58.3	8.53	26.3	3	1.358	0.702	1.933	0.517331	0.659751	0.701859	0.271131	0.245282	0.107933	1.09566	0.293234	287803	346177	236094	0	0	0
Master Protein Candidate	A0A286YFI6	Gamma-aminobutyric acid receptor subunit gamma-2 OS=Homo sapiens OX=9606 GN=GABRG2 PE=1 SV=1	6	3	12	3	498	57.6	8.37	26.3	3	1.358	0.702	1.933	0.517331	0.659751	0.701859	0.271131	0.245282	0.107933	1.09566	0.293234	287803	346177	236094	0	0	0
Master Protein Candidate	P18507	Gamma-aminobutyric acid receptor subunit gamma-2 OS=Homo sapiens OX=9606 GN=GABRG2 PE=1 SV=2	6	3	12	3	467	54.1	8.47	26.3	3	1.358	0.702	1.933	0.517331	0.659751	0.701859	0.271131	0.245282	0.107933	1.09566	0.293234	287803	346177	236094	0	0	0
Master Protein Candidate	A8MWU7	Gamma-aminobutyric acid receptor subunit gamma-2 OS=Homo sapiens OX=9606 GN=GABRG2 PE=1 SV=3	8	3	12	3	372	43.5	8.9	26.3	3	1.358	0.702	1.933	0.517331	0.659751	0.701859	0.271131	0.245282	0.107933	1.09566	0.293234	287803	346177	236094	0	0	0
Master Protein	P09104	Gamma-enolase OS=Homo sapiens OX=9606 GN=ENO2 PE=1 SV=3	56	17	268	16	434	47.2	5.03	886.07	17	1.006	0.725	1.388	0.720461	0.824343	0.00788552	0.0149148	0.0843952	1.5248	2.53502	1.31584	7.10249e+07	6.8224e+07	5.11575e+07	2	2	4
Master Protein	Q92820	Gamma-glutamyl hydrolase OS=Homo sapiens OX=9606 GN=GGH PE=1 SV=2	16	5	11	5	318	35.9	7.11	34.19	5	2.652	2.115	1.254	0.797448	0.397841	0.786061	0.757455	1.06157	0.22111	0.151286	0.0962065	290393	444812	330518	0	0	0
Master Protein	Q16666	Gamma-interferon-inducible protein 16 OS=Homo sapiens OX=9606 GN=IFI16 PE=1 SV=3	4	2	3	2	785	88.2	9.28	7.68	2	0.414	0.173	2.396	0.417362	0.462995	0.118315	0.642073	0.138451	0.160364	0.461028	0.080307	134558	68728	47925.4	0	0	0
Master Protein	Q99747	Gamma-soluble NSF attachment protein OS=Homo sapiens OX=9606 GN=NAPG PE=1 SV=1	19	5	18	5	312	34.7	5.41	51.2	5	1.272	1.708	0.745	1.34228	0.977146	0.176863	0.22895	0.0127715	1.28504	0.476993	0.859408	594190	624254	905268	0	0	0
Master Protein	O76070	Gamma-synuclein OS=Homo sapiens OX=9606 GN=SNCG PE=1 SV=2	24	3	6	3	127	13.3	4.86	17.96	3	0.237	0.268	0.886	1.12867	0.361921	0.311497	0.949805	0.104608	0.135754	0.0198157	0.025243	185920	86000.6	51992.8	1	0	1
Master Protein	Q8TB36	Ganglioside-induced differentiation-associated protein 1 OS=Homo sapiens OX=9606 GN=GDAP1 PE=1 SV=3	17	6	45	6	358	41.3	8.34	146.46	6	1.892	1.078	1.755	0.569801	0.0645634	0.295259	0.492351	2.25151	0.57112	0.540057	0.175342	2.42509e+06	4.86036e+06	3.8545e+06	0	0	0
Master Protein	P17302	Gap junction alpha-1 protein OS=Homo sapiens OX=9606 GN=GJA1 PE=1 SV=2	20	6	28	6	382	43	8.76	100.33	6	7.152	5.214	1.372	0.728863	0.225033	0.429233	0.85329	4.63274	1.91514	0.0945354	0.0502211	830374	2.38711e+06	1.85584e+06	1	0	1
Master Protein	P60983	Glia maturation factor beta OS=Homo sapiens OX=9606 GN=GMFB PE=1 SV=2	11	2	2	2	142	16.7	5.29	3.97	2	1.028	0.85	1.209	0.82713	0.994682	0.958626	0.982454	0.00238059	0.0155983	0.00929469	0.0063589	9.2908e+06	9.22985e+06	9.04195e+06	0	0	0
Master Protein Candidate	A0A1W2PR46	Glial fibrillary acidic protein OS=Homo sapiens OX=9606 GN=GFAP PE=1 SV=1	43	23	234	23	505	57.3	6.01	719.51	23	1.641	2.117	0.775	1.29032	0.98536	0.409	0.488538	0.0105106	0.821982	0.241104	0.401421	5.32991e+07	4.59633e+07	8.29029e+07	0	0	0
Master Protein Candidate	A0A1X7SBR3	Glial fibrillary acidic protein OS=Homo sapiens OX=9606 GN=GFAP PE=1 SV=1	46	23	234	23	472	54.2	6.19	719.51	23	1.641	2.117	0.775	1.29032	0.98536	0.409	0.488538	0.0105106	0.821982	0.241104	0.401421	5.32991e+07	4.59633e+07	8.29029e+07	0	0	0
Master Protein	K7EMP8	Glial fibrillary acidic protein OS=Homo sapiens OX=9606 GN=GFAP PE=1 SV=2	51	23	234	23	432	49.9	5.52	719.51	23	1.641	2.117	0.775	1.29032	0.98536	0.409	0.488538	0.0105106	0.821982	0.241104	0.401421	5.32991e+07	4.59633e+07	8.29029e+07	0	0	0
Master Protein	Q6PCE3	Glucose 1,6-bisphosphate synthase OS=Homo sapiens OX=9606 GN=PGM2L1 PE=1 SV=3	5	3	12	3	622	70.4	7.15	26.01	3	2.457	3.093	0.794	1.25945	0.0141697	0.00406673	0.47834	4.5421	7.3946	0.254289	0.403354	89535.4	213222	264136	0	0	0
Master Protein	P11413	Glucose-6-phosphate 1-dehydrogenase OS=Homo sapiens OX=9606 GN=G6PD PE=1 SV=4	16	7	33	7	515	59.2	6.84	69.67	7	1.169	1.064	1.099	0.909918	0.98277	0.615805	0.716573	0.00882364	0.224032	0.159069	0.131701	417836	489792	601259	0	0	0
Master Protein	A0A0A0MTS2	Glucose-6-phosphate isomerase (Fragment) OS=Homo sapiens OX=9606 GN=GPI PE=1 SV=1	31	14	147	14	573	64.8	9.04	437.95	14	1.483	1.138	1.303	0.76746	0.406161	0.999966	0.409729	0.580301	1.66028e-05	0.504917	0.297393	1.29964e+07	1.90363e+07	1.25685e+07	0	0	0
Master Protein Candidate	A0A2U3TZU2	Glucose-6-phosphate isomerase OS=Homo sapiens OX=9606 GN=GPI PE=1 SV=1	29	14	147	14	597	67.2	8.97	437.95	14	1.483	1.138	1.303	0.76746	0.406161	0.999966	0.409729	0.580301	1.66028e-05	0.504917	0.297393	1.29964e+07	1.90363e+07	1.25685e+07	0	0	0
Master Protein Candidate	P06744	Glucose-6-phosphate isomerase OS=Homo sapiens OX=9606 GN=GPI PE=1 SV=4	31	14	147	14	558	63.1	8.32	437.95	14	1.483	1.138	1.303	0.76746	0.406161	0.999966	0.409729	0.580301	1.66028e-05	0.504917	0.297393	1.29964e+07	1.90363e+07	1.25685e+07	3	1	4
Master Protein	Q04609	Glutamate carboxypeptidase 2 OS=Homo sapiens OX=9606 GN=FOLH1 PE=1 SV=1	6	3	10	3	750	84.3	6.98	26.12	3	0.169	0.867	0.195	5.12821	0.0561161	0.998521	0.0526291	0.211404	0.000557176	0.249361	6.55782	104963	25270.7	107016	0	0	0
Master Protein	P00367	Glutamate dehydrogenase 1, mitochondrial OS=Homo sapiens OX=9606 GN=GLUD1 PE=1 SV=2	33	16	97	16	558	61.4	7.8	272.92	16	2.187	2.801	0.781	1.28041	0.0027652	0.000839732	0.369934	5.59494	8.61548	0.337295	0.552978	2.80576e+06	6.53122e+06	7.83214e+06	2	0	2
Master Protein Candidate	F8W7L6	Glutamate receptor 2 OS=Homo sapiens OX=9606 GN=GRIA2 PE=1 SV=1	4	2	8	2	730	82.1	6.51	27.69	2	2.871	2.396	1.198	0.834725	0.0140309	0.0363433	0.700042	5.31971	3.44922	0.185541	0.129279	26080.8	74333.5	59255	0	0	0
Master Protein	P42262	Glutamate receptor 2 OS=Homo sapiens OX=9606 GN=GRIA2 PE=1 SV=3	3	2	8	2	883	98.8	7.58	27.69	2	2.871	2.396	1.198	0.834725	0.0140309	0.0363433	0.700042	5.31971	3.44922	0.185541	0.129279	26080.8	74333.5	59255	0	0	0
Master Protein	A0A2R8YEL6	Glutamate--cysteine ligase catalytic subunit (Fragment) OS=Homo sapiens OX=9606 GN=GCLC PE=1 SV=1	5	3	10	3	639	72.9	6.09	23.68	3	0.687	1.538	0.447	2.23714	0.449234	0.889087	0.260769	0.238751	0.0785238	0.260934	1.30592	155718	108337	180572	0	0	0
Master Protein Candidate	B4E2I4	Glutamate--cysteine ligase catalytic subunit OS=Homo sapiens OX=9606 GN=GCLC PE=1 SV=1	5	3	10	3	584	66.4	5.66	23.68	3	0.687	1.538	0.447	2.23714	0.449234	0.889087	0.260769	0.238751	0.0785238	0.260934	1.30592	155718	108337	180572	0	0	0
Master Protein Candidate	P48506	Glutamate--cysteine ligase catalytic subunit OS=Homo sapiens OX=9606 GN=GCLC PE=1 SV=2	5	3	10	3	637	72.7	6.09	23.68	3	0.687	1.538	0.447	2.23714	0.449234	0.889087	0.260769	0.238751	0.0785238	0.260934	1.30592	155718	108337	180572	0	0	0
Master Protein	O94925	Glutaminase kidney isoform, mitochondrial OS=Homo sapiens OX=9606 GN=GLS PE=1 SV=1	19	9	45	9	669	73.4	7.77	133.59	9	1.614	1.653	0.977	1.02354	0.0279245	0.0348942	0.980769	2.50818	2.40883	0.00823936	0.00863186	565701	1.04753e+06	1.03061e+06	1	0	1
Master Protein Candidate	A0A2R8YDR7	Glutamine amidotransferase-like class 1 domain-containing protein 3A, mitochondrial (Fragment) OS=Homo sapiens OX=9606 GN=GATD3A PE=1 SV=1	18	2	7	2	190	19.8	6.79	19.35	2	1.307	0.944	1.384	0.722543	0.157226	0.928903	0.0983128	1.05014	0.0302359	1.39423	0.727883	706977	929581	663316	0	0	0
Master Protein Candidate	H7C2G3	Glutamine amidotransferase-like class 1 domain-containing protein 3A, mitochondrial (Fragment) OS=Homo sapiens OX=9606 GN=GATD3A PE=1 SV=1	18	2	7	2	191	20.3	6.61	19.35	2	1.307	0.944	1.384	0.722543	0.157226	0.928903	0.0983128	1.05014	0.0302359	1.39423	0.727883	706977	929581	663316	0	0	0
Master Protein Candidate	H7C1F6	Glutamine amidotransferase-like class 1 domain-containing protein 3A, mitochondrial (Fragment) OS=Homo sapiens OX=9606 GN=GATD3A PE=1 SV=2	19	2	7	2	184	19.6	7.44	19.35	2	1.307	0.944	1.384	0.722543	0.157226	0.928903	0.0983128	1.05014	0.0302359	1.39423	0.727883	706977	929581	663316	0	0	0
Master Protein Candidate	A0A096LP12	Glutamine amidotransferase-like class 1 domain-containing protein 3A, mitochondrial (Fragment) OS=Homo sapiens OX=9606 GN=GATD3B PE=1 SV=2	16	2	7	2	224	23.8	9.1	19.35	2	1.307	0.944	1.384	0.722543	0.157226	0.928903	0.0983128	1.05014	0.0302359	1.39423	0.727883	706977	929581	663316	0	0	0
Master Protein Candidate	F2Z2Q0	Glutamine amidotransferase-like class 1 domain-containing protein 3A, mitochondrial OS=Homo sapiens OX=9606 GN=GATD3A PE=1 SV=1	16	2	7	2	217	22.8	7.71	19.35	2	1.307	0.944	1.384	0.722543	0.157226	0.928903	0.0983128	1.05014	0.0302359	1.39423	0.727883	706977	929581	663316	0	0	0
Master Protein Candidate	P0DPI2	Glutamine amidotransferase-like class 1 domain-containing protein 3A, mitochondrial OS=Homo sapiens OX=9606 GN=GATD3A PE=1 SV=1	13	2	7	2	268	28.2	8.27	19.35	2	1.307	0.944	1.384	0.722543	0.157226	0.928903	0.0983128	1.05014	0.0302359	1.39423	0.727883	706977	929581	663316	0	0	0
Master Protein Candidate	A0A096LP73	Glutamine amidotransferase-like class 1 domain-containing protein 3B, mitochondrial (Fragment) OS=Homo sapiens OX=9606 GN=GATD3B PE=1 SV=1	26	2	7	2	137	14.5	6.89	19.35	2	1.307	0.944	1.384	0.722543	0.157226	0.928903	0.0983128	1.05014	0.0302359	1.39423	0.727883	706977	929581	663316	0	0	0
Master Protein Candidate	A0A096LNH5	Glutamine amidotransferase-like class 1 domain-containing protein 3B, mitochondrial OS=Homo sapiens OX=9606 GN=GATD3B PE=1 SV=1	19	2	7	2	182	19.4	7.83	19.35	2	1.307	0.944	1.384	0.722543	0.157226	0.928903	0.0983128	1.05014	0.0302359	1.39423	0.727883	706977	929581	663316	0	0	0
Master Protein	A0A0B4J2D5	Glutamine amidotransferase-like class 1 domain-containing protein 3B, mitochondrial OS=Homo sapiens OX=9606 GN=GATD3B PE=1 SV=1	13	2	7	2	268	28.1	8.27	19.35	2	1.307	0.944	1.384	0.722543	0.157226	0.928903	0.0983128	1.05014	0.0302359	1.39423	0.727883	706977	929581	663316	0	0	0
Master Protein	A0A2R8YDT1	Glutamine synthetase OS=Homo sapiens OX=9606 GN=GLUL PE=1 SV=1	15	6	40	6	507	57.1	8.37	114.07	6	1.87	1.641	1.139	0.877963	0.034889	0.0739133	0.820218	2.72517	1.85643	0.0980348	0.0755671	1.83247e+06	3.70323e+06	3.28016e+06	0	0	0
Master Protein Candidate	P15104	Glutamine synthetase OS=Homo sapiens OX=9606 GN=GLUL PE=1 SV=4	21	6	40	6	373	42	6.89	114.07	6	1.87	1.641	1.139	0.877963	0.034889	0.0739133	0.820218	2.72517	1.85643	0.0980348	0.0755671	1.83247e+06	3.70323e+06	3.28016e+06	0	0	0
Master Protein	K7ERP4	Glutathione peroxidase (Fragment) OS=Homo sapiens OX=9606 GN=GPX4 PE=1 SV=1	28	4	10	4	155	17.6	7.71	23.68	4	0.715	1.048	0.682	1.46628	0.615604	0.999968	0.611308	0.15065	1.46524e-05	0.145771	0.313402	573204	400638	548494	0	0	0
Master Protein Candidate	P07203	Glutathione peroxidase 1 OS=Homo sapiens OX=9606 GN=GPX1 PE=1 SV=4	18	3	13	3	203	22.1	6.55	32.49	3	1.551	1.647	0.941	1.0627	0.767601	0.853307	0.98517	0.178155	0.11347	0.00610605	0.00689574	195911	237436	210415	0	0	0
Master Protein	A0A087WUQ6	Glutathione peroxidase OS=Homo sapiens OX=9606 GN=GPX1 PE=1 SV=1	18	3	13	3	202	21.9	6.55	32.49	3	1.551	1.647	0.941	1.0627	0.767601	0.853307	0.98517	0.178155	0.11347	0.00610605	0.00689574	195911	237436	210415	0	0	0
Master Protein Candidate	A0A087WT12	Glutathione peroxidase OS=Homo sapiens OX=9606 GN=GPX4 PE=1 SV=1	18	4	10	4	233	26.9	10.07	23.68	4	0.715	1.048	0.682	1.46628	0.615604	0.999968	0.611308	0.15065	1.46524e-05	0.145771	0.313402	573204	400638	548494	0	0	0
Master Protein Candidate	A0A087X2I2	Glutathione peroxidase OS=Homo sapiens OX=9606 GN=GPX4 PE=1 SV=1	22	4	10	4	196	22	8.37	23.68	4	0.715	1.048	0.682	1.46628	0.615604	0.999968	0.611308	0.15065	1.46524e-05	0.145771	0.313402	573204	400638	548494	0	0	0
Master Protein	P00390	Glutathione reductase, mitochondrial OS=Homo sapiens OX=9606 GN=GSR PE=1 SV=2	9	4	20	4	522	56.2	8.5	53.34	4	0.961	1.016	0.946	1.05708	0.838287	0.9487	0.962589	0.0736196	0.0232368	0.0156647	0.0175041	980601	911074	939076	0	0	0
Master Protein Candidate	Q9Y2Q3	Glutathione S-transferase kappa 1 OS=Homo sapiens OX=9606 GN=GSTK1 PE=1 SV=3	17	3	17	3	226	25.5	8.41	48.57	3	0.922	1	0.922	1.0846	0.993355	0.934653	0.968369	0.00266965	0.0293498	0.0128704	0.0151401	348059	338730	331425	0	0	0
Master Protein	E9PFN5	Glutathione S-transferase kappa OS=Homo sapiens OX=9606 GN=GSTK1 PE=1 SV=1	21	3	17	3	190	21.7	8.73	48.57	3	0.922	1	0.922	1.0846	0.993355	0.934653	0.968369	0.00266965	0.0293498	0.0128704	0.0151401	348059	338730	331425	0	0	0
Master Protein	O43813	Glutathione S-transferase LANCL1 OS=Homo sapiens OX=9606 GN=LANCL1 PE=1 SV=1	13	4	22	4	399	45.3	7.75	56.4	4	0.946	1.142	0.828	1.20773	0.920649	0.457534	0.292203	0.0339669	0.387797	0.442413	0.645309	1.09687e+06	1.02387e+06	1.3156e+06	0	0	0
Master Protein	E9PHN7	Glutathione S-transferase Mu 2 OS=Homo sapiens OX=9606 GN=GSTM2 PE=1 SV=2	40	6	19	3	181	21.3	8.32	46.02	6	4.203	3.922	1.072	0.932836	0.0484809	0.0548977	0.994425	5.52455	4.94347	0.00260272	0.00226484	75057.8	221156	206021	0	0	0
Master Protein Candidate	P28161	Glutathione S-transferase Mu 2 OS=Homo sapiens OX=9606 GN=GSTM2 PE=1 SV=2	33	6	19	3	218	25.7	6.37	46.02	6	4.203	3.922	1.072	0.932836	0.0484809	0.0548977	0.994425	5.52455	4.94347	0.00260272	0.00226484	75057.8	221156	206021	0	0	0
Master Protein	P21266	Glutathione S-transferase Mu 3 OS=Homo sapiens OX=9606 GN=GSTM3 PE=1 SV=3	29	6	34	5	225	26.5	5.54	86.64	6	1.476	1.357	1.087	0.919963	0.227896	0.241329	0.99883	0.947981	0.8378	0.00055259	0.000467674	654949	1.16236e+06	1.1521e+06	2	1	3
Master Protein	P78417	Glutathione S-transferase omega-1 OS=Homo sapiens OX=9606 GN=GSTO1 PE=1 SV=2	30	8	41	8	241	27.5	6.6	89.87	8	1.278	1.681	0.761	1.31406	0.996568	0.290589	0.319476	0.00190805	0.902227	0.377122	0.651198	1.12277e+06	1.12508e+06	1.53243e+06	0	0	0
Master Protein Candidate	E9PHN6	Glutathione S-transferase OS=Homo sapiens OX=9606 GN=GSTM2 PE=1 SV=1	38	6	19	3	193	22.9	5.2	46.02	6	4.203	3.922	1.072	0.932836	0.0484809	0.0548977	0.994425	5.52455	4.94347	0.00260272	0.00226484	75057.8	221156	206021	0	0	0
Master Protein Candidate	F6XZQ7	Glutathione S-transferase OS=Homo sapiens OX=9606 GN=GSTM2 PE=1 SV=1	33	6	19	3	220	26.1	5.54	46.02	6	4.203	3.922	1.072	0.932836	0.0484809	0.0548977	0.994425	5.52455	4.94347	0.00260272	0.00226484	75057.8	221156	206021	0	0	0
Master Protein Candidate	A0A2R8Y430	Glutathione synthetase OS=Homo sapiens OX=9606 GN=GSS PE=1 SV=1	10	4	27	4	450	49.9	5.69	66.55	4	0.817	0.921	0.888	1.12613	0.895452	0.490457	0.740395	0.0391814	0.284956	0.115916	0.147001	1.36683e+06	1.29295e+06	1.16161e+06	0	0	0
Master Protein	P48637	Glutathione synthetase OS=Homo sapiens OX=9606 GN=GSS PE=1 SV=1	9	4	27	4	474	52.4	5.92	66.55	4	0.817	0.921	0.888	1.12613	0.895452	0.490457	0.740395	0.0391814	0.284956	0.115916	0.147001	1.36683e+06	1.29295e+06	1.16161e+06	0	0	0
Master Protein	P04406	Glyceraldehyde-3-phosphate dehydrogenase OS=Homo sapiens OX=9606 GN=GAPDH PE=1 SV=3	61	18	328	17	335	36	8.46	1003.18	18	0.719	0.616	1.166	0.857633	0.554945	0.110049	0.420049	0.183884	0.590383	0.439232	0.32307	1.59211e+08	1.28879e+08	1.02783e+08	4	2	6
Master Protein	P21695	Glycerol-3-phosphate dehydrogenase [NAD(+)], cytoplasmic OS=Homo sapiens OX=9606 GN=GPD1 PE=1 SV=4	7	2	4	2	349	37.5	6.18	8.72	2	0.301	0.973	0.31	3.22581	0.200242	0.998607	0.187931	0.210232	0.000589173	0.225061	2.34194	251627	130742	251023	0	0	0
Master Protein	P43304	Glycerol-3-phosphate dehydrogenase, mitochondrial OS=Homo sapiens OX=9606 GN=GPD2 PE=1 SV=3	21	13	73	13	727	80.8	7.69	205.62	13	1.308	0.944	1.385	0.722022	0.0521213	0.97078	0.0696349	1.67814	0.0121579	1.60268	0.835504	2.14894e+06	2.88451e+06	2.21241e+06	0	1	1
Master Protein	P13807	Glycogen [starch] synthase, muscle OS=Homo sapiens OX=9606 GN=GYS1 PE=1 SV=2	7	6	17	6	737	83.7	6.18	36.88	6	3.973	1.17	3.397	0.294377	0.312932	0.9976	0.338408	2.00458	0.00122093	1.59849	0.138522	920060	1.6008e+06	640637	0	0	0
Master Protein	P11216	Glycogen phosphorylase, brain form OS=Homo sapiens OX=9606 GN=PYGB PE=1 SV=5	23	16	67	11	843	96.6	6.86	161.18	16	1.363	1.738	0.784	1.27551	0.632591	0.0843729	0.279539	0.271069	1.86626	0.433989	0.706068	1.32441e+06	1.55577e+06	2.11979e+06	1	1	2
Master Protein	P11217	Glycogen phosphorylase, muscle form OS=Homo sapiens OX=9606 GN=PYGM PE=1 SV=6	10	7	29	2	842	97	7.03	67.39	7	2.358	2.186	1.079	0.926784	0.990089	0.866708	0.905971	0.0101999	0.13581	0.0462739	0.039746	77177.1	87572.8	117421	0	0	0
Master Protein Candidate	C9JQ42	Glycogenin-1 (Fragment) OS=Homo sapiens OX=9606 GN=GYG1 PE=1 SV=8	22	6	42	6	265	29.9	6.15	101.11	6	2.718	0.175	15.548	0.064317	0.19051	0.332128	0.0274195	1.95719	0.0837714	24.285	0.100459	3.29321e+06	8.96211e+06	886079	0	0	0
Master Protein	P46976	Glycogenin-1 OS=Homo sapiens OX=9606 GN=GYG1 PE=1 SV=4	16	6	42	6	350	39.4	5.53	101.11	6	2.718	0.175	15.548	0.064317	0.19051	0.332128	0.0274195	1.95719	0.0837714	24.285	0.100459	3.29321e+06	8.96211e+06	886079	0	0	0
Master Protein Candidate	F5H0U5	Glycolipid transfer protein OS=Homo sapiens OX=9606 GN=GLTP PE=1 SV=1	18	3	11	3	190	21.6	6.54	30.9	3	0.78	1.12	0.697	1.43472	0.170818	0.860694	0.0871179	0.598623	0.0729696	0.738745	1.52065	461774	328738	512216	0	0	0
Master Protein	Q9NZD2	Glycolipid transfer protein OS=Homo sapiens OX=9606 GN=GLTP PE=1 SV=3	16	3	11	3	209	23.8	7.39	30.9	3	0.78	1.12	0.697	1.43472	0.170818	0.860694	0.0871179	0.598623	0.0729696	0.738745	1.52065	461774	328738	512216	0	0	0
Master Protein	Q9UBQ7	Glyoxylate reductase/hydroxypyruvate reductase OS=Homo sapiens OX=9606 GN=GRHPR PE=1 SV=1	28	6	24	6	328	35.6	7.39	61.44	6	1.255	1.44	0.871	1.14811	0.945211	0.369499	0.524054	0.0307113	0.622637	0.244423	0.322186	646946	721918	868376	0	0	0
Master Protein Candidate	U3KQ56	Glyoxylate reductase/hydroxypyruvate reductase OS=Homo sapiens OX=9606 GN=GRHPR PE=1 SV=1	25	6	24	6	358	38.7	8.02	61.44	6	1.255	1.44	0.871	1.14811	0.945211	0.369499	0.524054	0.0307113	0.622637	0.244423	0.322186	646946	721918	868376	0	0	0
Master Protein	Q9H4G4	Golgi-associated plant pathogenesis-related protein 1 OS=Homo sapiens OX=9606 GN=GLIPR2 PE=1 SV=3	28	3	22	3	154	17.2	9.41	71.95	3	0.881	1.332	0.662	1.51057	0.575845	0.694189	0.221687	0.211171	0.211152	0.433119	0.988306	919600	735259	1.13627e+06	0	0	0
Master Protein Candidate	J3KQE5	GTP-binding nuclear protein Ran (Fragment) OS=Homo sapiens OX=9606 GN=RAN PE=1 SV=1	26	6	40	6	234	26.8	9.58	96.9	6	1.317	1.308	1.006	0.994036	0.114287	0.064564	0.89582	1.24062	1.55653	0.0480657	0.0474941	2.96754e+06	3.66544e+06	3.82866e+06	0	0	0
Master Protein	B5MDF5	GTP-binding nuclear protein Ran OS=Homo sapiens OX=9606 GN=RAN PE=1 SV=1	26	6	40	6	233	26.2	7.01	96.9	6	1.317	1.308	1.006	0.994036	0.114287	0.064564	0.89582	1.24062	1.55653	0.0480657	0.0474941	2.96754e+06	3.66544e+06	3.82866e+06	0	0	0
Master Protein Candidate	P62826	GTP-binding nuclear protein Ran OS=Homo sapiens OX=9606 GN=RAN PE=1 SV=3	28	6	40	6	216	24.4	7.49	96.9	6	1.317	1.308	1.006	0.994036	0.114287	0.064564	0.89582	1.24062	1.55653	0.0480657	0.0474941	2.96754e+06	3.66544e+06	3.82866e+06	0	0	0
Master Protein	O95057	GTP-binding protein Di-Ras1 OS=Homo sapiens OX=9606 GN=DIRAS1 PE=1 SV=1	11	2	11	2	198	22.3	8.72	27.93	2	1.274	1.153	1.105	0.904977	0.977273	0.796399	0.895916	0.0127199	0.113996	0.0527445	0.0431969	169924	184343	195595	0	0	0
Master Protein	Q96HU8	GTP-binding protein Di-Ras2 OS=Homo sapiens OX=9606 GN=DIRAS2 PE=1 SV=1	17	3	20	3	199	22.5	8.76	47.44	3	0.863	0.852	1.012	0.988142	0.513432	0.408165	0.975272	0.249853	0.331568	0.0110049	0.0107455	350434	301144	299229	0	0	0
Master Protein	Q9NR31	GTP-binding protein SAR1a OS=Homo sapiens OX=9606 GN=SAR1A PE=1 SV=1	12	2	16	2	198	22.4	6.68	41.35	2	0.597	1.251	0.478	2.09205	0.747851	0.818509	0.417999	0.0753323	0.108807	0.181078	0.79252	274278	214891	339848	0	0	0
Master Protein	Q9Y2T3	Guanine deaminase OS=Homo sapiens OX=9606 GN=GDA PE=1 SV=1	41	17	113	17	454	51	5.68	280.98	17	0.932	0.755	1.234	0.810373	0.92484	0.15557	0.250606	0.0316258	0.610096	0.741644	0.48704	8.63662e+06	8.14826e+06	6.4794e+06	0	0	0
Master Protein	P63096	Guanine nucleotide-binding protein G(i) subunit alpha-1 OS=Homo sapiens OX=9606 GN=GNAI1 PE=1 SV=2	28	8	81	4	354	40.3	5.97	237.5	8	0.852	1.029	0.829	1.20627	0.172128	0.824398	0.0799989	0.651054	0.0862948	0.909343	1.32318	2.07361e+06	1.68589e+06	2.19838e+06	1	0	1
Master Protein	P04899	Guanine nucleotide-binding protein G(i) subunit alpha-2 OS=Homo sapiens OX=9606 GN=GNAI2 PE=1 SV=3	46	12	112	8	355	40.4	5.54	350.22	12	0.963	1.224	0.786	1.27226	0.985058	0.274668	0.223907	0.00629613	0.6869	0.510846	0.826885	5.27748e+06	5.19783e+06	6.42974e+06	2	1	3
Master Protein	P62873	Guanine nucleotide-binding protein G(I)/G(S)/G(T) subunit beta-1 OS=Homo sapiens OX=9606 GN=GNB1 PE=1 SV=3	24	7	101	3	340	37.4	6	286.52	7	1.099	1.125	0.978	1.02249	0.882769	0.83932	0.574056	0.0595139	0.0855817	0.235743	0.246468	6.58026e+06	6.19991e+06	7.20287e+06	2	1	3
Master Protein Candidate	C9JIS1	Guanine nucleotide-binding protein G(I)/G(S)/G(T) subunit beta-2 (Fragment) OS=Homo sapiens OX=9606 GN=GNB2 PE=1 SV=1	36	8	94	4	232	25.5	7.03	259.15	8	1.011	1.406	0.719	1.39082	0.998172	0.334682	0.312563	0.000803256	0.668368	0.36314	0.702451	2.53085e+06	2.56132e+06	3.23634e+06	0	0	0
Master Protein	C9JXA5	Guanine nucleotide-binding protein G(I)/G(S)/G(T) subunit beta-2 (Fragment) OS=Homo sapiens OX=9606 GN=GNB2 PE=1 SV=1	33	8	94	4	251	27.5	6.76	259.15	8	1.011	1.406	0.719	1.39082	0.998172	0.334682	0.312563	0.000803256	0.668368	0.36314	0.702451	2.53085e+06	2.56132e+06	3.23634e+06	0	0	0
Master Protein Candidate	P62879	Guanine nucleotide-binding protein G(I)/G(S)/G(T) subunit beta-2 OS=Homo sapiens OX=9606 GN=GNB2 PE=1 SV=3	25	8	94	4	340	37.3	6	259.15	8	1.011	1.406	0.719	1.39082	0.998172	0.334682	0.312563	0.000803256	0.668368	0.36314	0.702451	2.53085e+06	2.56132e+06	3.23634e+06	2	1	3
Master Protein	P09471	Guanine nucleotide-binding protein G(o) subunit alpha OS=Homo sapiens OX=9606 GN=GNAO1 PE=1 SV=4	45	14	177	12	354	40	5.53	526.5	14	1.234	1.488	0.829	1.20627	0.233126	0.0368039	0.36763	0.780393	2.13395	0.360274	0.524233	1.72541e+07	2.22319e+07	2.65588e+07	2	0	2
Master Protein	P50148	Guanine nucleotide-binding protein G(q) subunit alpha OS=Homo sapiens OX=9606 GN=GNAQ PE=1 SV=4	28	8	67	5	359	42.1	5.68	186.7	8	0.914	1.075	0.851	1.17509	0.298937	0.99994	0.295212	0.479321	2.7856e-05	0.450916	0.622639	1.8139e+06	1.34564e+06	1.78513e+06	0	0	0
Master Protein Candidate	P63092	Guanine nucleotide-binding protein G(s) subunit alpha isoforms short OS=Homo sapiens OX=9606 GN=GNAS PE=1 SV=1	20	7	47	6	394	45.6	5.82	110.67	7	1.119	1.335	0.838	1.19332	0.933228	0.646216	0.454912	0.0335839	0.253146	0.286657	0.408201	2.33143e+06	2.21101e+06	2.76985e+06	0	0	0
Master Protein	Q5JWF2	Guanine nucleotide-binding protein G(s) subunit alpha isoforms XLas OS=Homo sapiens OX=9606 GN=GNAS PE=1 SV=2	8	7	47	6	1037	111	5.03	110.67	7	1.119	1.335	0.838	1.19332	0.933228	0.646216	0.454912	0.0335839	0.253146	0.286657	0.408201	2.33143e+06	2.21101e+06	2.76985e+06	0	0	0
Master Protein	P19086	Guanine nucleotide-binding protein G(z) subunit alpha OS=Homo sapiens OX=9606 GN=GNAZ PE=1 SV=3	26	7	48	7	355	40.9	7.61	136.31	7	1.266	1.393	0.909	1.10011	0.903993	0.343943	0.550187	0.0554949	0.645674	0.235876	0.285467	803178	850727	1.00445e+06	0	0	0
Master Protein	P29992	Guanine nucleotide-binding protein subunit alpha-11 OS=Homo sapiens OX=9606 GN=GNA11 PE=1 SV=2	28	8	60	5	359	42.1	5.69	172.12	8	0.538	0.873	0.616	1.62338	0.351813	0.974688	0.448893	0.244084	0.00972012	0.21428	0.564703	1.0841e+06	746070	1.03807e+06	0	0	0
Master Protein	Q14344	Guanine nucleotide-binding protein subunit alpha-13 OS=Homo sapiens OX=9606 GN=GNA13 PE=1 SV=2	29	10	59	9	377	44	8	128.73	10	0.721	1.067	0.676	1.47929	0.292936	0.9938	0.257331	0.384457	0.00288202	0.398507	0.872052	1.89616e+06	1.30402e+06	1.94854e+06	0	0	0
Master Protein	P00738	Haptoglobin OS=Homo sapiens OX=9606 GN=HP PE=1 SV=1	23	8	30	8	406	45.2	6.58	76.04	8	0.206	0.778	0.265	3.77358	0.323636	0.873842	0.174346	0.100928	0.0455651	0.201026	2.8626	3.05193e+06	784520	2.79327e+06	0	0	0
Master Protein	A0A024QZ42	HCG1985580, isoform CRA_c OS=Homo sapiens OX=9606 GN=PDCD6 PE=1 SV=1	17	2	13	2	121	14.4	5.29	36.39	2	1.382	1.549	0.892	1.12108	0.445667	0.254833	0.884046	0.485068	0.919711	0.0477445	0.0600058	296074	380531	414645	0	0	0
Master Protein Candidate	B4DJ62	HCG2002594, isoform CRA_a OS=Homo sapiens OX=9606 GN=hCG_2002594 PE=1 SV=1	14	3	20	2	322	37.4	6.09	53.68	3	4.878	4.359	1.119	0.893655	0.00302411	0.00203912	0.895679	12.2896	11.7281	0.0535415	0.0427593	50480.1	212531	249835	0	0	0
Master Protein	H3BQZ7	HCG2044799 OS=Homo sapiens OX=9606 GN=HNRNPUL2-BSCL2 PE=4 SV=1	3	2	5	2	746	84.6	4.93	11.92	2	0.397	0.278	1.427	0.700771	0.691035	0.432092	0.848478	0.0637184	0.10131	0.10183	0.0500066	113876	81465.8	57941.2	0	0	0
Master Protein	O43301	Heat shock 70 kDa protein 12A OS=Homo sapiens OX=9606 GN=HSPA12A PE=1 SV=2	26	14	94	14	675	74.9	6.77	278.42	14	0.887	1.17	0.758	1.31926	0.397222	0.0228831	0.00519407	0.355658	1.91937	1.73164	3.01384	3.64329e+06	3.37052e+06	4.46648e+06	1	1	2
Master Protein	A0A0G2JIW1	Heat shock 70 kDa protein 1B OS=Homo sapiens OX=9606 GN=HSPA1B PE=1 SV=1	29	13	87	11	642	70.1	5.66	289.95	13	1.198	1.65	0.726	1.37741	0.810977	0.0668756	0.148439	0.109008	1.93831	0.601457	1.14112	2.10894e+06	2.34808e+06	3.37141e+06	0	0	0
Master Protein Candidate	P0DMV9	Heat shock 70 kDa protein 1B OS=Homo sapiens OX=9606 GN=HSPA1B PE=1 SV=1	29	13	87	11	641	70	5.66	289.95	13	1.198	1.65	0.726	1.37741	0.810977	0.0668756	0.148439	0.109008	1.93831	0.601457	1.14112	2.10894e+06	2.34808e+06	3.37141e+06	1	1	2
Master Protein Candidate	A0A087WYC1	Heat shock 70 kDa protein 4 OS=Homo sapiens OX=9606 GN=HSPA4 PE=1 SV=1	13	6	14	5	699	78.6	5.17	44.82	6	2.034	1.978	1.028	0.972763	0.531624	0.266311	0.820019	0.55812	1.13658	0.088589	0.0838288	132306	201736	239519	0	0	0
Master Protein	P34932	Heat shock 70 kDa protein 4 OS=Homo sapiens OX=9606 GN=HSPA4 PE=1 SV=4	11	6	14	5	840	94.3	5.19	44.82	6	2.034	1.978	1.028	0.972763	0.531624	0.266311	0.820019	0.55812	1.13658	0.088589	0.0838288	132306	201736	239519	0	0	0
Master Protein	P11142	Heat shock cognate 71 kDa protein OS=Homo sapiens OX=9606 GN=HSPA8 PE=1 SV=1	44	26	295	17	646	70.9	5.52	906.32	26	1.265	1.466	0.863	1.15875	0.054334	0.00863724	0.309864	1.60013	3.02527	0.439119	0.589604	1.02865e+07	1.36057e+07	1.57537e+07	2	1	3
Master Protein	Q92598	Heat shock protein 105 kDa OS=Homo sapiens OX=9606 GN=HSPH1 PE=1 SV=1	6	4	22	3	858	96.8	5.39	69.13	4	0.767	1.271	0.603	1.65837	0.361051	0.19948	0.0311348	0.339345	0.889828	0.908572	2.49876	436617	355583	585917	1	0	1
Master Protein	P04792	Heat shock protein beta-1 OS=Homo sapiens OX=9606 GN=HSPB1 PE=1 SV=2	30	6	33	6	205	22.8	6.4	93.58	6	2.615	2.08	1.257	0.795545	0.0212759	0.0257367	0.985131	4.37257	3.30605	0.00817801	0.00517579	498257	1.3542e+06	1.3733e+06	3	0	3
Master Protein	P07900	Heat shock protein HSP 90-alpha OS=Homo sapiens OX=9606 GN=HSP90AA1 PE=1 SV=5	36	26	169	15	732	84.6	5.02	482.79	26	0.877	1.447	0.606	1.65017	0.865264	0.100182	0.0521911	0.0551205	1.44586	0.777137	2.11618	8.28899e+06	7.88275e+06	1.13128e+07	3	2	5
Master Protein	P08238	Heat shock protein HSP 90-beta OS=Homo sapiens OX=9606 GN=HSP90AB1 PE=1 SV=4	31	24	181	11	724	83.2	5.03	529.92	24	0.961	1.334	0.72	1.38889	0.99163	0.116629	0.0996277	0.00350784	1.24488	0.721166	1.39114	4.68058e+06	4.67474e+06	6.27106e+06	6	3	9
Master Protein	P54652	Heat shock-related 70 kDa protein 2 OS=Homo sapiens OX=9606 GN=HSPA2 PE=1 SV=1	37	24	253	15	639	70	5.74	796.53	24	0.729	1.099	0.663	1.5083	0.33381	0.999217	0.348909	0.347369	0.00037376	0.303182	0.689725	1.14e+07	7.26142e+06	1.11481e+07	0	2	2
Master Protein	A0A3B3IRV5	Heme-binding protein 1 (Fragment) OS=Homo sapiens OX=9606 GN=HEBP1 PE=1 SV=1	13	2	16	2	207	23.1	9.33	48.84	2	0.821	0.864	0.95	1.05263	0.819502	0.905777	0.981569	0.0709753	0.0371338	0.00767527	0.00850446	792798	702715	703852	0	0	0
Master Protein Candidate	Q9NRV9	Heme-binding protein 1 OS=Homo sapiens OX=9606 GN=HEBP1 PE=1 SV=1	14	2	16	2	189	21.1	5.8	48.84	2	0.821	0.864	0.95	1.05263	0.819502	0.905777	0.981569	0.0709753	0.0371338	0.00767527	0.00850446	792798	702715	703852	0	0	0
Master Protein	P02042	Hemoglobin subunit delta OS=Homo sapiens OX=9606 GN=HBD PE=1 SV=2	70	10	85	4	147	16	8.05	288.95	10	0.817	1.115	0.733	1.36426	0.899019	0.484572	0.292378	0.0377708	0.350826	0.391462	0.728588	738694	629029	1.24496e+06	0	0	0
Master Protein	Q14CZ8	Hepatocyte cell adhesion molecule OS=Homo sapiens OX=9606 GN=HEPACAM PE=1 SV=1	7	2	4	2	416	46	9.11	8.08	2	0.776	0.665	1.166	0.857633	0.832693	0.988977	0.89217	0.0617036	0.00320108	0.0577782	0.0424979	69099	45770.8	73509.9	0	0	0
Master Protein	X6RGJ2	Heterochromatin protein 1-binding protein 3 (Fragment) OS=Homo sapiens OX=9606 GN=HP1BP3 PE=1 SV=1	23	7	30	7	327	36.5	9.33	73.58	7	1.372	1.178	1.165	0.858369	0.308644	0.317547	0.999687	0.700464	0.58687	0.000158165	0.000116536	1.12692e+06	1.5871e+06	1.66034e+06	0	0	0
Master Protein Candidate	Q5SSJ5	Heterochromatin protein 1-binding protein 3 OS=Homo sapiens OX=9606 GN=HP1BP3 PE=1 SV=1	14	7	30	7	553	61.2	9.67	73.58	7	1.372	1.178	1.165	0.858369	0.308644	0.317547	0.999687	0.700464	0.58687	0.000158165	0.000116536	1.12692e+06	1.5871e+06	1.66034e+06	0	0	0
Master Protein	F8W6I7	Heterogeneous nuclear ribonucleoprotein A1 OS=Homo sapiens OX=9606 GN=HNRNPA1 PE=1 SV=2	34	8	51	7	307	33.1	9.13	140.21	8	0.9	0.821	1.096	0.912409	0.5607	0.327248	0.877142	0.226143	0.398286	0.0623956	0.0519437	1.66568e+06	1.25926e+06	1.1424e+06	0	0	0
Master Protein Candidate	P09651	Heterogeneous nuclear ribonucleoprotein A1 OS=Homo sapiens OX=9606 GN=HNRNPA1 PE=1 SV=5	28	8	51	7	372	38.7	9.13	140.21	8	0.9	0.821	1.096	0.912409	0.5607	0.327248	0.877142	0.226143	0.398286	0.0623956	0.0519437	1.66568e+06	1.25926e+06	1.1424e+06	1	1	2
Master Protein	P51991	Heterogeneous nuclear ribonucleoprotein A3 OS=Homo sapiens OX=9606 GN=HNRNPA3 PE=1 SV=2	31	10	59	10	378	39.6	9.01	177.63	10	0.882	0.873	1.009	0.99108	0.75094	0.447447	0.846945	0.109716	0.304902	0.0727943	0.0715015	4.37967e+06	3.31716e+06	2.93383e+06	0	1	1
Master Protein	H0Y8G5	Heterogeneous nuclear ribonucleoprotein D0 (Fragment) OS=Homo sapiens OX=9606 GN=HNRNPD PE=1 SV=8	43	11	52	9	260	29.6	9.16	122.77	11	2.088	1.643	1.271	0.786782	0.641668	0.909727	0.421592	0.402336	0.0675092	0.476762	0.295128	2.14723e+06	3.67091e+06	2.34129e+06	0	0	0
Master Protein Candidate	Q14103	Heterogeneous nuclear ribonucleoprotein D0 OS=Homo sapiens OX=9606 GN=HNRNPD PE=1 SV=1	32	11	52	9	355	38.4	7.81	122.77	11	2.088	1.643	1.271	0.786782	0.641668	0.909727	0.421592	0.402336	0.0675092	0.476762	0.295128	2.14723e+06	3.67091e+06	2.34129e+06	0	0	0
Master Protein	E9PCY7	Heterogeneous nuclear ribonucleoprotein H OS=Homo sapiens OX=9606 GN=HNRNPH1 PE=1 SV=1	17	5	27	2	429	47.1	6.34	74.64	5	0.933	0.858	1.087	0.919963	0.989861	0.627959	0.705168	0.00412933	0.173375	0.164906	0.139565	131730	126784	112291	0	0	0
Master Protein Candidate	G8JLB6	Heterogeneous nuclear ribonucleoprotein H OS=Homo sapiens OX=9606 GN=HNRNPH1 PE=1 SV=1	15	5	27	2	472	51.2	6.8	74.64	5	0.933	0.858	1.087	0.919963	0.989861	0.627959	0.705168	0.00412933	0.173375	0.164906	0.139565	131730	126784	112291	0	0	0
Master Protein Candidate	P31943	Heterogeneous nuclear ribonucleoprotein H OS=Homo sapiens OX=9606 GN=HNRNPH1 PE=1 SV=4	16	5	27	2	449	49.2	6.3	74.64	5	0.933	0.858	1.087	0.919963	0.989861	0.627959	0.705168	0.00412933	0.173375	0.164906	0.139565	131730	126784	112291	0	0	0
Master Protein	P31942	Heterogeneous nuclear ribonucleoprotein H3 OS=Homo sapiens OX=9606 GN=HNRNPH3 PE=1 SV=2	12	3	16	3	346	36.9	6.87	48.13	3	0.881	0.917	0.962	1.0395	0.986668	0.896374	0.822287	0.00513548	0.0435672	0.0817475	0.0883333	232187	233719	202779	0	0	0
Master Protein	P61978	Heterogeneous nuclear ribonucleoprotein K OS=Homo sapiens OX=9606 GN=HNRNPK PE=1 SV=1	18	6	15	6	463	50.9	5.54	40.14	6	1.172	1.151	1.019	0.981354	0.928423	0.991036	0.875255	0.037802	0.00450101	0.0589647	0.0567863	663468	685914	614437	2	1	3
Master Protein	A0A087X0X3	Heterogeneous nuclear ribonucleoprotein M OS=Homo sapiens OX=9606 GN=HNRNPM PE=1 SV=1	3	2	4	2	730	77.5	8.78	9.6	2	0.741	0.555	1.335	0.749064	0.996858	0.994899	0.999762	0.00101289	0.00123256	0.000137921	7.73872e-05	221129	158407	137383	0	0	0
Master Protein Candidate	P52272	Heterogeneous nuclear ribonucleoprotein M OS=Homo sapiens OX=9606 GN=HNRNPM PE=1 SV=3	3	2	4	2	730	77.5	8.7	9.6	2	0.741	0.555	1.335	0.749064	0.996858	0.994899	0.999762	0.00101289	0.00123256	0.000137921	7.73872e-05	221129	158407	137383	0	0	0
Master Protein	O60506	Heterogeneous nuclear ribonucleoprotein Q OS=Homo sapiens OX=9606 GN=SYNCRIP PE=1 SV=2	11	6	41	2	623	69.6	8.59	85.92	6	1.237	1.147	1.078	0.927644	0.366566	0.914507	0.565944	0.539144	0.0445185	0.26651	0.229338	90394.3	126633	100622	0	0	0
Master Protein	O43390	Heterogeneous nuclear ribonucleoprotein R OS=Homo sapiens OX=9606 GN=HNRNPR PE=1 SV=1	22	13	77	9	633	70.9	8.13	195.76	13	1.374	0.987	1.392	0.718391	0.690608	0.738327	0.313093	0.220895	0.130039	0.702022	0.362303	1.27463e+06	1.42541e+06	1.0838e+06	0	0	0
Master Protein Candidate	A0A1W2PP35	Heterogeneous nuclear ribonucleoprotein U (Fragment) OS=Homo sapiens OX=9606 GN=HNRNPU PE=1 SV=1	13	9	59	9	728	80.6	5.74	169.39	9	0.618	0.555	1.113	0.898473	0.338202	0.258693	0.973208	0.290969	0.325904	0.0131269	0.0105968	2.38837e+06	1.55451e+06	1.48669e+06	0	0	0
Master Protein Candidate	A0A1W2PPS1	Heterogeneous nuclear ribonucleoprotein U OS=Homo sapiens OX=9606 GN=HNRNPU PE=1 SV=1	12	9	59	9	804	88.3	5.78	169.39	9	0.618	0.555	1.113	0.898473	0.338202	0.258693	0.973208	0.290969	0.325904	0.0131269	0.0105968	2.38837e+06	1.55451e+06	1.48669e+06	0	0	0
Master Protein	Q00839	Heterogeneous nuclear ribonucleoprotein U OS=Homo sapiens OX=9606 GN=HNRNPU PE=1 SV=6	11	9	59	9	825	90.5	6	169.39	9	0.618	0.555	1.113	0.898473	0.338202	0.258693	0.973208	0.290969	0.325904	0.0131269	0.0105968	2.38837e+06	1.55451e+06	1.48669e+06	0	1	1
Master Protein Candidate	Q1KMD3	Heterogeneous nuclear ribonucleoprotein U-like protein 2 OS=Homo sapiens OX=9606 GN=HNRNPUL2 PE=1 SV=1	3	2	5	2	747	85.1	4.91	11.92	2	0.397	0.278	1.427	0.700771	0.691035	0.432092	0.848478	0.0637184	0.10131	0.10183	0.0500066	113876	81465.8	57941.2	1	1	2
Master Protein	P22626	Heterogeneous nuclear ribonucleoproteins A2/B1 OS=Homo sapiens OX=9606 GN=HNRNPA2B1 PE=1 SV=2	44	14	93	13	353	37.4	8.95	245.49	14	0.863	0.779	1.108	0.902527	0.445059	0.361747	0.981515	0.303416	0.344002	0.00897815	0.0073132	1.13995e+07	8.08208e+06	7.95439e+06	2	1	3
Master Protein Candidate	G3V4W0	Heterogeneous nuclear ribonucleoproteins C1/C2 (Fragment) OS=Homo sapiens OX=9606 GN=HNRNPC PE=1 SV=1	30	9	59	9	262	28.9	8.4	164.11	9	0.764	0.691	1.107	0.903342	0.950814	0.547599	0.718074	0.0167351	0.180722	0.159221	0.129928	2.36744e+06	1.97198e+06	1.53462e+06	0	0	0
Master Protein Candidate	B2R5W2	Heterogeneous nuclear ribonucleoproteins C1/C2 OS=Homo sapiens OX=9606 GN=HNRNPC PE=1 SV=1	27	9	59	9	290	31.9	5.24	164.11	9	0.764	0.691	1.107	0.903342	0.950814	0.547599	0.718074	0.0167351	0.180722	0.159221	0.129928	2.36744e+06	1.97198e+06	1.53462e+06	0	0	0
Master Protein	B4DY08	Heterogeneous nuclear ribonucleoproteins C1/C2 OS=Homo sapiens OX=9606 GN=HNRNPC PE=1 SV=1	27	9	59	9	288	32	8.72	164.11	9	0.764	0.691	1.107	0.903342	0.950814	0.547599	0.718074	0.0167351	0.180722	0.159221	0.129928	2.36744e+06	1.97198e+06	1.53462e+06	0	0	0
Master Protein Candidate	G3V2Q1	Heterogeneous nuclear ribonucleoproteins C1/C2 OS=Homo sapiens OX=9606 GN=HNRNPC PE=1 SV=1	26	9	59	9	305	33.6	5.08	164.11	9	0.764	0.691	1.107	0.903342	0.950814	0.547599	0.718074	0.0167351	0.180722	0.159221	0.129928	2.36744e+06	1.97198e+06	1.53462e+06	0	0	0
Master Protein Candidate	G3V4C1	Heterogeneous nuclear ribonucleoproteins C1/C2 OS=Homo sapiens OX=9606 GN=HNRNPC PE=1 SV=1	27	9	59	9	292	32.2	5.08	164.11	9	0.764	0.691	1.107	0.903342	0.950814	0.547599	0.718074	0.0167351	0.180722	0.159221	0.129928	2.36744e+06	1.97198e+06	1.53462e+06	0	0	0
Master Protein Candidate	G3V576	Heterogeneous nuclear ribonucleoproteins C1/C2 OS=Homo sapiens OX=9606 GN=HNRNPC PE=1 SV=1	34	9	59	9	231	25.2	9.82	164.11	9	0.764	0.691	1.107	0.903342	0.950814	0.547599	0.718074	0.0167351	0.180722	0.159221	0.129928	2.36744e+06	1.97198e+06	1.53462e+06	0	0	0
Master Protein Candidate	P07910	Heterogeneous nuclear ribonucleoproteins C1/C2 OS=Homo sapiens OX=9606 GN=HNRNPC PE=1 SV=4	26	9	59	9	306	33.7	5.08	164.11	9	0.764	0.691	1.107	0.903342	0.950814	0.547599	0.718074	0.0167351	0.180722	0.159221	0.129928	2.36744e+06	1.97198e+06	1.53462e+06	2	1	3
Master Protein	P19367	Hexokinase-1 OS=Homo sapiens OX=9606 GN=HK1 PE=1 SV=3	26	23	163	23	917	102.4	6.8	440.18	23	0.84	0.88	0.955	1.04712	0.457928	0.352848	0.970898	0.28493	0.398123	0.0122491	0.0134307	5.72431e+07	4.98078e+07	4.85549e+07	1	1	2
Master Protein	Q9NQE9	Histidine triad nucleotide-binding protein 3 OS=Homo sapiens OX=9606 GN=HINT3 PE=1 SV=1	13	2	5	2	182	20.3	6.6	14.08	2	0.871	2.371	0.367	2.7248	0.881125	0.198196	0.106994	0.0478724	1.66659	0.356225	2.6448	113713	104272	212245	0	0	0
Master Protein	B5MCQ6	Histone deacetylase 11 OS=Homo sapiens OX=9606 GN=HDAC11 PE=1 SV=1	30	7	51	7	268	30.7	6.55	152.75	7	0.667	1.029	0.648	1.54321	0.289639	0.954958	0.406729	0.358941	0.0205962	0.25317	0.602924	2.10386e+06	1.35526e+06	1.93087e+06	0	0	0
Master Protein Candidate	B5MCU6	Histone deacetylase 11 OS=Homo sapiens OX=9606 GN=HDAC11 PE=1 SV=1	32	7	51	7	247	28.3	6.9	152.75	7	0.667	1.029	0.648	1.54321	0.289639	0.954958	0.406729	0.358941	0.0205962	0.25317	0.602924	2.10386e+06	1.35526e+06	1.93087e+06	0	0	0
Master Protein Candidate	Q96DB2	Histone deacetylase 11 OS=Homo sapiens OX=9606 GN=HDAC11 PE=1 SV=1	23	7	51	7	347	39.2	7.65	152.75	7	0.667	1.029	0.648	1.54321	0.289639	0.954958	0.406729	0.358941	0.0205962	0.25317	0.602924	2.10386e+06	1.35526e+06	1.93087e+06	0	0	0
Master Protein	P07305	Histone H1.0 OS=Homo sapiens OX=9606 GN=H1F0 PE=1 SV=3	21	5	44	5	194	20.9	10.84	121.17	5	1.133	1.104	1.026	0.974659	0.368757	0.91502	0.568069	0.490884	0.0425808	0.251984	0.239375	1.53747e+07	1.7185e+07	1.58391e+07	0	0	0
Master Protein Candidate	P16403	Histone H1.2 OS=Homo sapiens OX=9606 GN=HIST1H1C PE=1 SV=2	18	7	72	7	213	21.4	10.93	244.13	7	0.968	0.911	1.063	0.940734	0.865489	0.258626	0.471541	0.060731	0.535056	0.347049	0.307132	7.85066e+07	7.57782e+07	6.95333e+07	1	0	1
Master Protein	P16402	Histone H1.3 OS=Homo sapiens OX=9606 GN=HIST1H1D PE=1 SV=2	17	7	72	7	221	22.3	11.02	244.13	7	0.968	0.911	1.063	0.940734	0.865489	0.258626	0.471541	0.060731	0.535056	0.347049	0.307132	7.85066e+07	7.57782e+07	6.95333e+07	0	0	0
Master Protein Candidate	P10412	Histone H1.4 OS=Homo sapiens OX=9606 GN=HIST1H1E PE=1 SV=2	17	7	72	7	219	21.9	11.03	244.13	7	0.968	0.911	1.063	0.940734	0.865489	0.258626	0.471541	0.060731	0.535056	0.347049	0.307132	7.85066e+07	7.57782e+07	6.95333e+07	0	0	0
Master Protein	P16401	Histone H1.5 OS=Homo sapiens OX=9606 GN=HIST1H1B PE=1 SV=3	10	2	16	2	226	22.6	10.92	40.76	2	1.049	1.054	0.995	1.00503	0.631542	0.678143	0.996292	0.209378	0.177787	0.00160514	0.00162131	641673	796343	759892	0	0	0
Master Protein	Q92522	Histone H1x OS=Homo sapiens OX=9606 GN=H1FX PE=1 SV=1	18	4	29	4	213	22.5	10.76	96.05	4	1.157	1.022	1.132	0.883392	0.619243	0.699838	0.988948	0.240817	0.158413	0.00546389	0.00426392	1.17472e+06	1.31929e+06	1.32218e+06	0	0	0
Master Protein Candidate	U3KQK0	Histone H2B OS=Homo sapiens OX=9606 GN=HIST1H2BN PE=1 SV=1	27	5	63	2	166	18.8	10.54	198.97	5	1.429	1.254	1.139	0.877963	0.0686098	0.160848	0.788388	1.6628	0.995156	0.117613	0.0906587	3.86788e+06	5.49775e+06	5.14553e+06	0	0	0
Master Protein Candidate	P33778	Histone H2B type 1-B OS=Homo sapiens OX=9606 GN=HIST1H2BB PE=1 SV=2	36	5	60	2	126	13.9	10.32	190.35	5	1.279	1.019	1.255	0.796813	0.230223	0.373713	0.915764	0.815812	0.435584	0.0479617	0.0304514	3.57502e+06	4.95038e+06	4.7979e+06	0	0	0
Master Protein Candidate	P62807	Histone H2B type 1-C/E/F/G/I OS=Homo sapiens OX=9606 GN=HIST1H2BC PE=1 SV=4	36	5	63	2	126	13.9	10.32	198.97	5	1.429	1.254	1.139	0.877963	0.0686098	0.160848	0.788388	1.6628	0.995156	0.117613	0.0906587	3.86788e+06	5.49775e+06	5.14553e+06	0	0	0
Master Protein Candidate	P58876	Histone H2B type 1-D OS=Homo sapiens OX=9606 GN=HIST1H2BD PE=1 SV=2	36	5	63	2	126	13.9	10.32	198.97	5	1.429	1.254	1.139	0.877963	0.0686098	0.160848	0.788388	1.6628	0.995156	0.117613	0.0906587	3.86788e+06	5.49775e+06	5.14553e+06	0	0	0
Master Protein Candidate	Q93079	Histone H2B type 1-H OS=Homo sapiens OX=9606 GN=HIST1H2BH PE=1 SV=3	36	5	63	2	126	13.9	10.32	198.97	5	1.429	1.254	1.139	0.877963	0.0686098	0.160848	0.788388	1.6628	0.995156	0.117613	0.0906587	3.86788e+06	5.49775e+06	5.14553e+06	0	0	0
Master Protein Candidate	P06899	Histone H2B type 1-J OS=Homo sapiens OX=9606 GN=HIST1H2BJ PE=1 SV=3	36	5	60	2	126	13.9	10.32	190.35	5	1.279	1.019	1.255	0.796813	0.230223	0.373713	0.915764	0.815812	0.435584	0.0479617	0.0304514	3.57502e+06	4.95038e+06	4.7979e+06	0	0	0
Master Protein Candidate	O60814	Histone H2B type 1-K OS=Homo sapiens OX=9606 GN=HIST1H2BK PE=1 SV=3	36	5	63	2	126	13.9	10.32	198.97	5	1.429	1.254	1.139	0.877963	0.0686098	0.160848	0.788388	1.6628	0.995156	0.117613	0.0906587	3.86788e+06	5.49775e+06	5.14553e+06	0	0	0
Master Protein Candidate	Q99880	Histone H2B type 1-L OS=Homo sapiens OX=9606 GN=HIST1H2BL PE=1 SV=3	36	5	63	2	126	13.9	10.32	198.97	5	1.429	1.254	1.139	0.877963	0.0686098	0.160848	0.788388	1.6628	0.995156	0.117613	0.0906587	3.86788e+06	5.49775e+06	5.14553e+06	0	0	0
Master Protein Candidate	Q99879	Histone H2B type 1-M OS=Homo sapiens OX=9606 GN=HIST1H2BM PE=1 SV=3	36	5	63	2	126	14	10.32	198.97	5	1.429	1.254	1.139	0.877963	0.0686098	0.160848	0.788388	1.6628	0.995156	0.117613	0.0906587	3.86788e+06	5.49775e+06	5.14553e+06	0	0	0
Master Protein Candidate	Q99877	Histone H2B type 1-N OS=Homo sapiens OX=9606 GN=HIST1H2BN PE=1 SV=3	36	5	63	2	126	13.9	10.32	198.97	5	1.429	1.254	1.139	0.877963	0.0686098	0.160848	0.788388	1.6628	0.995156	0.117613	0.0906587	3.86788e+06	5.49775e+06	5.14553e+06	0	0	0
Master Protein Candidate	P23527	Histone H2B type 1-O OS=Homo sapiens OX=9606 GN=HIST1H2BO PE=1 SV=3	36	5	60	2	126	13.9	10.32	190.35	5	1.279	1.019	1.255	0.796813	0.230223	0.373713	0.915764	0.815812	0.435584	0.0479617	0.0304514	3.57502e+06	4.95038e+06	4.7979e+06	0	0	0
Master Protein	Q16778	Histone H2B type 2-E OS=Homo sapiens OX=9606 GN=HIST2H2BE PE=1 SV=3	36	5	60	2	126	13.9	10.32	190.35	5	1.279	1.019	1.255	0.796813	0.230223	0.373713	0.915764	0.815812	0.435584	0.0479617	0.0304514	3.57502e+06	4.95038e+06	4.7979e+06	1	0	1
Master Protein	Q5QNW6	Histone H2B type 2-F OS=Homo sapiens OX=9606 GN=HIST2H2BF PE=1 SV=3	36	5	63	2	126	13.9	10.32	198.97	5	1.429	1.254	1.139	0.877963	0.0686098	0.160848	0.788388	1.6628	0.995156	0.117613	0.0906587	3.86788e+06	5.49775e+06	5.14553e+06	0	0	0
Master Protein Candidate	Q8N257	Histone H2B type 3-B OS=Homo sapiens OX=9606 GN=HIST3H2BB PE=1 SV=3	36	5	60	2	126	13.9	10.32	190.35	5	1.279	1.019	1.255	0.796813	0.230223	0.373713	0.915764	0.815812	0.435584	0.0479617	0.0304514	3.57502e+06	4.95038e+06	4.7979e+06	0	0	0
Master Protein Candidate	P57053	Histone H2B type F-S OS=Homo sapiens OX=9606 GN=H2BFS PE=1 SV=2	36	5	63	2	126	13.9	10.37	198.97	5	1.429	1.254	1.139	0.877963	0.0686098	0.160848	0.788388	1.6628	0.995156	0.117613	0.0906587	3.86788e+06	5.49775e+06	5.14553e+06	1	0	1
Master Protein	P62805	Histone H4 OS=Homo sapiens OX=9606 GN=HIST1H4A PE=1 SV=2	53	8	91	8	103	11.4	11.36	260.5	8	1.589	1.489	1.068	0.93633	0.115506	0.247992	0.823328	1.48952	0.901682	0.0901681	0.0790516	4.36535e+07	6.71433e+07	6.23102e+07	2	1	3
Master Protein	Q05469	Hormone-sensitive lipase OS=Homo sapiens OX=9606 GN=LIPE PE=1 SV=4	5	6	29	6	1076	116.5	6.7	66.11	6	0.641	1.084	0.592	1.68919	0.280347	0.997624	0.258707	0.354027	0.00111968	0.347618	0.991879	1.8838e+06	1.2131e+06	1.90478e+06	0	0	0
Master Protein	Q86YZ3	Hornerin OS=Homo sapiens OX=9606 GN=HRNR PE=1 SV=2	11	8	94	8	2850	282.2	10.04	348.69	8	1.123	1.723	0.652	1.53374	0.999369	0.957584	0.966956	0.000307804	0.0324319	0.00951483	0.0223824	1.36749e+06	1.2158e+06	1.78609e+06	0	0	0
Master Protein Candidate	A0A1W2PRW4	HRAS-like suppressor 3 OS=Homo sapiens OX=9606 GN=PLA2G16 PE=1 SV=1	34	5	45	5	161	17.8	7.49	145.89	5	0.704	1.34	0.526	1.90114	0.535687	0.97062	0.665497	0.190847	0.0173539	0.0930251	0.336224	4.91356e+06	3.47373e+06	4.662e+06	0	0	0
Master Protein	P53816	HRAS-like suppressor 3 OS=Homo sapiens OX=9606 GN=PLA2G16 PE=1 SV=2	34	5	45	5	162	17.9	7.99	145.89	5	0.704	1.34	0.526	1.90114	0.535687	0.97062	0.665497	0.190847	0.0173539	0.0930251	0.336224	4.91356e+06	3.47373e+06	4.662e+06	0	0	0
Master Protein Candidate	F6VDH7	Hsc70-interacting protein (Fragment) OS=Homo sapiens OX=9606 GN=ST13 PE=1 SV=1	27	4	15	4	162	18.1	4.78	41.78	4	1.263	1.632	0.774	1.29199	0.435387	0.093129	0.469288	0.4561	1.68245	0.254306	0.424497	774149	968918	1.17431e+06	0	0	0
Master Protein Candidate	H7C3I1	Hsc70-interacting protein (Fragment) OS=Homo sapiens OX=9606 GN=ST13 PE=1 SV=1	30	4	15	4	146	16.3	4.88	41.78	4	1.263	1.632	0.774	1.29199	0.435387	0.093129	0.469288	0.4561	1.68245	0.254306	0.424497	774149	968918	1.17431e+06	0	0	0
Master Protein Candidate	Q3KNR6	Hsc70-interacting protein OS=Homo sapiens OX=9606 GN=ST13 PE=1 SV=1	21	4	15	4	211	23.9	4.89	41.78	4	1.263	1.632	0.774	1.29199	0.435387	0.093129	0.469288	0.4561	1.68245	0.254306	0.424497	774149	968918	1.17431e+06	0	0	0
Master Protein Candidate	P50502	Hsc70-interacting protein OS=Homo sapiens OX=9606 GN=ST13 PE=1 SV=2	12	4	15	4	369	41.3	5.27	41.78	4	1.263	1.632	0.774	1.29199	0.435387	0.093129	0.469288	0.4561	1.68245	0.254306	0.424497	774149	968918	1.17431e+06	0	0	0
Master Protein	Q16543	Hsp90 co-chaperone Cdc37 OS=Homo sapiens OX=9606 GN=CDC37 PE=1 SV=1	10	2	3	2	378	44.4	5.25	8.15	2	1.642	1.867	0.879	1.13766	0.0133248	0.00538768	0.670405	3.07931	4.23547	0.15265	0.197569	40773.7	73538	84232.9	0	0	0
Master Protein	P10915	Hyaluronan and proteoglycan link protein 1 OS=Homo sapiens OX=9606 GN=HAPLN1 PE=2 SV=2	52	17	176	17	354	40.1	7.42	498.61	17	0.573	0.553	1.036	0.965251	0.536897	0.805705	0.881539	0.154772	0.0518847	0.0567299	0.0528558	7.35945e+07	4.28024e+07	5.32354e+07	0	0	0
Master Protein	Q9GZV7	Hyaluronan and proteoglycan link protein 2 OS=Homo sapiens OX=9606 GN=HAPLN2 PE=2 SV=1	39	13	118	13	340	37.8	8.85	343.21	13	0.51	0.647	0.787	1.27065	0.428876	0.778914	0.801069	0.187511	0.0702062	0.0758118	0.122402	2.1861e+08	1.25385e+08	1.51421e+08	1	0	1
Master Protein	P00492	Hypoxanthine-guanine phosphoribosyltransferase OS=Homo sapiens OX=9606 GN=HPRT1 PE=1 SV=2	39	7	60	7	218	24.6	6.68	156.12	7	1.075	0.894	1.203	0.831255	0.787387	0.74679	0.390353	0.111598	0.113361	0.491476	0.339603	2.51512e+06	2.7e+06	2.36346e+06	0	0	0
Master Protein	Q9Y6R7	IgGFc-binding protein OS=Homo sapiens OX=9606 GN=FCGBP PE=1 SV=3	2	5	7	5	5405	571.6	5.34	16.44	5	0.78	0.785	0.993	1.00705	0.238421	0.530104	0.773872	0.485671	0.216377	0.110552	0.112116	313574	105855	137197	0	0	0
Master Protein Candidate	A0A286YEY1	Immunoglobulin heavy constant alpha 1 (Fragment) OS=Homo sapiens OX=9606 GN=IGHA1 PE=1 SV=1	25	8	64	3	398	42.8	5.64	162.15	8	1.223	0.866	1.413	0.707714	0.920121	0.8607	0.98972	0.0442177	0.0564183	0.00634118	0.00317604	2.49153e+06	2.47696e+06	2.01784e+06	0	0	0
Master Protein	P01876	Immunoglobulin heavy constant alpha 1 OS=Homo sapiens OX=9606 GN=IGHA1 PE=1 SV=2	28	8	64	3	353	37.6	6.51	162.15	8	1.223	0.866	1.413	0.707714	0.920121	0.8607	0.98972	0.0442177	0.0564183	0.00634118	0.00317604	2.49153e+06	2.47696e+06	2.01784e+06	0	1	1
Master Protein Candidate	A0A0A0MS08	Immunoglobulin heavy constant gamma 1 (Fragment) OS=Homo sapiens OX=9606 GN=IGHG1 PE=1 SV=1	29	10	91	7	399	43.9	6.96	275.58	10	0.86	1.376	0.625	1.6	0.53772	0.826807	0.863444	0.231722	0.113652	0.0398537	0.102026	1.04723e+07	5.99887e+06	8.19558e+06	0	0	0
Master Protein	P01857	Immunoglobulin heavy constant gamma 1 OS=Homo sapiens OX=9606 GN=IGHG1 PE=1 SV=1	35	10	91	7	330	36.1	8.19	275.58	10	0.86	1.376	0.625	1.6	0.53772	0.826807	0.863444	0.231722	0.113652	0.0398537	0.102026	1.04723e+07	5.99887e+06	8.19558e+06	0	1	1
Master Protein	A0A286YEY4	Immunoglobulin heavy constant gamma 2 (Fragment) OS=Homo sapiens OX=9606 GN=IGHG2 PE=1 SV=1	20	7	54	4	395	43.8	6.52	139.22	7	0.992	1.628	0.609	1.64204	0.970635	0.987541	0.922923	0.0128407	0.00886395	0.0212142	0.0571994	2.83115e+06	2.46735e+06	3.72148e+06	0	0	0
Master Protein Candidate	P01859	Immunoglobulin heavy constant gamma 2 OS=Homo sapiens OX=9606 GN=IGHG2 PE=1 SV=2	24	7	54	4	326	35.9	7.59	139.22	7	0.992	1.628	0.609	1.64204	0.970635	0.987541	0.922923	0.0128407	0.00886395	0.0212142	0.0571994	2.83115e+06	2.46735e+06	3.72148e+06	0	0	0
Master Protein	P01780	Immunoglobulin heavy variable 3-7 OS=Homo sapiens OX=9606 GN=IGHV3-7 PE=1 SV=2	17	2	11	2	117	12.9	6.57	32.4	2	0.886	0.848	1.044	0.957854	0.738225	0.888751	0.953694	0.116785	0.0434346	0.0214967	0.0197229	241403	206463	201345	0	0	0
Master Protein	P01834	Immunoglobulin kappa constant OS=Homo sapiens OX=9606 GN=IGKC PE=1 SV=2	79	5	69	5	107	11.8	6.52	252.69	5	0.927	1.412	0.657	1.52207	0.811694	0.918288	0.971343	0.0839933	0.052274	0.00829615	0.0192197	5.22513e+06	3.67534e+06	4.53609e+06	0	1	1
Master Protein Candidate	P0CG04	Immunoglobulin lambda constant 1 OS=Homo sapiens OX=9606 GN=IGLC1 PE=1 SV=1	28	2	19	2	106	11.3	7.87	71.08	2	1.275	1.578	0.808	1.23762	0.942918	0.995287	0.970026	0.0325456	0.00323753	0.010679	0.0163571	1.40618e+06	1.24399e+06	1.44325e+06	0	0	0
Master Protein Candidate	P0DOY2	Immunoglobulin lambda constant 2 OS=Homo sapiens OX=9606 GN=IGLC2 PE=1 SV=1	28	2	19	2	106	11.3	7.24	71.08	2	1.275	1.578	0.808	1.23762	0.942918	0.995287	0.970026	0.0325456	0.00323753	0.010679	0.0163571	1.40618e+06	1.24399e+06	1.44325e+06	0	0	0
Master Protein Candidate	P0DOY3	Immunoglobulin lambda constant 3 OS=Homo sapiens OX=9606 GN=IGLC3 PE=1 SV=1	28	2	19	2	106	11.3	7.24	71.08	2	1.275	1.578	0.808	1.23762	0.942918	0.995287	0.970026	0.0325456	0.00323753	0.010679	0.0163571	1.40618e+06	1.24399e+06	1.44325e+06	0	0	0
Master Protein Candidate	P0CF74	Immunoglobulin lambda constant 6 OS=Homo sapiens OX=9606 GN=IGLC6 PE=1 SV=1	28	2	19	2	106	11.3	7.24	71.08	2	1.275	1.578	0.808	1.23762	0.942918	0.995287	0.970026	0.0325456	0.00323753	0.010679	0.0163571	1.40618e+06	1.24399e+06	1.44325e+06	0	0	0
Master Protein	A0A0B4J231	Immunoglobulin lambda-like polypeptide 5 OS=Homo sapiens OX=9606 GN=IGLL5 PE=1 SV=1	14	2	19	2	215	23.1	8.84	71.08	2	1.275	1.578	0.808	1.23762	0.942918	0.995287	0.970026	0.0325456	0.00323753	0.010679	0.0163571	1.40618e+06	1.24399e+06	1.44325e+06	0	0	0
Master Protein Candidate	B9A064	Immunoglobulin lambda-like polypeptide 5 OS=Homo sapiens OX=9606 GN=IGLL5 PE=2 SV=2	14	2	19	2	214	23	8.84	71.08	2	1.275	1.578	0.808	1.23762	0.942918	0.995287	0.970026	0.0325456	0.00323753	0.010679	0.0163571	1.40618e+06	1.24399e+06	1.44325e+06	0	0	0
Master Protein	Q969P0	Immunoglobulin superfamily member 8 OS=Homo sapiens OX=9606 GN=IGSF8 PE=1 SV=1	21	9	52	9	613	65	8	164.97	9	1.268	1.717	0.738	1.35501	0.216944	0.021401	0.225627	0.841511	2.86664	0.477197	0.876163	1.72497e+06	2.2285e+06	2.83943e+06	0	0	0
Master Protein	Q8N608	Inactive dipeptidyl peptidase 10 OS=Homo sapiens OX=9606 GN=DPP10 PE=1 SV=2	5	4	27	3	796	90.8	6.57	55.89	4	0.705	0.737	0.956	1.04603	0.172756	0.296234	0.903152	0.537609	0.389405	0.0422928	0.0462755	4.63548e+06	3.405e+06	3.57476e+06	0	0	0
Master Protein Candidate	Q15111	Inactive phospholipase C-like protein 1 OS=Homo sapiens OX=9606 GN=PLCL1 PE=1 SV=3	7	6	29	6	1095	122.6	5.62	76.32	6	0.988	1.138	0.868	1.15207	0.628597	0.973934	0.508525	0.199208	0.0130535	0.254921	0.33835	387696	316724	442915	0	0	0
Master Protein	H0Y4R1	Inosine-5'-monophosphate dehydrogenase 2 (Fragment) OS=Homo sapiens OX=9606 GN=IMPDH2 PE=1 SV=1	11	3	10	3	470	51	8.18	27.2	3	0.729	1.385	0.526	1.90114	0.558835	0.998527	0.530907	0.18423	0.000886426	0.14464	0.522778	313664	224016	329081	0	0	0
Master Protein Candidate	P12268	Inosine-5'-monophosphate dehydrogenase 2 OS=Homo sapiens OX=9606 GN=IMPDH2 PE=1 SV=2	10	3	10	3	514	55.8	6.9	27.2	3	0.729	1.385	0.526	1.90114	0.558835	0.998527	0.530907	0.18423	0.000886426	0.14464	0.522778	313664	224016	329081	0	0	0
Master Protein	P29218	Inositol monophosphatase 1 OS=Homo sapiens OX=9606 GN=IMPA1 PE=1 SV=1	16	4	18	4	277	30.2	5.26	37.18	4	1.073	0.916	1.171	0.853971	0.998311	0.963946	0.97751	0.000787518	0.0146079	0.0115682	0.00843633	883497	890807	859151	0	0	0
Master Protein Candidate	B8ZZF6	Inositol polyphosphate 1-phosphatase (Fragment) OS=Homo sapiens OX=9606 GN=INPP1 PE=1 SV=1	17	2	9	2	155	17.5	4.68	25	2	1.179	1.294	0.911	1.09769	0.362369	0.24502	0.943762	0.51976	0.790373	0.0229003	0.0275934	31238.9	39143.8	40750.6	0	0	0
Master Protein Candidate	C9J173	Inositol polyphosphate 1-phosphatase (Fragment) OS=Homo sapiens OX=9606 GN=INPP1 PE=1 SV=1	18	2	9	2	143	16.1	4.78	25	2	1.179	1.294	0.911	1.09769	0.362369	0.24502	0.943762	0.51976	0.790373	0.0229003	0.0275934	31238.9	39143.8	40750.6	0	0	0
Master Protein Candidate	E7ENF2	Inositol polyphosphate 1-phosphatase (Fragment) OS=Homo sapiens OX=9606 GN=INPP1 PE=1 SV=1	12	2	9	2	213	23.7	4.7	25	2	1.179	1.294	0.911	1.09769	0.362369	0.24502	0.943762	0.51976	0.790373	0.0229003	0.0275934	31238.9	39143.8	40750.6	0	0	0
Master Protein Candidate	E7ET59	Inositol polyphosphate 1-phosphatase (Fragment) OS=Homo sapiens OX=9606 GN=INPP1 PE=1 SV=1	14	2	9	2	190	21.3	4.69	25	2	1.179	1.294	0.911	1.09769	0.362369	0.24502	0.943762	0.51976	0.790373	0.0229003	0.0275934	31238.9	39143.8	40750.6	0	0	0
Master Protein Candidate	E7EUX4	Inositol polyphosphate 1-phosphatase (Fragment) OS=Homo sapiens OX=9606 GN=INPP1 PE=1 SV=1	12	2	9	2	212	23.6	4.7	25	2	1.179	1.294	0.911	1.09769	0.362369	0.24502	0.943762	0.51976	0.790373	0.0229003	0.0275934	31238.9	39143.8	40750.6	0	0	0
Master Protein	P49441	Inositol polyphosphate 1-phosphatase OS=Homo sapiens OX=9606 GN=INPP1 PE=1 SV=1	7	2	9	2	399	44	5.26	25	2	1.179	1.294	0.911	1.09769	0.362369	0.24502	0.943762	0.51976	0.790373	0.0229003	0.0275934	31238.9	39143.8	40750.6	0	0	0
Master Protein	Q9NPH2	Inositol-3-phosphate synthase 1 OS=Homo sapiens OX=9606 GN=ISYNA1 PE=1 SV=1	6	3	20	3	558	61	5.76	43.88	3	1.659	1.03	1.61	0.621118	0.275141	0.985541	0.225066	0.929777	0.00651487	1.04278	0.402292	376118	536814	350491	0	0	0
Master Protein	P56199	Integrin alpha-1 OS=Homo sapiens OX=9606 GN=ITGA1 PE=1 SV=2	3	3	8	3	1179	130.8	6.29	17.73	3	1.155	0.718	1.608	0.621891	0.585575	0.817215	0.245089	0.268442	0.0629425	0.981968	0.379774	184480	317799	142678	0	0	0
Master Protein	P05556	Integrin beta-1 OS=Homo sapiens OX=9606 GN=ITGB1 PE=1 SV=2	4	3	9	3	798	88.4	5.39	16.41	3	1.001	0.889	1.126	0.888099	0.662161	0.995406	0.714029	0.179215	0.00177767	0.164716	0.129915	251964	327421	239049	1	0	1
Master Protein	A0A0A0MQU1	Inverted formin-2 (Fragment) OS=Homo sapiens OX=9606 GN=INF2 PE=1 SV=1	6	4	15	4	717	78.8	5.58	44.85	4	0.671	1.035	0.649	1.54083	0.895716	0.999977	0.898468	0.0320937	1.0295e-05	0.0301769	0.0716449	170305	136077	175636	0	0	0
Master Protein Candidate	Q27J81	Inverted formin-2 OS=Homo sapiens OX=9606 GN=INF2 PE=1 SV=2	3	4	15	4	1249	135.5	5.38	44.85	4	0.671	1.035	0.649	1.54083	0.895716	0.999977	0.898468	0.0320937	1.0295e-05	0.0301769	0.0716449	170305	136077	175636	0	1	1
Master Protein Candidate	A0A3B3IU98	IQ motif and SEC7 domain-containing protein 1 (Fragment) OS=Homo sapiens OX=9606 GN=IQSEC1 PE=1 SV=1	6	5	14	5	810	91.5	7.53	25.01	5	1.382	1.525	0.906	1.10375	0.99172	0.747353	0.813735	0.00499038	0.192873	0.0811026	0.0988049	395466	359080	447694	0	0	0
Master Protein Candidate	A0A087WWK8	IQ motif and SEC7 domain-containing protein 1 OS=Homo sapiens OX=9606 GN=IQSEC1 PE=1 SV=1	5	5	14	5	1114	124.4	8.41	25.01	5	1.382	1.525	0.906	1.10375	0.99172	0.747353	0.813735	0.00499038	0.192873	0.0811026	0.0988049	395466	359080	447694	0	0	0
Master Protein Candidate	A0A2R8Y7T6	IQ motif and SEC7 domain-containing protein 1 OS=Homo sapiens OX=9606 GN=IQSEC1 PE=1 SV=1	5	5	14	5	964	108.3	7.55	25.01	5	1.382	1.525	0.906	1.10375	0.99172	0.747353	0.813735	0.00499038	0.192873	0.0811026	0.0988049	395466	359080	447694	0	0	0
Master Protein Candidate	A0A3B3IRZ4	IQ motif and SEC7 domain-containing protein 1 OS=Homo sapiens OX=9606 GN=IQSEC1 PE=1 SV=1	4	5	14	5	1222	136	8.47	25.01	5	1.382	1.525	0.906	1.10375	0.99172	0.747353	0.813735	0.00499038	0.192873	0.0811026	0.0988049	395466	359080	447694	0	0	0
Master Protein	Q6DN90	IQ motif and SEC7 domain-containing protein 1 OS=Homo sapiens OX=9606 GN=IQSEC1 PE=1 SV=1	5	5	14	5	963	108.2	6.93	25.01	5	1.382	1.525	0.906	1.10375	0.99172	0.747353	0.813735	0.00499038	0.192873	0.0811026	0.0988049	395466	359080	447694	0	0	0
Master Protein	Q7L266	Isoaspartyl peptidase/L-asparaginase OS=Homo sapiens OX=9606 GN=ASRGL1 PE=1 SV=2	36	7	31	7	308	32	6.24	78.8	7	0.972	0.936	1.038	0.963391	0.972595	0.794185	0.668769	0.0117302	0.0936736	0.181363	0.168327	479824	522300	396985	0	0	0
Master Protein	P50213	Isocitrate dehydrogenase [NAD] subunit alpha, mitochondrial OS=Homo sapiens OX=9606 GN=IDH3A PE=1 SV=1	18	6	32	6	366	39.6	6.92	86.08	6	1.562	1.73	0.903	1.10742	0.0980671	0.0755273	0.976957	1.57524	1.94088	0.00914247	0.0112121	741117	1.33924e+06	1.34348e+06	1	0	1
Master Protein	P48735	Isocitrate dehydrogenase [NADP], mitochondrial OS=Homo sapiens OX=9606 GN=IDH2 PE=1 SV=2	32	12	63	12	452	50.9	8.69	183.44	12	2.118	2.712	0.781	1.28041	0.0127185	0.00441927	0.578165	4.01481	6.38581	0.185838	0.304672	819708	1.81722e+06	2.13653e+06	1	1	2
Master Protein	P14923	Junction plakoglobin OS=Homo sapiens OX=9606 GN=JUP PE=1 SV=3	19	10	50	9	745	81.7	6.14	139.19	10	2.308	3.383	0.682	1.46628	0.281161	0.0775516	0.592474	1.27181	3.75651	0.155039	0.333329	626153	1.17799e+06	1.82452e+06	0	0	0
Master Protein	O94819	Kelch repeat and BTB domain-containing protein 11 OS=Homo sapiens OX=9606 GN=KBTBD11 PE=1 SV=1	13	6	32	6	623	65.7	6.07	95.83	6	1.082	1.415	0.765	1.30719	0.75292	0.10613	0.268648	0.133358	1.37844	0.436675	0.746166	616624	685037	851831	1	0	1
Master Protein	P13645	Keratin, type I cytoskeletal 10 OS=Homo sapiens OX=9606 GN=KRT10 PE=1 SV=6	48	30	382	24	584	58.8	5.21	1266.88	30	1.206	2.08	0.58	1.72414	0.388954	0.0556963	0.331575	0.494582	2.60868	0.278062	0.826582	2.03452e+08	3.1728e+08	4.72161e+08	1	1	2
Master Protein	P02533	Keratin, type I cytoskeletal 14 OS=Homo sapiens OX=9606 GN=KRT14 PE=1 SV=4	52	26	211	9	472	51.5	5.16	626.43	26	1.687	4.77	0.354	2.82486	0.226882	0.00951701	0.0840704	1.08676	9.64255	0.380676	3.03773	3.69191e+06	7.37897e+06	1.64031e+07	0	0	0
Master Protein	P08779	Keratin, type I cytoskeletal 16 OS=Homo sapiens OX=9606 GN=KRT16 PE=1 SV=4	51	27	191	15	473	51.2	5.05	577.37	27	2.949	15.364	0.192	5.20833	0.386045	0.0279245	0.164864	1.21901	23.8759	0.150312	4.07748	1.7189e+06	4.46235e+06	2.06801e+07	0	0	0
Master Protein	Q04695	Keratin, type I cytoskeletal 17 OS=Homo sapiens OX=9606 GN=KRT17 PE=1 SV=2	33	18	112	7	432	48.1	5.02	300.8	18	0.996	1.061	0.939	1.06496	0.999723	0.644332	0.631644	0.000119706	0.202535	0.187356	0.212489	8.89906e+06	8.91763e+06	9.68161e+06	0	0	0
Master Protein	P35527	Keratin, type I cytoskeletal 9 OS=Homo sapiens OX=9606 GN=KRT9 PE=1 SV=3	71	35	322	34	623	62	5.24	1022.01	35	1.958	3.629	0.54	1.85185	0.429441	0.123188	0.592622	0.718775	3.30033	0.1227	0.420782	6.94746e+07	1.20865e+08	1.65143e+08	1	1	2
Master Protein	P04264	Keratin, type II cytoskeletal 1 OS=Homo sapiens OX=9606 GN=KRT1 PE=1 SV=6	61	45	497	39	644	66	8.12	1682.07	45	1.716	3.179	0.54	1.85185	0.38728	0.0771547	0.447691	0.706948	3.53708	0.188472	0.646336	2.44642e+08	4.01361e+08	5.95577e+08	1	1	2
Master Protein	Q7Z794	Keratin, type II cytoskeletal 1b OS=Homo sapiens OX=9606 GN=KRT77 PE=2 SV=3	26	15	99	11	578	61.9	5.99	252.16	15	2.405	2.745	0.876	1.14155	0.313344	0.200845	0.931384	1.21207	1.91365	0.027043	0.0352409	3.8893e+06	6.74148e+06	7.24497e+06	0	0	0
Master Protein	P35908	Keratin, type II cytoskeletal 2 epidermal OS=Homo sapiens OX=9606 GN=KRT2 PE=1 SV=2	61	41	438	32	639	65.4	8	1377.75	41	1.316	2.394	0.55	1.81818	0.483072	0.123655	0.534519	0.415841	2.17325	0.14962	0.494612	9.33729e+07	1.58817e+08	2.10843e+08	1	1	2
Master Protein	P19013	Keratin, type II cytoskeletal 4 OS=Homo sapiens OX=9606 GN=KRT4 PE=1 SV=4	32	17	66	13	534	57.3	6.61	171.98	17	5.226	2.125	2.46	0.406504	0.233058	0.43601	0.859963	3.30563	0.766069	0.161179	0.0266341	188409	1.82601e+06	2.0019e+06	0	0	0
Master Protein	P13647	Keratin, type II cytoskeletal 5 OS=Homo sapiens OX=9606 GN=KRT5 PE=1 SV=3	46	34	284	22	590	62.3	7.74	805.32	34	1.297	2.782	0.466	2.14592	0.509526	0.0221214	0.0921503	0.379805	4.60473	0.482544	2.22211	1.55895e+07	2.24379e+07	4.04659e+07	0	0	0
Master Protein	P02538	Keratin, type II cytoskeletal 6A OS=Homo sapiens OX=9606 GN=KRT6A PE=1 SV=3	55	34	254	4	564	60	8	733.46	34	2.188	7.589	0.288	3.47222	0.385098	0.0464513	0.280835	0.90677	10.1162	0.158846	1.9151	1.34967e+06	3.12697e+06	1.27384e+07	0	0	0
Master Protein	P04259	Keratin, type II cytoskeletal 6B OS=Homo sapiens OX=9606 GN=KRT6B PE=1 SV=5	54	33	241	3	564	60	8	699.07	33	0.757	8.245	0.092	10.8696	0.98793	0.135217	0.0812281	0.00399222	7.16464	0.100307	11.851	663206	781365	4.37497e+06	0	0	0
Master Protein	Q3SY84	Keratin, type II cytoskeletal 71 OS=Homo sapiens OX=9606 GN=KRT71 PE=1 SV=3	11	7	52	3	523	57.3	6.61	152.09	7	2.468	4.185	0.59	1.69492	0.221886	0.0259775	0.271527	1.61375	6.63491	0.334051	0.95964	1.13178e+06	2.17459e+06	3.61496e+06	0	0	0
Master Protein	Q8N1N4	Keratin, type II cytoskeletal 78 OS=Homo sapiens OX=9606 GN=KRT78 PE=1 SV=2	24	12	67	10	520	56.8	6.02	165.13	12	2.192	4.035	0.543	1.84162	0.176217	0.038396	0.488642	1.65267	5.7124	0.168878	0.572761	518459	1.12893e+06	1.63611e+06	0	0	0
Master Protein	Q6KB66	Keratin, type II cytoskeletal 80 OS=Homo sapiens OX=9606 GN=KRT80 PE=1 SV=2	14	5	11	5	452	50.5	5.67	30.91	5	0.995	2.84	0.35	2.85714	0.855222	0.101275	0.201308	0.0675815	2.82437	0.243648	1.98897	120347	160509	299423	0	0	0
Master Protein	Q5T749	Keratinocyte proline-rich protein OS=Homo sapiens OX=9606 GN=KPRP PE=1 SV=1	13	5	24	5	579	64.1	8.27	63.81	5	1.131	2.21	0.512	1.95312	0.837762	0.50971	0.826771	0.0869504	0.646815	0.0422988	0.161357	665903	827614	1.12929e+06	0	0	0
Master Protein	Q14894	Ketimine reductase mu-crystallin OS=Homo sapiens OX=9606 GN=CRYM PE=1 SV=1	20	5	33	5	314	33.8	5.14	96.57	5	1.323	1.722	0.769	1.30039	0.0772882	0.00510734	0.112314	1.47103	3.94649	0.730215	1.2348	675937	930719	1.20309e+06	0	0	0
Master Protein	O60282	Kinesin heavy chain isoform 5C OS=Homo sapiens OX=9606 GN=KIF5C PE=1 SV=1	12	10	40	5	957	109.4	6.19	110.32	10	2.377	1.817	1.308	0.764526	0.0847352	0.107722	0.980615	2.54799	1.7583	0.0111199	0.00649959	303727	538952	517272	0	0	0
Master Protein	P33176	Kinesin-1 heavy chain OS=Homo sapiens OX=9606 GN=KIF5B PE=1 SV=1	10	8	30	3	963	109.6	6.51	82.86	8	1.17	1.397	0.837	1.19474	0.479567	0.154017	0.633516	0.373406	1.13497	0.165929	0.236849	63808.4	73842	83883.8	0	0	0
Master Protein	A0A1B0GV47	Kinesin-like protein KIF21A (Fragment) OS=Homo sapiens OX=9606 GN=KIF21A PE=1 SV=1	13	17	81	17	1653	184.6	6.51	241.35	17	1.351	1.053	1.283	0.779423	0.104319	0.426106	0.525426	1.32619	0.390117	0.358584	0.21784	1.795e+06	2.95337e+06	2.30326e+06	0	0	0
Master Protein	P00338	L-lactate dehydrogenase A chain OS=Homo sapiens OX=9606 GN=LDHA PE=1 SV=2	30	9	78	8	332	36.7	8.27	218.06	9	1.41	1.528	0.923	1.08342	0.163089	0.0409171	0.548529	1.11048	2.12101	0.240718	0.282557	3.07219e+06	4.43107e+06	5.13086e+06	0	0	0
Master Protein	P07195	L-lactate dehydrogenase B chain OS=Homo sapiens OX=9606 GN=LDHB PE=1 SV=2	40	14	166	13	334	36.6	6.05	508.38	14	1.098	1.357	0.809	1.23609	0.937979	0.381573	0.5506	0.0305318	0.567799	0.209664	0.320351	1.72544e+07	1.85705e+07	2.24988e+07	2	2	4
Master Protein	Q08431	Lactadherin OS=Homo sapiens OX=9606 GN=MFGE8 PE=1 SV=3	19	6	17	6	387	43.1	8.15	50.92	6	6.526	5.202	1.254	0.797448	0.181926	0.284286	0.964254	4.82993	2.84157	0.0198239	0.0126065	236229	1.27577e+06	839437	0	0	0
Master Protein	Q04760	Lactoylglutathione lyase OS=Homo sapiens OX=9606 GN=GLO1 PE=1 SV=4	32	6	39	6	184	20.8	5.31	88	6	1.261	1.255	1.005	0.995025	0.233401	0.307223	0.972663	0.796822	0.643246	0.0120978	0.0119777	3.14269e+06	3.74106e+06	3.66689e+06	0	0	0
Master Protein	Q9Y2S2	Lambda-crystallin homolog OS=Homo sapiens OX=9606 GN=CRYL1 PE=1 SV=3	23	7	28	7	319	35.4	6.18	74.78	7	0.738	1.177	0.626	1.59744	0.232579	0.996225	0.209702	0.46747	0.0019335	0.424676	1.0837	1.28493e+06	928911	1.28864e+06	0	0	0
Master Protein	A0A087WX80	Laminin subunit alpha-2 OS=Homo sapiens OX=9606 GN=LAMA2 PE=1 SV=1	7	18	33	18	3121	343.5	6.39	83.39	18	2.111	1.094	1.929	0.518403	0.25165	0.982202	0.200857	1.26492	0.00853242	1.34473	0.361386	555422	1.27995e+06	507748	0	0	0
Master Protein Candidate	A0A087WYF1	Laminin subunit alpha-2 OS=Homo sapiens OX=9606 GN=LAMA2 PE=1 SV=1	7	18	33	18	3118	343.2	6.37	83.39	18	2.111	1.094	1.929	0.518403	0.25165	0.982202	0.200857	1.26492	0.00853242	1.34473	0.361386	555422	1.27995e+06	507748	0	0	0
Master Protein Candidate	P24043	Laminin subunit alpha-2 OS=Homo sapiens OX=9606 GN=LAMA2 PE=1 SV=4	7	18	33	18	3122	343.7	6.4	83.39	18	2.111	1.094	1.929	0.518403	0.25165	0.982202	0.200857	1.26492	0.00853242	1.34473	0.361386	555422	1.27995e+06	507748	1	0	1
Master Protein	O15230	Laminin subunit alpha-5 OS=Homo sapiens OX=9606 GN=LAMA5 PE=1 SV=8	12	34	122	34	3695	399.5	7.02	357.39	34	2.784	1.361	2.045	0.488998	0.0511104	0.947713	0.0755866	3.59551	0.0317427	2.29358	0.548438	2.64001e+06	7.1345e+06	3.07558e+06	2	0	2
Master Protein	P55268	Laminin subunit beta-2 OS=Homo sapiens OX=9606 GN=LAMB2 PE=1 SV=2	24	34	192	34	1798	195.9	6.52	527.7	34	1.754	1.138	1.542	0.648508	0.0688641	0.785361	0.162611	2.03816	0.119411	1.21641	0.511576	5.45347e+06	1.39117e+07	7.0092e+06	1	1	2
Master Protein	P11047	Laminin subunit gamma-1 OS=Homo sapiens OX=9606 GN=LAMC1 PE=1 SV=3	24	28	143	28	1609	177.5	5.12	440.98	28	1.821	1.086	1.677	0.596303	0.0799319	0.965144	0.110448	1.99815	0.0167329	1.60462	0.570568	3.6077e+06	9.34071e+06	4.04225e+06	1	1	2
Master Protein Candidate	A0A087WW77	Lethal(2) giant larvae protein homolog 1 OS=Homo sapiens OX=9606 GN=LLGL1 PE=1 SV=1	17	12	79	12	1056	114.4	6.15	223.88	12	0.572	1.075	0.532	1.8797	0.0922737	0.859397	0.181541	0.591975	0.0707417	0.394226	1.39291	3.76281e+06	1.69907e+06	3.0656e+06	0	0	0
Master Protein	Q15334	Lethal(2) giant larvae protein homolog 1 OS=Homo sapiens OX=9606 GN=LLGL1 PE=1 SV=3	17	12	79	12	1064	115.3	6.29	223.88	12	0.572	1.075	0.532	1.8797	0.0922737	0.859397	0.181541	0.591975	0.0707417	0.394226	1.39291	3.76281e+06	1.69907e+06	3.0656e+06	0	0	0
Master Protein Candidate	F8VZA2	LETM1 domain-containing protein 1 (Fragment) OS=Homo sapiens OX=9606 GN=LETMD1 PE=1 SV=8	20	5	21	5	290	34	10.29	46.16	5	1.714	1.069	1.603	0.62383	0.0630857	0.586533	0.232726	2.05692	0.247695	1.01495	0.394981	478615	929233	582087	0	0	0
Master Protein	F8VP71	LETM1 domain-containing protein 1 OS=Homo sapiens OX=9606 GN=LETMD1 PE=1 SV=1	24	5	21	5	243	27.7	10.1	46.16	5	1.714	1.069	1.603	0.62383	0.0630857	0.586533	0.232726	2.05692	0.247695	1.01495	0.394981	478615	929233	582087	0	0	0
Master Protein Candidate	Q6P1Q0	LETM1 domain-containing protein 1 OS=Homo sapiens OX=9606 GN=LETMD1 PE=1 SV=1	16	5	21	5	360	41.8	10.32	46.16	5	1.714	1.069	1.603	0.62383	0.0630857	0.586533	0.232726	2.05692	0.247695	1.01495	0.394981	478615	929233	582087	0	0	0
Master Protein	P42704	Leucine-rich PPR motif-containing protein, mitochondrial OS=Homo sapiens OX=9606 GN=LRPPRC PE=1 SV=3	1	2	2	2	1394	157.8	6.13	4.26	2	2.144	3.078	0.697	1.43472	0.113336	0.0627498	0.888762	2.02744	3.70095	0.0356965	0.0734785	52416.7	100047	123765	0	0	0
Master Protein	Q08722	Leukocyte surface antigen CD47 OS=Homo sapiens OX=9606 GN=CD47 PE=1 SV=1	7	2	9	2	323	35.2	7.21	19.15	2	1.151	1.448	0.795	1.25786	0.30306	0.170137	0.889911	0.59676	1.1138	0.0402695	0.0637151	641143	827263	876714	0	0	0
Master Protein	Q96N66	Lysophospholipid acyltransferase 7 OS=Homo sapiens OX=9606 GN=MBOAT7 PE=1 SV=2	5	2	8	2	472	52.7	8.97	19.25	2	1.761	1.399	1.258	0.794913	0.0154785	0.15516	0.219146	3.18789	1.1321	0.829357	0.524059	108593	186659	143141	0	0	0
Master Protein	P10253	Lysosomal alpha-glucosidase OS=Homo sapiens OX=9606 GN=GAA PE=1 SV=4	3	2	8	2	952	105.3	6	20.09	2	1.26	0.964	1.308	0.764526	0.748724	0.950469	0.576939	0.158355	0.0212679	0.312442	0.182622	88163.3	96510	83116.9	0	0	0
Master Protein Candidate	A0A1W2PRS1	Lysosome membrane protein 2 (Fragment) OS=Homo sapiens OX=9606 GN=SCARB2 PE=1 SV=1	7	3	13	3	519	58.1	5.15	34.6	3	1.063	1.04	1.023	0.977517	0.999666	0.905615	0.895249	0.000154019	0.0447785	0.0491615	0.0469758	285863	298428	316248	0	0	0
Master Protein Candidate	A0A1W2PPX5	Lysosome membrane protein 2 OS=Homo sapiens OX=9606 GN=SCARB2 PE=1 SV=1	8	3	13	3	432	49.2	5.11	34.6	3	1.063	1.04	1.023	0.977517	0.999666	0.905615	0.895249	0.000154019	0.0447785	0.0491615	0.0469758	285863	298428	316248	0	0	0
Master Protein Candidate	A0A1W2PQB7	Lysosome membrane protein 2 OS=Homo sapiens OX=9606 GN=SCARB2 PE=1 SV=1	7	3	13	3	470	53.4	5.17	34.6	3	1.063	1.04	1.023	0.977517	0.999666	0.905615	0.895249	0.000154019	0.0447785	0.0491615	0.0469758	285863	298428	316248	0	0	0
Master Protein	A0A1W2PQR6	Lysosome membrane protein 2 OS=Homo sapiens OX=9606 GN=SCARB2 PE=1 SV=1	8	3	13	3	449	51	5.16	34.6	3	1.063	1.04	1.023	0.977517	0.999666	0.905615	0.895249	0.000154019	0.0447785	0.0491615	0.0469758	285863	298428	316248	0	0	0
Master Protein Candidate	A0A1W2PS43	Lysosome membrane protein 2 OS=Homo sapiens OX=9606 GN=SCARB2 PE=1 SV=1	7	3	13	3	475	53.9	5.12	34.6	3	1.063	1.04	1.023	0.977517	0.999666	0.905615	0.895249	0.000154019	0.0447785	0.0491615	0.0469758	285863	298428	316248	0	0	0
Master Protein Candidate	Q14108	Lysosome membrane protein 2 OS=Homo sapiens OX=9606 GN=SCARB2 PE=1 SV=2	7	3	13	3	478	54.3	5.14	34.6	3	1.063	1.04	1.023	0.977517	0.999666	0.905615	0.895249	0.000154019	0.0447785	0.0491615	0.0469758	285863	298428	316248	0	1	1
Master Protein	A2A2V1	Major prion protein (Fragment) OS=Homo sapiens OX=9606 GN=PRNP PE=1 SV=1	9	2	25	2	249	27.3	9	75.13	2	0.712	1.009	0.706	1.41643	0.792417	0.964353	0.648515	0.0719448	0.0159057	0.132784	0.266402	5.02276e+06	4.25189e+06	5.35549e+06	0	0	0
Master Protein Candidate	P04156	Major prion protein OS=Homo sapiens OX=9606 GN=PRNP PE=1 SV=1	9	2	25	2	253	27.6	9	75.13	2	0.712	1.009	0.706	1.41643	0.792417	0.964353	0.648515	0.0719448	0.0159057	0.132784	0.266402	5.02276e+06	4.25189e+06	5.35549e+06	1	0	1
Master Protein	Q14764	Major vault protein OS=Homo sapiens OX=9606 GN=MVP PE=1 SV=4	51	36	324	36	893	99.3	5.48	963.02	36	1.242	1.473	0.843	1.18624	0.870801	0.521603	0.802966	0.0746209	0.416359	0.0803404	0.113052	2.9295e+07	3.67792e+07	4.78082e+07	0	0	0
Master Protein	P40925	Malate dehydrogenase, cytoplasmic OS=Homo sapiens OX=9606 GN=MDH1 PE=1 SV=4	43	12	97	12	334	36.4	7.36	295.55	12	1.083	1.019	1.063	0.940734	0.721612	0.95567	0.559648	0.153457	0.0200662	0.267967	0.237145	1.65072e+07	1.86523e+07	1.5973e+07	0	0	0
Master Protein	P40926	Malate dehydrogenase, mitochondrial OS=Homo sapiens OX=9606 GN=MDH2 PE=1 SV=3	59	15	158	15	338	35.5	8.68	524.2	15	1.558	1.069	1.457	0.686342	0.0533415	0.887735	0.0962339	1.98323	0.0552852	1.48129	0.697785	2.19166e+07	3.16869e+07	2.33035e+07	0	0	0
Master Protein	E9PMB9	Malic enzyme (Fragment) OS=Homo sapiens OX=9606 GN=ME3 PE=1 SV=8	6	3	12	3	580	64.2	8.34	25.9	3	1.299	1.275	1.019	0.981354	0.0618449	0.0632613	0.999819	1.5701	1.52855	8.0196e-05	7.72333e-05	184038	265042	264557	0	0	0
Master Protein	Q9ULC4	Malignant T-cell-amplified sequence 1 OS=Homo sapiens OX=9606 GN=MCTS1 PE=1 SV=1	22	3	5	3	181	20.5	8.82	11.45	3	0.728	0.969	0.751	1.33156	0.854737	0.482807	0.781146	0.0496259	0.306423	0.080558	0.142833	218640	153023	142468	0	0	0
Master Protein	Q9UM22	Mammalian ependymin-related protein 1 OS=Homo sapiens OX=9606 GN=EPDR1 PE=1 SV=2	20	4	26	4	224	25.4	6.6	70.14	4	1.882	0.687	2.74	0.364964	0.219181	0.976923	0.168975	1.24061	0.00696605	2.11577	0.281817	1.15947e+06	2.26569e+06	1.27199e+06	0	0	0
Master Protein	C9JPF8	MAP6 domain containing 1, isoform CRA_b OS=Homo sapiens OX=9606 GN=MAP6D1 PE=1 SV=1	22	2	6	2	182	19.1	9.91	16.02	2	0.637	1.382	0.461	2.1692	0.768171	0.910085	0.526067	0.0729632	0.0565484	0.1286	0.605117	127254	88833.7	171478	0	0	0
Master Protein Candidate	H7BZQ6	MAP6 domain-containing protein 1 (Fragment) OS=Homo sapiens OX=9606 GN=MAP6D1 PE=1 SV=1	30	2	6	2	133	13.7	9.01	16.02	2	0.637	1.382	0.461	2.1692	0.768171	0.910085	0.526067	0.0729632	0.0565484	0.1286	0.605117	127254	88833.7	171478	0	0	0
Master Protein Candidate	Q9H9H5	MAP6 domain-containing protein 1 OS=Homo sapiens OX=9606 GN=MAP6D1 PE=1 SV=1	20	2	6	2	199	21	10.07	16.02	2	0.637	1.382	0.461	2.1692	0.768171	0.910085	0.526067	0.0729632	0.0565484	0.1286	0.605117	127254	88833.7	171478	0	0	0
Master Protein	Q3KQU3	MAP7 domain-containing protein 1 OS=Homo sapiens OX=9606 GN=MAP7D1 PE=1 SV=1	8	5	25	5	841	92.8	10.11	66.38	5	1.427	1.414	1.009	0.99108	0.577666	0.742104	0.954538	0.340088	0.183163	0.0203884	0.0200263	854629	1.11245e+06	1.02902e+06	0	0	0
Master Protein Candidate	A0A0R4J2E8	Matrin-3 OS=Homo sapiens OX=9606 GN=MATR3 PE=1 SV=1	9	5	12	5	847	94.6	6.25	30.96	5	0.753	0.866	0.869	1.15075	0.638172	0.580404	0.994173	0.146882	0.20461	0.00220574	0.00292089	255518	143368	150424	0	0	0
Master Protein	A8MXP9	Matrin-3 OS=Homo sapiens OX=9606 GN=MATR3 PE=1 SV=1	9	5	12	5	895	99.9	6.04	30.96	5	0.753	0.866	0.869	1.15075	0.638172	0.580404	0.994173	0.146882	0.20461	0.00220574	0.00292089	255518	143368	150424	0	0	0
Master Protein Candidate	P11310	Medium-chain specific acyl-CoA dehydrogenase, mitochondrial OS=Homo sapiens OX=9606 GN=ACADM PE=1 SV=1	19	7	32	7	421	46.6	8.37	82.67	7	0.784	0.569	1.378	0.725689	0.288689	0.538722	0.846727	0.423023	0.152853	0.0995695	0.0524358	1.31867e+06	738811	826523	0	0	0
Master Protein Candidate	B7Z9I1	Medium-chain-specific acyl-CoA dehydrogenase, mitochondrial OS=Homo sapiens OX=9606 GN=ACADM PE=1 SV=1	21	7	32	7	385	42.4	6.43	82.67	7	0.784	0.569	1.378	0.725689	0.288689	0.538722	0.846727	0.423023	0.152853	0.0995695	0.0524358	1.31867e+06	738811	826523	0	0	0
Master Protein	Q16853	Membrane primary amine oxidase OS=Homo sapiens OX=9606 GN=AOC3 PE=1 SV=3	11	9	22	9	763	84.6	6.52	57.57	9	2.64	1.47	1.796	0.556793	0.334401	0.996237	0.303045	1.25593	0.00240685	0.931213	0.288693	542522	1.61936e+06	666987	0	0	0
Master Protein	O00264	Membrane-associated progesterone receptor component 1 OS=Homo sapiens OX=9606 GN=PGRMC1 PE=1 SV=3	22	3	8	3	195	21.7	4.7	16.78	3	1.411	1.957	0.721	1.38696	0.326575	0.178515	0.878874	0.685771	1.46447	0.040429	0.0777718	202264	281663	310530	1	1	2
Master Protein	Q68D91	Metallo-beta-lactamase domain-containing protein 2 OS=Homo sapiens OX=9606 GN=MBLAC2 PE=1 SV=3	9	2	4	2	279	31.4	6.92	10.54	2	0.684	1.229	0.556	1.79856	0.383974	0.851837	0.197931	0.284337	0.085592	0.391138	1.26526	129218	99009.8	147261	0	0	0
Master Protein	P35625	Metalloproteinase inhibitor 3 OS=Homo sapiens OX=9606 GN=TIMP3 PE=1 SV=2	23	5	19	5	211	24.1	8.72	50.93	5	3.781	1.722	2.196	0.455373	0.344515	0.999995	0.345786	1.74981	4.07567e-06	1.01278	0.210015	865849	3.06861e+06	1.18891e+06	0	0	0
Master Protein	Q13228	Methanethiol oxidase OS=Homo sapiens OX=9606 GN=SELENBP1 PE=1 SV=2	20	8	48	8	472	52.4	6.37	125.86	8	1.127	1.367	0.825	1.21212	0.275697	0.129892	0.826222	0.630634	1.21173	0.0683953	0.100489	922574	1.15277e+06	1.22774e+06	0	0	0
Master Protein	Q9HCC0	Methylcrotonoyl-CoA carboxylase beta chain, mitochondrial OS=Homo sapiens OX=9606 GN=MCCC2 PE=1 SV=1	50	25	260	25	563	61.3	7.68	855.93	25	2.304	1.855	1.242	0.805153	0.230708	0.332678	0.951677	1.4675	0.886644	0.0267161	0.0173193	2.31179e+07	4.7154e+07	3.87708e+07	0	0	0
Master Protein	Q02252	Methylmalonate-semialdehyde dehydrogenase [acylating], mitochondrial OS=Homo sapiens OX=9606 GN=ALDH6A1 PE=1 SV=2	19	9	30	9	535	57.8	8.5	78.66	9	1.34	2.025	0.662	1.51057	0.0798607	0.00696963	0.162642	1.47087	4.3675	0.522164	1.19149	962425	1.39806e+06	1.86017e+06	0	0	0
Master Protein	F8VQX6	Methyltransferase-like protein 7A (Fragment) OS=Homo sapiens OX=9606 GN=METTL7A PE=1 SV=1	30	4	14	4	180	20.6	8.1	42.95	4	2.078	1.816	1.144	0.874126	0.211745	0.19391	0.997308	1.40096	1.29372	0.00133927	0.00102333	187737	356668	390679	0	0	0
Master Protein Candidate	H0YI09	Methyltransferase-like protein 7A (Fragment) OS=Homo sapiens OX=9606 GN=METTL7A PE=1 SV=1	22	4	14	4	244	28.3	8.38	42.95	4	2.078	1.816	1.144	0.874126	0.211745	0.19391	0.997308	1.40096	1.29372	0.00133927	0.00102333	187737	356668	390679	0	0	0
Master Protein Candidate	Q9H8H3	Methyltransferase-like protein 7A OS=Homo sapiens OX=9606 GN=METTL7A PE=1 SV=1	22	4	14	4	244	28.3	8.38	42.95	4	2.078	1.816	1.144	0.874126	0.211745	0.19391	0.997308	1.40096	1.29372	0.00133927	0.00102333	187737	356668	390679	0	0	0
Master Protein Candidate	A0A286YEX5	MICOS complex subunit (Fragment) OS=Homo sapiens OX=9606 GN=CHCHD3 PE=1 SV=1	26	2	7	2	101	11.4	9.04	21.15	2	1.662	2.033	0.818	1.22249	0.117238	0.0788347	0.948168	1.54721	2.24297	0.0189079	0.0282577	71618.1	144279	161483	0	0	0
Master Protein Candidate	Q9NX63	MICOS complex subunit MIC19 OS=Homo sapiens OX=9606 GN=CHCHD3 PE=1 SV=1	11	2	7	2	227	26.1	8.28	21.15	2	1.662	2.033	0.818	1.22249	0.117238	0.0788347	0.948168	1.54721	2.24297	0.0189079	0.0282577	71618.1	144279	161483	1	0	1
Master Protein	H7C463	MICOS complex subunit MIC60 (Fragment) OS=Homo sapiens OX=9606 GN=IMMT PE=1 SV=1	11	5	9	5	613	68.1	6.06	23.49	5	1.391	1.74	0.8	1.25	0.0378428	0.00948153	0.479882	1.97802	3.52023	0.255092	0.398581	308551	510022	608697	0	0	0
Master Protein Candidate	C9J406	MICOS complex subunit MIC60 OS=Homo sapiens OX=9606 GN=IMMT PE=1 SV=1	10	5	9	5	659	73.2	6.07	23.49	5	1.391	1.74	0.8	1.25	0.0378428	0.00948153	0.479882	1.97802	3.52023	0.255092	0.398581	308551	510022	608697	0	0	0
Master Protein Candidate	Q16891	MICOS complex subunit MIC60 OS=Homo sapiens OX=9606 GN=IMMT PE=1 SV=1	9	5	9	5	758	83.6	6.48	23.49	5	1.391	1.74	0.8	1.25	0.0378428	0.00948153	0.479882	1.97802	3.52023	0.255092	0.398581	308551	510022	608697	2	1	3
Master Protein Candidate	B9A067	MICOS complex subunit MIC60 OS=Homo sapiens OX=9606 GN=IMMT PE=1 SV=2	10	5	9	5	711	78.9	7.06	23.49	5	1.391	1.74	0.8	1.25	0.0378428	0.00948153	0.479882	1.97802	3.52023	0.255092	0.398581	308551	510022	608697	0	0	0
Master Protein Candidate	F8WAR4	MICOS complex subunit OS=Homo sapiens OX=9606 GN=CHCHD3 PE=1 SV=1	11	2	7	2	241	27.7	6.64	21.15	2	1.662	2.033	0.818	1.22249	0.117238	0.0788347	0.948168	1.54721	2.24297	0.0189079	0.0282577	71618.1	144279	161483	0	0	0
Master Protein	C9JRZ6	MICOS complex subunit OS=Homo sapiens OX=9606 GN=CHCHD3 PE=1 SV=2	11	2	7	2	232	26.7	7.75	21.15	2	1.662	2.033	0.818	1.22249	0.117238	0.0788347	0.948168	1.54721	2.24297	0.0189079	0.0282577	71618.1	144279	161483	0	0	0
Master Protein	O14880	Microsomal glutathione S-transferase 3 OS=Homo sapiens OX=9606 GN=MGST3 PE=1 SV=1	18	2	15	2	152	16.5	9.38	49.14	2	1.802	1.252	1.439	0.694927	0.0500582	0.759779	0.124483	2.34355	0.149379	1.30214	0.628832	302297	547952	357254	0	0	0
Master Protein Candidate	Q5VV89	Microsomal glutathione S-transferase 3 OS=Homo sapiens OX=9606 GN=MGST3 PE=1 SV=1	16	2	15	2	166	18.4	9.96	49.14	2	1.802	1.252	1.439	0.694927	0.0500582	0.759779	0.124483	2.34355	0.149379	1.30214	0.628832	302297	547952	357254	0	0	0
Master Protein Candidate	H3BTL1	Microtubule-associated protein 1 light chain 3 beta, isoform CRA_f OS=Homo sapiens OX=9606 GN=MAP1LC3B PE=3 SV=1	28	2	13	2	75	9	9.82	28.06	2	0.943	1.125	0.838	1.19332	0.995979	0.308133	0.341026	0.00164998	0.57517	0.391524	0.557532	827398	838248	964352	0	0	0
Master Protein	E9PGC8	Microtubule-associated protein 1A OS=Homo sapiens OX=9606 GN=MAP1A PE=1 SV=1	6	14	58	13	3041	331.1	4.93	158.74	14	1.606	1.21	1.327	0.75358	0.887774	0.926069	0.995172	0.0830266	0.0403614	0.00278922	0.00158395	1.60644e+06	1.61457e+06	1.57046e+06	0	0	0
Master Protein Candidate	P78559	Microtubule-associated protein 1A OS=Homo sapiens OX=9606 GN=MAP1A PE=1 SV=6	6	14	58	13	2803	305.3	4.92	158.74	14	1.606	1.21	1.327	0.75358	0.887774	0.926069	0.995172	0.0830266	0.0403614	0.00278922	0.00158395	1.60644e+06	1.61457e+06	1.57046e+06	3	3	6
Master Protein	P46821	Microtubule-associated protein 1B OS=Homo sapiens OX=9606 GN=MAP1B PE=1 SV=2	16	27	146	26	2468	270.5	4.81	427.37	27	1.38	1.389	0.993	1.00705	0.0986878	0.0803358	0.985649	1.38792	1.52108	0.00623387	0.00632207	2.15367e+06	3.21923e+06	3.27039e+06	5	4	9
Master Protein	P11137	Microtubule-associated protein 2 OS=Homo sapiens OX=9606 GN=MAP2 PE=1 SV=4	14	19	64	19	1827	199.4	4.91	186.14	19	2.012	1.766	1.139	0.877963	0.293257	0.907836	0.475102	1.0719	0.0741593	0.368139	0.283769	1.21963e+06	2.1781e+06	1.31984e+06	4	1	5
Master Protein	Q96JE9	Microtubule-associated protein 6 OS=Homo sapiens OX=9606 GN=MAP6 PE=1 SV=2	12	6	15	6	813	86.5	9.16	34.88	6	2.999	1.636	1.833	0.545554	0.040032	0.482375	0.186977	4.19138	0.517983	1.33481	0.397279	226204	566258	333031	0	0	0
Master Protein	Q15555	Microtubule-associated protein RP/EB family member 2 OS=Homo sapiens OX=9606 GN=MAPRE2 PE=1 SV=1	24	6	23	5	327	37	5.57	61.8	6	1.069	1.549	0.69	1.44928	0.946835	0.301812	0.204338	0.0253628	0.805889	0.475859	0.999493	962329	895001	1.31932e+06	0	1	1
Master Protein	C9JB30	Microtubule-associated protein RP/EB family member 3 (Fragment) OS=Homo sapiens OX=9606 GN=MAPRE3 PE=1 SV=1	14	3	15	2	218	24.6	8.95	34.91	3	1.065	1.368	0.779	1.2837	0.934946	0.533365	0.36416	0.0311124	0.37343	0.341753	0.563168	196112	191660	282338	0	0	0
Master Protein Candidate	Q9UPY8	Microtubule-associated protein RP/EB family member 3 OS=Homo sapiens OX=9606 GN=MAPRE3 PE=1 SV=1	11	3	15	2	281	32	5.54	34.91	3	1.065	1.368	0.779	1.2837	0.934946	0.533365	0.36416	0.0311124	0.37343	0.341753	0.563168	196112	191660	282338	0	0	0
Master Protein Candidate	A6NCE7	Microtubule-associated proteins 1A/1B light chain 3 beta 2 OS=Homo sapiens OX=9606 GN=MAP1LC3B2 PE=2 SV=1	17	2	13	2	125	14.6	8.68	28.06	2	0.943	1.125	0.838	1.19332	0.995979	0.308133	0.341026	0.00164998	0.57517	0.391524	0.557532	827398	838248	964352	0	0	0
Master Protein	Q9GZQ8	Microtubule-associated proteins 1A/1B light chain 3B OS=Homo sapiens OX=9606 GN=MAP1LC3B PE=1 SV=3	17	2	13	2	125	14.7	8.94	28.06	2	0.943	1.125	0.838	1.19332	0.995979	0.308133	0.341026	0.00164998	0.57517	0.391524	0.557532	827398	838248	964352	1	1	2
Master Protein	Q9BRT3	Migration and invasion enhancer 1 OS=Homo sapiens OX=9606 GN=MIEN1 PE=1 SV=1	16	2	6	2	115	12.4	4.37	11.73	2	1.297	1.368	0.948	1.05485	0.858254	0.895443	0.990741	0.0861004	0.0656119	0.00382997	0.00426166	187516	211116	204374	0	0	0
Master Protein	Q8N4C8	Misshapen-like kinase 1 OS=Homo sapiens OX=9606 GN=MINK1 PE=1 SV=2	2	2	4	2	1332	149.7	7.85	8.76	2	0.948	1.212	0.782	1.27877	0.617063	0.794784	0.303282	0.198767	0.120898	0.405196	0.6626	83020.6	71839.9	94178	0	0	0
Master Protein Candidate	I3L1P8	Mitochondrial 2-oxoglutarate/malate carrier protein (Fragment) OS=Homo sapiens OX=9606 GN=SLC25A11 PE=1 SV=1	33	9	62	9	296	32.2	9.77	159.74	9	1.899	1.65	1.151	0.86881	0.0572186	0.076948	0.969794	2.35944	1.83777	0.0153317	0.0115728	1.06575e+06	1.88815e+06	1.84564e+06	0	0	0
Master Protein	Q02978	Mitochondrial 2-oxoglutarate/malate carrier protein OS=Homo sapiens OX=9606 GN=SLC25A11 PE=1 SV=3	31	9	62	9	314	34	9.91	159.74	9	1.899	1.65	1.151	0.86881	0.0572186	0.076948	0.969794	2.35944	1.83777	0.0153317	0.0115728	1.06575e+06	1.88815e+06	1.84564e+06	0	0	0
Master Protein	Q9NZJ7	Mitochondrial carrier homolog 1 OS=Homo sapiens OX=9606 GN=MTCH1 PE=1 SV=1	25	9	42	9	389	41.5	9.32	103.31	9	1.947	1.01	1.928	0.518672	0.0691938	0.641927	0.225644	2.25839	0.19444	1.2466	0.335361	1.66303e+06	3.28418e+06	2.22375e+06	0	0	0
Master Protein	E9PIE4	Mitochondrial carrier homolog 2 (Fragment) OS=Homo sapiens OX=9606 GN=MTCH2 PE=1 SV=8	8	2	11	2	262	28.5	7.61	22.81	2	1.958	1.707	1.147	0.87184	0.214624	0.107828	0.854345	1.30857	1.65113	0.0784165	0.0596047	94417.5	170868	197282	0	0	0
Master Protein Candidate	Q9Y6C9	Mitochondrial carrier homolog 2 OS=Homo sapiens OX=9606 GN=MTCH2 PE=1 SV=1	7	2	11	2	303	33.3	7.97	22.81	2	1.958	1.707	1.147	0.87184	0.214624	0.107828	0.854345	1.30857	1.65113	0.0784165	0.0596047	94417.5	170868	197282	0	0	0
Master Protein	Q9Y3D6	Mitochondrial fission 1 protein OS=Homo sapiens OX=9606 GN=FIS1 PE=1 SV=2	16	2	15	2	152	16.9	8.79	45.28	2	1.063	1.273	0.835	1.1976	0.97838	0.756969	0.644405	0.0100905	0.153934	0.159352	0.228552	401315	390339	454754	0	0	0
Master Protein	E9PJH7	Mitochondrial glutamate carrier 1 (Fragment) OS=Homo sapiens OX=9606 GN=SLC25A22 PE=1 SV=5	12	3	16	3	313	33.3	9.67	44.22	3	3.065	2.443	1.255	0.796813	0.00455057	0.00811184	0.705433	7.17803	5.10802	0.190188	0.120753	278123	794645	698905	0	0	0
Master Protein Candidate	Q9H936	Mitochondrial glutamate carrier 1 OS=Homo sapiens OX=9606 GN=SLC25A22 PE=1 SV=1	11	3	16	3	323	34.4	9.29	44.22	3	3.065	2.443	1.255	0.796813	0.00455057	0.00811184	0.705433	7.17803	5.10802	0.190188	0.120753	278123	794645	698905	0	0	0
Master Protein Candidate	M0QXU7	Mitochondrial import inner membrane translocase subunit TIM44 (Fragment) OS=Homo sapiens OX=9606 GN=TIMM44 PE=1 SV=1	8	2	13	2	273	31.1	9.48	36.14	2	1.321	1.491	0.886	1.12867	0.517265	0.852609	0.818688	0.378185	0.103252	0.0769772	0.0980607	156297	226532	200655	0	0	0
Master Protein	O43615	Mitochondrial import inner membrane translocase subunit TIM44 OS=Homo sapiens OX=9606 GN=TIMM44 PE=1 SV=2	5	2	13	2	452	51.3	8.32	36.14	2	1.321	1.491	0.886	1.12867	0.517265	0.852609	0.818688	0.378185	0.103252	0.0769772	0.0980607	156297	226532	200655	0	0	0
Master Protein	O94826	Mitochondrial import receptor subunit TOM70 OS=Homo sapiens OX=9606 GN=TOMM70 PE=1 SV=1	9	5	10	5	608	67.4	7.12	19.87	5	2.331	2.047	1.139	0.877963	0.548409	0.327324	0.887369	0.608147	0.992841	0.0591094	0.0455627	219608	412384	441028	0	0	0
Master Protein	O95202	Mitochondrial proton/calcium exchanger protein OS=Homo sapiens OX=9606 GN=LETM1 PE=1 SV=1	10	6	15	6	739	83.3	6.7	36.11	6	6.898	5.848	1.18	0.847458	0.0169968	0.0129461	0.940466	12.2069	11.0402	0.031455	0.0225905	38902.8	263384	288998	0	0	0
Master Protein	Q5R3B4	Mitochondrial pyruvate carrier (Fragment) OS=Homo sapiens OX=9606 GN=MPC2 PE=1 SV=1	29	3	13	3	105	11.7	10.2	21.51	3	2.697	1.563	1.726	0.579374	0.0105306	0.104925	0.205802	5.33344	1.53036	1.18499	0.39777	93260.7	235037	162946	0	0	0
Master Protein Candidate	O95563	Mitochondrial pyruvate carrier 2 OS=Homo sapiens OX=9606 GN=MPC2 PE=1 SV=1	24	3	13	3	127	14.3	10.43	21.51	3	2.697	1.563	1.726	0.579374	0.0105306	0.104925	0.205802	5.33344	1.53036	1.18499	0.39777	93260.7	235037	162946	0	0	0
Master Protein	O95140	Mitofusin-2 OS=Homo sapiens OX=9606 GN=MFN2 PE=1 SV=3	6	4	19	4	757	86.3	6.98	49.61	4	1.687	1.6	1.054	0.948767	0.530203	0.808302	0.873592	0.464866	0.147882	0.0618608	0.0556845	230685	343827	311962	0	0	0
Master Protein	P28482	Mitogen-activated protein kinase 1 OS=Homo sapiens OX=9606 GN=MAPK1 PE=1 SV=3	32	10	55	4	360	41.4	6.98	140.17	10	1.372	1.945	0.705	1.41844	0.0755143	0.00566813	0.131877	1.53934	4.36956	0.62028	1.24799	634974	976971	1.36565e+06	1	2	3
Master Protein Candidate	P27361	Mitogen-activated protein kinase 3 OS=Homo sapiens OX=9606 GN=MAPK3 PE=1 SV=4	30	10	54	4	379	43.1	6.74	146.81	10	1.266	1.379	0.918	1.08932	0.955477	0.73584	0.573199	0.0250412	0.183706	0.221876	0.263284	723692	691209	855934	1	0	1
Master Protein	E9PQW4	Mitogen-activated protein kinase OS=Homo sapiens OX=9606 GN=MAPK3 PE=1 SV=1	34	10	54	4	339	38.5	9.04	146.81	10	1.266	1.379	0.918	1.08932	0.955477	0.73584	0.573199	0.0250412	0.183706	0.221876	0.263284	723692	691209	855934	0	0	0
Master Protein	P26038	Moesin OS=Homo sapiens OX=9606 GN=MSN PE=1 SV=3	14	11	74	5	577	67.8	6.4	191.41	11	1.411	1.382	1.021	0.979432	0.68303	0.805813	0.973343	0.233605	0.129584	0.0119807	0.0114929	1.38471e+06	1.58645e+06	1.49217e+06	0	0	0
Master Protein	E9PBS1	Multifunctional protein ADE2 (Fragment) OS=Homo sapiens OX=9606 GN=PAICS PE=1 SV=1	6	2	5	2	413	45.6	6.68	15.71	2	0.769	1.146	0.671	1.49031	0.683418	0.986512	0.771426	0.127126	0.00675872	0.0756254	0.167967	68533.6	47440.4	68351.2	0	0	0
Master Protein Candidate	D6RF62	Multifunctional protein ADE2 OS=Homo sapiens OX=9606 GN=PAICS PE=1 SV=1	8	2	5	2	333	37.1	6.27	15.71	2	0.769	1.146	0.671	1.49031	0.683418	0.986512	0.771426	0.127126	0.00675872	0.0756254	0.167967	68533.6	47440.4	68351.2	0	0	0
Master Protein Candidate	P22234	Multifunctional protein ADE2 OS=Homo sapiens OX=9606 GN=PAICS PE=1 SV=3	6	2	5	2	425	47	7.23	15.71	2	0.769	1.146	0.671	1.49031	0.683418	0.986512	0.771426	0.127126	0.00675872	0.0756254	0.167967	68533.6	47440.4	68351.2	0	0	0
Master Protein	O00499	Myc box-dependent-interacting protein 1 OS=Homo sapiens OX=9606 GN=BIN1 PE=1 SV=1	21	10	54	8	593	64.7	5.06	164.63	10	0.773	1.023	0.756	1.32275	0.659643	0.753591	0.30311	0.139674	0.12569	0.39191	0.685714	1.34989e+06	1.06051e+06	1.85761e+06	0	0	0
Master Protein	J3KT01	Myelin basic protein (Fragment) OS=Homo sapiens OX=9606 GN=MBP PE=1 SV=1	30	5	70	2	180	19.5	11.39	186.33	5	0.852	1.091	0.781	1.28041	0.983811	0.999951	0.982007	0.00603913	2.33783e-05	0.00615852	0.0100966	458108	484041	480226	0	0	0
Master Protein	H7BYR8	Myelin basic protein OS=Homo sapiens OX=9606 GN=MBP PE=1 SV=1	43	12	253	2	236	25.7	11.27	725.07	12	0.862	0.617	1.398	0.715308	0.969353	0.954048	0.859209	0.0116527	0.0126051	0.0921301	0.0471397	4.09722e+06	3.91064e+06	3.1868e+06	0	0	0
Master Protein	P02689	Myelin P2 protein OS=Homo sapiens OX=9606 GN=PMP2 PE=1 SV=3	54	7	49	6	132	14.9	9.83	130.34	7	0.677	0.904	0.749	1.33511	0.238264	0.999089	0.250557	0.421732	0.00035766	0.450219	0.802529	1.002e+07	5.85543e+06	9.72169e+06	0	0	0
Master Protein	P60201	Myelin proteolipid protein OS=Homo sapiens OX=9606 GN=PLP1 PE=1 SV=2	26	8	128	8	277	30.1	8.35	349.58	8	0.731	1.128	0.648	1.54321	0.576234	0.998613	0.548778	0.175002	0.000679903	0.168871	0.402166	6.12283e+08	4.88137e+08	6.26015e+08	2	1	3
Master Protein	P20916	Myelin-associated glycoprotein OS=Homo sapiens OX=9606 GN=MAG PE=1 SV=1	14	7	34	7	626	69	5.03	85.03	7	0.424	0.888	0.478	2.09205	0.0460184	0.490179	0.211856	0.566917	0.274965	0.322152	1.40996	2.77004e+06	1.23202e+06	2.03432e+06	0	0	0
Master Protein	Q13875	Myelin-associated oligodendrocyte basic protein OS=Homo sapiens OX=9606 GN=MOBP PE=1 SV=2	23	4	38	4	183	20.9	11.34	125.45	4	1.288	0.93	1.385	0.722022	0.449052	0.785426	0.200843	0.447843	0.0975519	0.965542	0.503352	2.0534e+07	2.57059e+07	1.8547e+07	1	0	1
Master Protein Candidate	C9JTE0	Myelin-oligodendrocyte glycoprotein OS=Homo sapiens OX=9606 GN=MOG PE=1 SV=1	33	8	81	8	209	23.9	8.48	248.13	8	0.585	1.211	0.483	2.07039	0.263115	0.99584	0.292513	0.339215	0.00219222	0.257852	1.10529	2.07109e+07	1.37995e+07	2.16256e+07	0	0	0
Master Protein	Q16653	Myelin-oligodendrocyte glycoprotein OS=Homo sapiens OX=9606 GN=MOG PE=1 SV=2	28	8	81	8	247	28.2	8.56	248.13	8	0.585	1.211	0.483	2.07039	0.263115	0.99584	0.292513	0.339215	0.00219222	0.257852	1.10529	2.07109e+07	1.37995e+07	2.16256e+07	1	0	1
Master Protein	Q96S97	Myeloid-associated differentiation marker OS=Homo sapiens OX=9606 GN=MYADM PE=1 SV=2	21	5	71	5	322	35.3	8.15	211.12	5	1.058	1.215	0.871	1.14811	0.82752	0.915315	0.979959	0.0869903	0.0466915	0.0076581	0.0100945	6.11055e+06	7.00016e+06	6.76804e+06	0	0	0
Master Protein	P05164	Myeloperoxidase OS=Homo sapiens OX=9606 GN=MPO PE=1 SV=1	7	4	7	4	745	83.8	8.97	18.43	4	4.298	1.1	3.907	0.255951	0.500293	0.913681	0.316569	1.29273	0.0431257	1.95167	0.127855	104183	379810	37537.3	0	0	0
Master Protein	Q15746	Myosin light chain kinase, smooth muscle OS=Homo sapiens OX=9606 GN=MYLK PE=1 SV=4	1	2	4	2	1914	210.6	6.15	9.58	2	8.512	3.866	2.202	0.454133	0.00471429	0.0175586	0.073313	19.8039	6.7868	2.49887	0.515358	27503.1	235641	109330	0	0	0
Master Protein Candidate	F8W1R7	Myosin light polypeptide 6 OS=Homo sapiens OX=9606 GN=MYL6 PE=1 SV=1	21	3	11	3	145	16.3	4.65	25.61	3	1.761	1.845	0.955	1.04712	0.267414	0.731885	0.62319	1.00873	0.250103	0.196137	0.215057	356880	800710	592511	0	0	0
Master Protein Candidate	G3V1V0	Myosin light polypeptide 6 OS=Homo sapiens OX=9606 GN=MYL6 PE=1 SV=1	19	3	11	3	161	18	4.77	25.61	3	1.761	1.845	0.955	1.04712	0.267414	0.731885	0.62319	1.00873	0.250103	0.196137	0.215057	356880	800710	592511	0	0	0
Master Protein Candidate	G8JLA2	Myosin light polypeptide 6 OS=Homo sapiens OX=9606 GN=MYL6 PE=1 SV=1	20	3	11	3	152	17.1	4.55	25.61	3	1.761	1.845	0.955	1.04712	0.267414	0.731885	0.62319	1.00873	0.250103	0.196137	0.215057	356880	800710	592511	0	0	0
Master Protein Candidate	J3KND3	Myosin light polypeptide 6 OS=Homo sapiens OX=9606 GN=MYL6 PE=1 SV=1	20	3	11	3	152	17	4.65	25.61	3	1.761	1.845	0.955	1.04712	0.267414	0.731885	0.62319	1.00873	0.250103	0.196137	0.215057	356880	800710	592511	0	0	0
Master Protein Candidate	P60660	Myosin light polypeptide 6 OS=Homo sapiens OX=9606 GN=MYL6 PE=1 SV=2	20	3	11	3	151	16.9	4.65	25.61	3	1.761	1.845	0.955	1.04712	0.267414	0.731885	0.62319	1.00873	0.250103	0.196137	0.215057	356880	800710	592511	1	1	2
Master Protein	P35580	Myosin-10 OS=Homo sapiens OX=9606 GN=MYH10 PE=1 SV=3	29	47	270	34	1976	228.9	5.54	806.84	47	2.828	2.873	0.984	1.01626	0.1265	0.0949329	0.972575	2.53929	2.93788	0.0118838	0.0122734	2.16498e+06	4.02629e+06	4.3576e+06	0	1	1
Master Protein	P35749	Myosin-11 OS=Homo sapiens OX=9606 GN=MYH11 PE=1 SV=3	27	46	238	33	1972	227.2	5.5	708.36	46	4.37	2.005	2.179	0.458926	0.18934	0.719856	0.484859	3.15845	0.286222	0.685045	0.144279	1.63953e+06	5.48031e+06	3.41788e+06	0	0	0
Master Protein	P35579	Myosin-9 OS=Homo sapiens OX=9606 GN=MYH9 PE=1 SV=4	43	73	518	59	1960	226.4	5.6	1641.77	73	1.672	1.624	1.029	0.971817	0.699885	0.465836	0.905254	0.259116	0.53879	0.0444834	0.0420114	1.52102e+07	1.75601e+07	1.97799e+07	1	0	1
Master Protein	Q9NXD2	Myotubularin-related protein 10 OS=Homo sapiens OX=9606 GN=MTMR10 PE=1 SV=3	5	3	3	3	777	88.2	8.53	6.97	3	0.669	1.166	0.574	1.74216	0.398761	0.853204	0.207135	0.267123	0.0803923	0.39247	1.1912	78201.3	55782.9	95036.5	0	0	0
Master Protein	P29966	Myristoylated alanine-rich C-kinase substrate OS=Homo sapiens OX=9606 GN=MARCKS PE=1 SV=4	27	5	40	5	332	31.5	4.45	140.85	5	1.322	0.989	1.337	0.747943	0.656613	0.948077	0.485989	0.241517	0.0229019	0.41898	0.234385	697854	842693	643719	1	1	2
Master Protein Candidate	H7C3G9	N-acetyl-D-glucosamine kinase OS=Homo sapiens OX=9606 GN=NAGK PE=1 SV=2	12	3	7	3	340	36.9	6.24	21	3	1.169	1.442	0.811	1.23305	0.999474	0.933944	0.922558	0.000266869	0.0427973	0.0283901	0.0431644	78933.4	76105.5	91313.9	0	0	0
Master Protein Candidate	C9JEV6	N-acetyl-D-glucosamine kinase OS=Homo sapiens OX=9606 GN=NAGK PE=1 SV=3	14	3	7	3	293	32	6.99	21	3	1.169	1.442	0.811	1.23305	0.999474	0.933944	0.922558	0.000266869	0.0427973	0.0283901	0.0431644	78933.4	76105.5	91313.9	0	0	0
Master Protein	Q9UJ70	N-acetyl-D-glucosamine kinase OS=Homo sapiens OX=9606 GN=NAGK PE=1 SV=4	12	3	7	3	344	37.4	6.24	21	3	1.169	1.442	0.811	1.23305	0.999474	0.933944	0.922558	0.000266869	0.0427973	0.0283901	0.0431644	78933.4	76105.5	91313.9	0	0	0
Master Protein	Q8NFW8	N-acylneuraminate cytidylyltransferase OS=Homo sapiens OX=9606 GN=CMAS PE=1 SV=2	9	4	10	4	434	48.3	7.93	20.12	4	0.415	0.927	0.448	2.23214	0.661292	0.936373	0.850084	0.0745368	0.0264667	0.0316011	0.157451	285854	178273	166941	0	0	0
Master Protein	O94760	N(G),N(G)-dimethylarginine dimethylaminohydrolase 1 OS=Homo sapiens OX=9606 GN=DDAH1 PE=1 SV=3	40	8	31	8	285	31.1	5.81	73.3	8	1.438	1.877	0.766	1.30548	0.129938	0.0153137	0.257307	1.27445	3.4066	0.451594	0.769645	647611	912678	1.1913e+06	0	0	0
Master Protein	Q8IXJ6	NAD-dependent protein deacetylase sirtuin-2 OS=Homo sapiens OX=9606 GN=SIRT2 PE=1 SV=2	35	13	106	13	389	43.2	5.36	305.9	13	0.696	1.114	0.625	1.6	0.307829	0.998937	0.324376	0.356137	0.000514483	0.305595	0.782322	1.31277e+07	9.02779e+06	1.31157e+07	0	0	0
Master Protein Candidate	E9PCX7	NAD(P) transhydrogenase, mitochondrial OS=Homo sapiens OX=9606 GN=NNT PE=1 SV=1	7	5	9	5	955	99.7	7.02	25.07	5	6.886	3.971	1.734	0.576701	0.0713667	0.110158	0.938118	7.89483	3.80416	0.0481058	0.0159992	99695.5	363940	354449	0	0	0
Master Protein	Q13423	NAD(P) transhydrogenase, mitochondrial OS=Homo sapiens OX=9606 GN=NNT PE=1 SV=3	6	5	9	5	1086	113.8	8.09	25.07	5	6.886	3.971	1.734	0.576701	0.0713667	0.110158	0.938118	7.89483	3.80416	0.0481058	0.0159992	99695.5	363940	354449	0	0	0
Master Protein	Q8NCW5	NAD(P)H-hydrate epimerase OS=Homo sapiens OX=9606 GN=NAXE PE=1 SV=2	17	3	19	3	288	31.7	7.66	52.86	3	1.883	1.497	1.258	0.794913	0.00607479	0.0548639	0.199577	4.17361	1.88729	0.88046	0.556351	137575	233008	189985	0	0	0
Master Protein Candidate	A0A087WXC5	NADH dehydrogenase [ubiquinone] 1 alpha subcomplex subunit 10, mitochondrial OS=Homo sapiens OX=9606 GN=NDUFA10 PE=1 SV=1	13	4	19	4	355	40.8	8.48	42.68	4	2.173	2.322	0.936	1.06838	0.00794209	0.0128411	0.892992	4.56344	4.39182	0.0460068	0.0525134	214807	502671	477795	0	0	0
Master Protein Candidate	E7ESZ7	NADH dehydrogenase [ubiquinone] 1 alpha subcomplex subunit 10, mitochondrial OS=Homo sapiens OX=9606 GN=NDUFA10 PE=1 SV=1	12	4	19	4	390	44.7	8.34	42.68	4	2.173	2.322	0.936	1.06838	0.00794209	0.0128411	0.892992	4.56344	4.39182	0.0460068	0.0525134	214807	502671	477795	0	0	0
Master Protein	O95299	NADH dehydrogenase [ubiquinone] 1 alpha subcomplex subunit 10, mitochondrial OS=Homo sapiens OX=9606 GN=NDUFA10 PE=1 SV=1	13	4	19	4	355	40.7	8.48	42.68	4	2.173	2.322	0.936	1.06838	0.00794209	0.0128411	0.892992	4.56344	4.39182	0.0460068	0.0525134	214807	502671	477795	0	0	0
Master Protein	Q9UI09	NADH dehydrogenase [ubiquinone] 1 alpha subcomplex subunit 12 OS=Homo sapiens OX=9606 GN=NDUFA12 PE=1 SV=1	17	2	4	2	145	17.1	9.63	9.94	2	1.707	3.026	0.564	1.77305	0.549975	0.253686	0.78107	0.443234	1.8026	0.0605228	0.190266	49649.6	89040.5	114902	0	0	0
Master Protein	Q9P0J0	NADH dehydrogenase [ubiquinone] 1 alpha subcomplex subunit 13 OS=Homo sapiens OX=9606 GN=NDUFA13 PE=1 SV=3	17	2	16	2	144	16.7	8.43	43.13	2	1.83	1.414	1.294	0.772798	0.0436501	0.0958297	0.810032	2.48883	1.44016	0.118398	0.0707094	173262	366677	325691	0	0	0
Master Protein Candidate	H7BYD0	NADH dehydrogenase [ubiquinone] 1 alpha subcomplex subunit 5 (Fragment) OS=Homo sapiens OX=9606 GN=NDUFA5 PE=1 SV=1	31	3	12	3	112	13.1	5.15	32.2	3	1.868	1.327	1.407	0.710732	0.0726695	0.181882	0.760585	2.12699	0.98226	0.167225	0.0844723	103752	217567	191015	0	0	0
Master Protein Candidate	A0A087X1G1	NADH dehydrogenase [ubiquinone] 1 alpha subcomplex subunit 5 OS=Homo sapiens OX=9606 GN=NDUFA5 PE=1 SV=1	35	3	12	3	101	12	6.14	32.2	3	1.868	1.327	1.407	0.710732	0.0726695	0.181882	0.760585	2.12699	0.98226	0.167225	0.0844723	103752	217567	191015	0	0	0
Master Protein	Q16718	NADH dehydrogenase [ubiquinone] 1 alpha subcomplex subunit 5 OS=Homo sapiens OX=9606 GN=NDUFA5 PE=1 SV=3	30	3	12	3	116	13.5	5.99	32.2	3	1.868	1.327	1.407	0.710732	0.0726695	0.181882	0.760585	2.12699	0.98226	0.167225	0.0844723	103752	217567	191015	0	1	1
Master Protein Candidate	A0A0C4DGS0	NADH dehydrogenase [ubiquinone] 1 alpha subcomplex subunit 6 OS=Homo sapiens OX=9606 GN=NDUFA6 PE=1 SV=1	16	2	2	2	128	15.1	9.98	5.18	2	2.54	1.681	1.511	0.661813	0.0509293	0.167761	0.512834	3.2843	1.30329	0.438225	0.191941	34962.8	89207	71461.2	0	0	0
Master Protein	A0A2Y9D025	NADH dehydrogenase [ubiquinone] 1 alpha subcomplex subunit 6 OS=Homo sapiens OX=9606 GN=NDUFA6 PE=1 SV=1	14	2	2	2	154	17.9	10.14	5.18	2	2.54	1.681	1.511	0.661813	0.0509293	0.167761	0.512834	3.2843	1.30329	0.438225	0.191941	34962.8	89207	71461.2	0	0	0
Master Protein Candidate	R4GN43	NADH dehydrogenase [ubiquinone] 1 alpha subcomplex subunit 6 OS=Homo sapiens OX=9606 GN=NDUFA6 PE=1 SV=1	30	2	2	2	71	8.5	9.47	5.18	2	2.54	1.681	1.511	0.661813	0.0509293	0.167761	0.512834	3.2843	1.30329	0.438225	0.191941	34962.8	89207	71461.2	0	0	0
Master Protein Candidate	Q16795	NADH dehydrogenase [ubiquinone] 1 alpha subcomplex subunit 9, mitochondrial OS=Homo sapiens OX=9606 GN=NDUFA9 PE=1 SV=2	16	5	15	5	377	42.5	9.8	34.4	5	4.267	3.181	1.341	0.745712	0.025089	0.108485	0.499587	6.8294	3.06849	0.404163	0.22475	177560	677226	498263	0	0	0
Master Protein	H3BV16	NADH dehydrogenase [ubiquinone] 1 beta subcomplex subunit 10 (Fragment) OS=Homo sapiens OX=9606 GN=NDUFB10 PE=1 SV=8	25	3	6	3	142	17.4	6.55	5.71	3	1.54	1.158	1.33	0.75188	0.430827	0.703367	0.870909	0.563173	0.176964	0.0798361	0.0451332	427168	554003	507849	0	0	0
Master Protein Candidate	O96000	NADH dehydrogenase [ubiquinone] 1 beta subcomplex subunit 10 OS=Homo sapiens OX=9606 GN=NDUFB10 PE=1 SV=3	20	3	6	3	172	20.8	8.48	5.71	3	1.54	1.158	1.33	0.75188	0.430827	0.703367	0.870909	0.563173	0.176964	0.0798361	0.0451332	427168	554003	507849	0	0	0
Master Protein	O43676	NADH dehydrogenase [ubiquinone] 1 beta subcomplex subunit 3 OS=Homo sapiens OX=9606 GN=NDUFB3 PE=1 SV=3	21	2	3	2	98	11.4	9.2	6.58	2	1.828	1.553	1.177	0.849618	0.109181	0.213907	0.860322	1.75827	1.04016	0.0769041	0.0555133	96686.2	185361	173723	0	0	0
Master Protein	O95168	NADH dehydrogenase [ubiquinone] 1 beta subcomplex subunit 4 OS=Homo sapiens OX=9606 GN=NDUFB4 PE=1 SV=3	17	2	3	2	129	15.2	9.85	7	2	1.922	1.639	1.173	0.852515	0.112807	0.155317	0.966168	1.82141	1.32559	0.0175331	0.0127427	146949	295555	291301	0	0	0
Master Protein	P17568	NADH dehydrogenase [ubiquinone] 1 beta subcomplex subunit 7 OS=Homo sapiens OX=9606 GN=NDUFB7 PE=1 SV=4	14	2	7	2	137	16.4	8.92	1.67	2	1.653	2.185	0.757	1.321	0.0320608	0.00880002	0.514318	2.46963	4.4913	0.218598	0.381464	100462	162342	193117	0	1	1
Master Protein Candidate	A0A3B3IT57	NADH dehydrogenase [ubiquinone] 1 beta subcomplex subunit 9 OS=Homo sapiens OX=9606 GN=NDUFB9 PE=1 SV=1	13	2	8	2	138	17.1	8.4	21.07	2	1.82	1.868	0.974	1.02669	0.11051	0.205243	0.880037	1.74101	1.28468	0.0540562	0.0569806	133188	257716	248262	0	0	0
Master Protein Candidate	E7EWZ0	NADH dehydrogenase [ubiquinone] 1 beta subcomplex subunit 9 OS=Homo sapiens OX=9606 GN=NDUFB9 PE=1 SV=1	10	2	8	2	178	21.4	7.94	21.07	2	1.82	1.868	0.974	1.02669	0.11051	0.205243	0.880037	1.74101	1.28468	0.0540562	0.0569806	133188	257716	248262	0	0	0
Master Protein	E9PF49	NADH dehydrogenase [ubiquinone] 1 beta subcomplex subunit 9 OS=Homo sapiens OX=9606 GN=NDUFB9 PE=1 SV=1	8	2	8	2	221	26.6	8.87	21.07	2	1.82	1.868	0.974	1.02669	0.11051	0.205243	0.880037	1.74101	1.28468	0.0540562	0.0569806	133188	257716	248262	0	0	0
Master Protein Candidate	E9PH64	NADH dehydrogenase [ubiquinone] 1 beta subcomplex subunit 9 OS=Homo sapiens OX=9606 GN=NDUFB9 PE=1 SV=1	11	2	8	2	168	20.4	7.88	21.07	2	1.82	1.868	0.974	1.02669	0.11051	0.205243	0.880037	1.74101	1.28468	0.0540562	0.0569806	133188	257716	248262	0	0	0
Master Protein Candidate	Q9Y6M9	NADH dehydrogenase [ubiquinone] 1 beta subcomplex subunit 9 OS=Homo sapiens OX=9606 GN=NDUFB9 PE=1 SV=3	10	2	8	2	179	21.8	8.38	21.07	2	1.82	1.868	0.974	1.02669	0.11051	0.205243	0.880037	1.74101	1.28468	0.0540562	0.0569806	133188	257716	248262	0	0	0
Master Protein	G3V0I5	NADH dehydrogenase [ubiquinone] flavoprotein 1, mitochondrial OS=Homo sapiens OX=9606 GN=NDUFV1 PE=1 SV=1	16	7	25	7	457	50	8.21	57.23	7	2.294	2.135	1.075	0.930233	0.00936797	0.00632	0.921617	4.65304	4.69547	0.038108	0.0329761	349267	824174	927585	0	0	0
Master Protein Candidate	P49821	NADH dehydrogenase [ubiquinone] flavoprotein 1, mitochondrial OS=Homo sapiens OX=9606 GN=NDUFV1 PE=1 SV=4	16	7	25	7	464	50.8	8.21	57.23	7	2.294	2.135	1.075	0.930233	0.00936797	0.00632	0.921617	4.65304	4.69547	0.038108	0.0329761	349267	824174	927585	0	0	0
Master Protein	E7EPT4	NADH dehydrogenase [ubiquinone] flavoprotein 2, mitochondrial OS=Homo sapiens OX=9606 GN=NDUFV2 PE=1 SV=1	21	4	20	4	252	27.9	8	56.51	4	3.065	2.448	1.252	0.798722	0.247201	0.0985478	0.758157	1.8603	2.46355	0.150541	0.0960389	177319	369972	465108	0	0	0
Master Protein Candidate	P19404	NADH dehydrogenase [ubiquinone] flavoprotein 2, mitochondrial OS=Homo sapiens OX=9606 GN=NDUFV2 PE=1 SV=2	22	4	20	4	249	27.4	8.06	56.51	4	3.065	2.448	1.252	0.798722	0.247201	0.0985478	0.758157	1.8603	2.46355	0.150541	0.0960389	177319	369972	465108	0	0	0
Master Protein	O75306	NADH dehydrogenase [ubiquinone] iron-sulfur protein 2, mitochondrial OS=Homo sapiens OX=9606 GN=NDUFS2 PE=1 SV=2	8	3	8	3	463	52.5	7.55	17.88	3	1.671	1.996	0.837	1.19474	0.287686	0.189045	0.9395	0.904146	1.44398	0.0226855	0.0323815	189200	315657	365936	0	0	0
Master Protein	O75489	NADH dehydrogenase [ubiquinone] iron-sulfur protein 3, mitochondrial OS=Homo sapiens OX=9606 GN=NDUFS3 PE=1 SV=1	19	4	20	4	264	30.2	7.5	56.64	4	1.546	1.689	0.915	1.0929	0.158905	0.0644862	0.766719	1.23504	2.01081	0.105558	0.126081	409704	654310	779247	1	1	2
Master Protein Candidate	E9PKH6	NADH dehydrogenase [ubiquinone] iron-sulfur protein 8, mitochondrial (Fragment) OS=Homo sapiens OX=9606 GN=NDUFS8 PE=1 SV=1	14	2	4	2	138	15.9	7.58	9.03	2	6.068	4.392	1.382	0.723589	0.138102	0.428617	0.643974	5.21727	1.61595	0.264144	0.138301	34059.7	155289	128611	0	0	0
Master Protein Candidate	E9PN51	NADH dehydrogenase [ubiquinone] iron-sulfur protein 8, mitochondrial (Fragment) OS=Homo sapiens OX=9606 GN=NDUFS8 PE=1 SV=1	18	2	4	2	110	12.4	9.98	9.03	2	6.068	4.392	1.382	0.723589	0.138102	0.428617	0.643974	5.21727	1.61595	0.264144	0.138301	34059.7	155289	128611	0	0	0
Master Protein Candidate	E9PPW7	NADH dehydrogenase [ubiquinone] iron-sulfur protein 8, mitochondrial (Fragment) OS=Homo sapiens OX=9606 GN=NDUFS8 PE=1 SV=1	11	2	4	2	184	20.6	6.74	9.03	2	6.068	4.392	1.382	0.723589	0.138102	0.428617	0.643974	5.21727	1.61595	0.264144	0.138301	34059.7	155289	128611	0	0	0
Master Protein Candidate	F8W9K7	NADH dehydrogenase [ubiquinone] iron-sulfur protein 8, mitochondrial (Fragment) OS=Homo sapiens OX=9606 GN=NDUFS8 PE=1 SV=1	16	2	4	2	124	13.8	9.11	9.03	2	6.068	4.392	1.382	0.723589	0.138102	0.428617	0.643974	5.21727	1.61595	0.264144	0.138301	34059.7	155289	128611	0	0	0
Master Protein	O00217	NADH dehydrogenase [ubiquinone] iron-sulfur protein 8, mitochondrial OS=Homo sapiens OX=9606 GN=NDUFS8 PE=1 SV=1	10	2	4	2	210	23.7	6.34	9.03	2	6.068	4.392	1.382	0.723589	0.138102	0.428617	0.643974	5.21727	1.61595	0.264144	0.138301	34059.7	155289	128611	0	0	0
Master Protein	P00387	NADH-cytochrome b5 reductase 3 OS=Homo sapiens OX=9606 GN=CYB5R3 PE=1 SV=3	12	3	13	3	301	34.2	7.59	37.74	3	1.367	1.672	0.817	1.22399	0.0783834	0.0118207	0.312044	1.5116	3.22254	0.413226	0.619076	406366	555727	677382	0	0	0
Master Protein Candidate	B4DJ81	NADH-ubiquinone oxidoreductase 75 kDa subunit, mitochondrial OS=Homo sapiens OX=9606 GN=NDUFS1 PE=1 SV=1	25	9	29	9	611	66.9	5.38	97.82	9	2.402	2.434	0.987	1.01317	0.0707347	0.0466517	0.940571	2.76318	3.23998	0.0262627	0.0269591	363026	811270	927051	0	0	0
Master Protein	P28331	NADH-ubiquinone oxidoreductase 75 kDa subunit, mitochondrial OS=Homo sapiens OX=9606 GN=NDUFS1 PE=1 SV=3	21	9	29	9	727	79.4	6.23	97.82	9	2.402	2.434	0.987	1.01317	0.0707347	0.0466517	0.940571	2.76318	3.23998	0.0262627	0.0269591	363026	811270	927051	0	1	1
Master Protein Candidate	Q16798	NADP-dependent malic enzyme, mitochondrial OS=Homo sapiens OX=9606 GN=ME3 PE=2 SV=2	6	3	12	3	604	67	7.97	25.9	3	1.299	1.275	1.019	0.981354	0.0618449	0.0632613	0.999819	1.5701	1.52855	8.0196e-05	7.72333e-05	184038	265042	264557	0	0	0
Master Protein	Q9Y2A7	Nck-associated protein 1 OS=Homo sapiens OX=9606 GN=NCKAP1 PE=1 SV=1	8	8	28	8	1128	128.7	6.62	72.5	8	2.212	3.011	0.735	1.36054	0.115057	0.0363096	0.645717	2.07726	4.33578	0.139619	0.258446	310371	538845	696932	0	0	0
Master Protein	A0A0D9SF30	Neural cell adhesion molecule 1 (Fragment) OS=Homo sapiens OX=9606 GN=NCAM1 PE=1 SV=1	22	6	39	4	468	47.1	4.68	124.22	6	1.39	1.165	1.193	0.838223	0.0757216	0.315751	0.529525	1.55788	0.583263	0.329403	0.231444	396034	612592	510364	0	0	0
Master Protein	A0A087WWD4	Neural cell adhesion molecule 1 OS=Homo sapiens OX=9606 GN=NCAM1 PE=1 SV=1	21	15	148	13	884	97.3	4.93	431.22	15	1.08	1.229	0.879	1.13766	0.165369	0.0918337	0.891316	0.844068	1.27447	0.0439221	0.0568467	8.32137e+06	1.07016e+07	1.11964e+07	0	0	0
Master Protein Candidate	P13591	Neural cell adhesion molecule 1 OS=Homo sapiens OX=9606 GN=NCAM1 PE=1 SV=3	22	15	148	13	858	94.5	4.87	431.22	15	1.08	1.229	0.879	1.13766	0.165369	0.0918337	0.891316	0.844068	1.27447	0.0439221	0.0568467	8.32137e+06	1.07016e+07	1.11964e+07	2	1	3
Master Protein	H9KV31	Neural cell adhesion molecule 2 OS=Homo sapiens OX=9606 GN=NCAM2 PE=1 SV=2	6	4	17	4	819	91.1	5.6	50.23	4	1.494	1.495	0.999	1.001	0.064598	0.0467277	0.963252	1.77753	1.98899	0.0162439	0.0162765	4.77106e+06	7.00921e+06	7.38522e+06	0	0	0
Master Protein Candidate	O15394	Neural cell adhesion molecule 2 OS=Homo sapiens OX=9606 GN=NCAM2 PE=1 SV=2	6	4	17	4	837	93	5.6	50.23	4	1.494	1.495	0.999	1.001	0.064598	0.0467277	0.963252	1.77753	1.98899	0.0162439	0.0162765	4.77106e+06	7.00921e+06	7.38522e+06	0	0	0
Master Protein	P32004	Neural cell adhesion molecule L1 OS=Homo sapiens OX=9606 GN=L1CAM PE=1 SV=2	5	4	9	4	1257	139.9	6.24	23.78	4	2.007	2.396	0.838	1.19332	0.407019	0.18141	0.789985	0.783504	1.77625	0.0857954	0.122173	174616	312634	365620	0	0	0
Master Protein	Q09666	Neuroblast differentiation-associated protein AHNAK OS=Homo sapiens OX=9606 GN=AHNAK PE=1 SV=2	1	2	6	2	5890	628.7	6.15	13.51	2	0.485	1.245	0.389	2.57069	0.300338	0.992557	0.344897	0.253359	0.00403959	0.179839	1.18846	396574	223566	389934	1	0	1
Master Protein	O14594	Neurocan core protein OS=Homo sapiens OX=9606 GN=NCAN PE=1 SV=3	17	18	147	17	1321	143	5.38	471.54	18	0.538	0.539	0.997	1.00301	0.575981	0.840506	0.883265	0.1289	0.0406725	0.053747	0.054071	6.01418e+07	3.43995e+07	4.50818e+07	1	0	1
Master Protein	Q9UBB6	Neurochondrin OS=Homo sapiens OX=9606 GN=NCDN PE=1 SV=1	15	9	53	9	729	78.8	5.48	126.99	9	1.716	1.965	0.873	1.14548	0.161688	0.0942775	0.907541	1.35791	2.01529	0.0367828	0.0482632	546686	880787	966920	1	1	2
Master Protein	P12036	Neurofilament heavy polypeptide OS=Homo sapiens OX=9606 GN=NEFH PE=1 SV=4	16	18	119	14	1026	112.4	6.18	339.35	18	0.675	0.812	0.832	1.20192	0.242312	0.779251	0.531792	0.415547	0.0879581	0.228183	0.329638	8.27333e+06	2.84123e+06	5.4758e+06	4	1	5
Master Protein	P07196	Neurofilament light polypeptide OS=Homo sapiens OX=9606 GN=NEFL PE=1 SV=3	35	23	171	19	543	61.5	4.65	496.06	23	0.623	0.793	0.786	1.27226	0.15677	0.531712	0.585173	0.501352	0.217539	0.182915	0.296076	5.59283e+07	2.50488e+07	3.68908e+07	4	2	6
Master Protein	E7ESP9	Neurofilament medium polypeptide OS=Homo sapiens OX=9606 GN=NEFM PE=1 SV=1	41	33	292	28	877	98.3	4.86	945.14	33	0.539	0.667	0.809	1.23609	0.114492	0.279462	0.767853	0.507319	0.369302	0.09281	0.141807	4.31429e+07	1.95875e+07	2.47243e+07	0	0	0
Master Protein Candidate	P07197	Neurofilament medium polypeptide OS=Homo sapiens OX=9606 GN=NEFM PE=1 SV=3	39	33	292	28	916	102.4	4.91	945.14	33	0.539	0.667	0.809	1.23609	0.114492	0.279462	0.767853	0.507319	0.369302	0.09281	0.141807	4.31429e+07	1.95875e+07	2.47243e+07	3	2	5
Master Protein	P17677	Neuromodulin OS=Homo sapiens OX=9606 GN=GAP43 PE=1 SV=1	44	5	62	5	238	24.8	4.72	280.36	5	1.827	2.144	0.852	1.17371	0.0119879	0.0112003	0.997771	3.51014	4.18245	0.000825742	0.00113754	870063	1.80644e+06	1.83277e+06	0	1	1
Master Protein	P84074	Neuron-specific calcium-binding protein hippocalcin OS=Homo sapiens OX=9606 GN=HPCA PE=1 SV=2	24	4	17	3	193	22.4	4.97	43.08	4	1.405	1.597	0.879	1.13766	0.176352	0.135805	0.977145	1.05884	1.38473	0.00882619	0.0114234	168003	305493	306292	0	0	0
Master Protein	C9JYY6	Neuronal cell adhesion molecule OS=Homo sapiens OX=9606 GN=NRCAM PE=1 SV=3	12	10	39	10	1211	133.7	5.78	103.97	10	1.433	1.461	0.981	1.01937	0.179236	0.19092	0.998627	1.06984	1.05068	0.000585287	0.000608179	629095	959034	917054	0	0	0
Master Protein Candidate	Q92823	Neuronal cell adhesion molecule OS=Homo sapiens OX=9606 GN=NRCAM PE=1 SV=3	11	10	39	10	1304	143.8	5.66	103.97	10	1.433	1.461	0.981	1.01937	0.179236	0.19092	0.998627	1.06984	1.05068	0.000585287	0.000608179	629095	959034	917054	0	0	0
Master Protein	Q7Z3B1	Neuronal growth regulator 1 OS=Homo sapiens OX=9606 GN=NEGR1 PE=1 SV=3	20	4	18	4	354	38.7	6.21	51.6	4	1.201	0.995	1.208	0.827815	0.235713	0.927236	0.369008	0.753767	0.0326457	0.52302	0.358414	681664	940641	710658	0	0	0
Master Protein	P51674	Neuronal membrane glycoprotein M6-a OS=Homo sapiens OX=9606 GN=GPM6A PE=1 SV=2	20	8	77	8	278	31.2	5.27	261.7	8	1.572	1.789	0.879	1.13766	0.0431307	0.0182896	0.754848	2.14612	3.10892	0.107362	0.138954	3.88912e+06	6.96487e+06	7.76831e+06	1	0	1
Master Protein	A0A2R8Y4H2	Neuronal-specific septin-3 OS=Homo sapiens OX=9606 GN=SEPT3 PE=1 SV=1	5	4	27	4	856	92.3	9.22	79.08	4	1.675	2.059	0.813	1.23001	0.0356397	0.0116822	0.613159	2.42551	3.97897	0.172703	0.261288	456881	869721	1.03166e+06	0	0	0
Master Protein Candidate	B1AHR1	Neuronal-specific septin-3 OS=Homo sapiens OX=9606 GN=SEPT3 PE=1 SV=1	15	4	27	4	294	33.6	6.95	79.08	4	1.675	2.059	0.813	1.23001	0.0356397	0.0116822	0.613159	2.42551	3.97897	0.172703	0.261288	456881	869721	1.03166e+06	0	0	0
Master Protein Candidate	Q9UH03	Neuronal-specific septin-3 OS=Homo sapiens OX=9606 GN=SEPT3 PE=1 SV=3	12	4	27	4	358	40.7	7.2	79.08	4	1.675	2.059	0.813	1.23001	0.0356397	0.0116822	0.613159	2.42551	3.97897	0.172703	0.261288	456881	869721	1.03166e+06	0	0	0
Master Protein Candidate	Q9UFM8	Neuroplastin (Fragment) OS=Homo sapiens OX=9606 GN=NPTN PE=1 SV=2	13	3	14	3	308	34.8	7.72	32.34	3	2.641	2.043	1.293	0.773395	0.0263173	0.0854576	0.624138	4.17214	2.18243	0.264702	0.158329	293832	713994	576806	0	0	0
Master Protein	Q9Y639	Neuroplastin OS=Homo sapiens OX=9606 GN=NPTN PE=1 SV=2	10	3	14	3	398	44.4	7.99	32.34	3	2.641	2.043	1.293	0.773395	0.0263173	0.0854576	0.624138	4.17214	2.18243	0.264702	0.158329	293832	713994	576806	0	0	0
Master Protein Candidate	F6WFR7	Neurotrimin OS=Homo sapiens OX=9606 GN=NTM PE=1 SV=1	17	2	5	2	168	18.4	7.3	14.05	2	1.223	1.387	0.881	1.13507	0.118486	0.116574	0.99991	1.1329	1.29462	3.42562e-05	4.41355e-05	71675.5	94432.1	93897.5	0	0	0
Master Protein	F8W8Y1	Neurotrimin OS=Homo sapiens OX=9606 GN=NTM PE=1 SV=1	16	2	5	2	179	19.7	7.78	14.05	2	1.223	1.387	0.881	1.13507	0.118486	0.116574	0.99991	1.1329	1.29462	3.42562e-05	4.41355e-05	71675.5	94432.1	93897.5	0	0	0
Master Protein Candidate	Q9P121	Neurotrimin OS=Homo sapiens OX=9606 GN=NTM PE=1 SV=1	8	2	5	2	344	37.9	7.81	14.05	2	1.223	1.387	0.881	1.13507	0.118486	0.116574	0.99991	1.1329	1.29462	3.42562e-05	4.41355e-05	71675.5	94432.1	93897.5	0	0	0
Master Protein	P43007	Neutral amino acid transporter A OS=Homo sapiens OX=9606 GN=SLC1A4 PE=1 SV=1	6	3	14	3	532	55.7	6.25	39.17	3	3.205	3.28	0.977	1.02354	0.0189387	0.0197035	0.999325	5.52109	5.5939	0.000286682	0.000300339	71783.2	347693	343002	0	0	0
Master Protein Candidate	A0A0A0MTJ9	Neutral cholesterol ester hydrolase 1 OS=Homo sapiens OX=9606 GN=NCEH1 PE=1 SV=1	7	3	4	3	448	49.9	7.21	10.32	3	2.685	2.816	0.953	1.04932	0.0243635	0.0154648	0.916028	4.3316	5.09881	0.0363011	0.03997	69410	196674	219692	0	0	0
Master Protein Candidate	Q6PIU2	Neutral cholesterol ester hydrolase 1 OS=Homo sapiens OX=9606 GN=NCEH1 PE=1 SV=3	8	3	4	3	408	45.8	7.23	10.32	3	2.685	2.816	0.953	1.04932	0.0243635	0.0154648	0.916028	4.3316	5.09881	0.0363011	0.03997	69410	196674	219692	0	0	0
Master Protein	P59665	Neutrophil defensin 1 OS=Homo sapiens OX=9606 GN=DEFA1 PE=1 SV=1	20	3	8	3	94	10.2	6.99	14.6	3	1.217	1.065	1.143	0.874891	0.536565	0.998993	0.513853	0.32905	0.000465975	0.330511	0.252984	1.25798e+06	2.47507e+06	1.17518e+06	0	0	0
Master Protein Candidate	P59666	Neutrophil defensin 3 OS=Homo sapiens OX=9606 GN=DEFA3 PE=1 SV=1	20	3	8	3	94	10.2	5.99	14.6	3	1.217	1.065	1.143	0.874891	0.536565	0.998993	0.513853	0.32905	0.000465975	0.330511	0.252984	1.25798e+06	2.47507e+06	1.17518e+06	0	0	0
Master Protein	P08246	Neutrophil elastase OS=Homo sapiens OX=9606 GN=ELANE PE=1 SV=1	7	2	4	2	267	28.5	9.35	9.29	2	1.452	1.26	1.153	0.867303	0.282196	0.872273	0.583836	0.797801	0.0747777	0.269467	0.202697	216239	644413	290417	0	0	0
Master Protein Candidate	A0A0C4DFS8	Nicotinamide phosphoribosyltransferase OS=Homo sapiens OX=9606 GN=NAMPT PE=1 SV=1	10	3	4	3	368	41.8	6.47	8.37	3	1.353	1.305	1.036	0.965251	0.817266	0.956578	0.659722	0.118572	0.0251601	0.187142	0.174362	83206.9	103534	83390.1	0	0	0
Master Protein	P43490	Nicotinamide phosphoribosyltransferase OS=Homo sapiens OX=9606 GN=NAMPT PE=1 SV=1	8	3	4	3	491	55.5	7.15	8.37	3	1.353	1.305	1.036	0.965251	0.817266	0.956578	0.659722	0.118572	0.0251601	0.187142	0.174362	83206.9	103534	83390.1	1	0	1
Master Protein	Q15274	Nicotinate-nucleotide pyrophosphorylase [carboxylating] OS=Homo sapiens OX=9606 GN=QPRT PE=1 SV=3	11	3	14	3	297	30.8	6.21	30.92	3	0.594	0.242	2.458	0.406835	0.586718	0.0799585	0.293179	0.137553	0.265507	1.30979	0.216789	646334	432433	260580	0	0	0
Master Protein	P14543	Nidogen-1 OS=Homo sapiens OX=9606 GN=NID1 PE=1 SV=3	15	18	71	17	1247	136.3	5.29	194.29	18	2.044	1.505	1.358	0.736377	0.07813	0.853442	0.156084	2.26308	0.103583	1.09542	0.593993	1.24594e+06	3.90759e+06	1.57738e+06	1	0	1
Master Protein Candidate	A0A087WZP6	Nidogen-2 OS=Homo sapiens OX=9606 GN=NID2 PE=1 SV=1	7	6	24	5	969	107	5.69	60.94	6	1.424	0.63	2.26	0.442478	0.185383	0.720794	0.0677077	1.04227	0.089579	2.64276	0.517417	321235	682616	235864	0	0	0
Master Protein	Q14112	Nidogen-2 OS=Homo sapiens OX=9606 GN=NID2 PE=1 SV=3	5	6	24	5	1375	151.2	5.29	60.94	6	1.424	0.63	2.26	0.442478	0.185383	0.720794	0.0677077	1.04227	0.089579	2.64276	0.517417	321235	682616	235864	1	0	1
Master Protein	C9JYS8	Non-POU domain-containing octamer-binding protein (Fragment) OS=Homo sapiens OX=9606 GN=NONO PE=1 SV=8	18	4	8	4	247	29.5	9.48	22.19	4	0.678	0.779	0.87	1.14943	0.813739	0.699585	0.976554	0.0606912	0.120869	0.00896429	0.0118434	224946	173868	165064	0	0	0
Master Protein Candidate	Q15233	Non-POU domain-containing octamer-binding protein OS=Homo sapiens OX=9606 GN=NONO PE=1 SV=4	10	4	8	4	471	54.2	8.95	22.19	4	0.678	0.779	0.87	1.14943	0.813739	0.699585	0.976554	0.0606912	0.120869	0.00896429	0.0118434	224946	173868	165064	0	0	0
Master Protein	P22307	Non-specific lipid-transfer protein OS=Homo sapiens OX=9606 GN=SCP2 PE=1 SV=2	4	2	5	2	547	59	6.89	9.59	2	1.296	1.009	1.284	0.778816	0.528411	0.94774	0.314891	0.359028	0.0235208	0.644362	0.390841	115948	146197	107548	0	0	0
Master Protein	Q00604	Norrin OS=Homo sapiens OX=9606 GN=NDP PE=1 SV=1	28	3	9	3	133	15	8.82	26.5	3	1.977	1.595	1.239	0.807103	0.878662	0.991741	0.92927	0.111064	0.00574456	0.0394724	0.0257129	843328	561254	418948	0	0	0
Master Protein	O00567	Nucleolar protein 56 OS=Homo sapiens OX=9606 GN=NOP56 PE=1 SV=4	10	5	16	5	594	66	9.19	41.12	5	1.496	0.903	1.657	0.6035	0.430549	0.741516	0.837893	0.547502	0.117281	0.127276	0.0463556	569142	865285	692822	0	0	0
Master Protein	Q9Y2X3	Nucleolar protein 58 OS=Homo sapiens OX=9606 GN=NOP58 PE=1 SV=1	19	7	32	7	529	59.5	8.92	91.16	7	0.568	0.452	1.257	0.795545	0.863474	0.607497	0.88741	0.0362103	0.097838	0.0652079	0.0412695	1.06755e+06	741590	614497	0	0	0
Master Protein	P19338	Nucleolin OS=Homo sapiens OX=9606 GN=NCL PE=1 SV=3	15	11	48	11	710	76.6	4.7	118.93	11	0.849	0.973	0.873	1.14548	0.430287	0.495721	0.990448	0.31094	0.296534	0.00363911	0.00477492	2.77582e+06	1.90586e+06	1.94877e+06	1	1	2
Master Protein	P06748	Nucleophosmin OS=Homo sapiens OX=9606 GN=NPM1 PE=1 SV=2	17	2	19	2	294	32.6	4.78	56.63	2	1.401	1.051	1.334	0.749625	0.998918	0.796948	0.773069	0.00065856	0.103597	0.149117	0.0837943	728292	754827	589316	1	1	2
Master Protein	Q32Q12	Nucleoside diphosphate kinase OS=Homo sapiens OX=9606 GN=NME1-NME2 PE=1 SV=1	42	8	87	2	292	32.6	8.48	210.57	8	0.898	0.722	1.244	0.803859	0.516083	0.0737612	0.317467	0.257978	0.817428	0.619887	0.400564	2.51592e+06	2.24113e+06	1.92989e+06	0	0	0
Master Protein Candidate	F8VUX1	Nucleosome assembly protein 1-like 1 (Fragment) OS=Homo sapiens OX=9606 GN=NAP1L1 PE=1 SV=1	19	3	7	2	237	27.7	4.65	20.82	3	3.365	3.046	1.105	0.904977	0.0442572	0.0792358	0.827407	4.55626	3.35388	0.0909205	0.0744624	58934.8	178384	152470	0	0	0
Master Protein Candidate	F8VXI6	Nucleosome assembly protein 1-like 1 (Fragment) OS=Homo sapiens OX=9606 GN=NAP1L1 PE=1 SV=1	21	3	7	2	215	25	4.83	20.82	3	3.365	3.046	1.105	0.904977	0.0442572	0.0792358	0.827407	4.55626	3.35388	0.0909205	0.0744624	58934.8	178384	152470	0	0	0
Master Protein Candidate	F8VY35	Nucleosome assembly protein 1-like 1 (Fragment) OS=Homo sapiens OX=9606 GN=NAP1L1 PE=1 SV=1	17	3	7	2	264	31	4.51	20.82	3	3.365	3.046	1.105	0.904977	0.0442572	0.0792358	0.827407	4.55626	3.35388	0.0909205	0.0744624	58934.8	178384	152470	0	0	0
Master Protein Candidate	F8W020	Nucleosome assembly protein 1-like 1 (Fragment) OS=Homo sapiens OX=9606 GN=NAP1L1 PE=1 SV=1	22	3	7	2	207	24.4	4.51	20.82	3	3.365	3.046	1.105	0.904977	0.0442572	0.0792358	0.827407	4.55626	3.35388	0.0909205	0.0744624	58934.8	178384	152470	0	0	0
Master Protein Candidate	F8W118	Nucleosome assembly protein 1-like 1 (Fragment) OS=Homo sapiens OX=9606 GN=NAP1L1 PE=1 SV=1	22	3	7	2	209	24.7	4.68	20.82	3	3.365	3.046	1.105	0.904977	0.0442572	0.0792358	0.827407	4.55626	3.35388	0.0909205	0.0744624	58934.8	178384	152470	0	0	0
Master Protein Candidate	H0YHC3	Nucleosome assembly protein 1-like 1 (Fragment) OS=Homo sapiens OX=9606 GN=NAP1L1 PE=1 SV=1	23	3	7	2	198	23.4	4.81	20.82	3	3.365	3.046	1.105	0.904977	0.0442572	0.0792358	0.827407	4.55626	3.35388	0.0909205	0.0744624	58934.8	178384	152470	0	0	0
Master Protein Candidate	H0YIV4	Nucleosome assembly protein 1-like 1 (Fragment) OS=Homo sapiens OX=9606 GN=NAP1L1 PE=1 SV=1	12	3	7	2	385	44.7	4.49	20.82	3	3.365	3.046	1.105	0.904977	0.0442572	0.0792358	0.827407	4.55626	3.35388	0.0909205	0.0744624	58934.8	178384	152470	0	0	0
Master Protein Candidate	F5H4R6	Nucleosome assembly protein 1-like 1 OS=Homo sapiens OX=9606 GN=NAP1L1 PE=1 SV=1	12	3	7	2	383	44.6	4.56	20.82	3	3.365	3.046	1.105	0.904977	0.0442572	0.0792358	0.827407	4.55626	3.35388	0.0909205	0.0744624	58934.8	178384	152470	0	0	0
Master Protein	F8VV59	Nucleosome assembly protein 1-like 1 OS=Homo sapiens OX=9606 GN=NAP1L1 PE=1 SV=1	14	3	7	2	327	38	4.68	20.82	3	3.365	3.046	1.105	0.904977	0.0442572	0.0792358	0.827407	4.55626	3.35388	0.0909205	0.0744624	58934.8	178384	152470	0	0	0
Master Protein Candidate	F8W0J6	Nucleosome assembly protein 1-like 1 OS=Homo sapiens OX=9606 GN=NAP1L1 PE=1 SV=1	12	3	7	2	379	43.8	4.54	20.82	3	3.365	3.046	1.105	0.904977	0.0442572	0.0792358	0.827407	4.55626	3.35388	0.0909205	0.0744624	58934.8	178384	152470	0	0	0
Master Protein Candidate	P55209	Nucleosome assembly protein 1-like 1 OS=Homo sapiens OX=9606 GN=NAP1L1 PE=1 SV=1	12	3	7	2	391	45.3	4.46	20.82	3	3.365	3.046	1.105	0.904977	0.0442572	0.0792358	0.827407	4.55626	3.35388	0.0909205	0.0744624	58934.8	178384	152470	0	0	0
Master Protein Candidate	J3KQ32	Obg-like ATPase 1 OS=Homo sapiens OX=9606 GN=OLA1 PE=1 SV=1	8	3	7	3	416	46.9	8.06	18.32	3	0.936	1.594	0.588	1.70068	0.492171	0.123507	0.524529	0.288179	1.44784	0.164776	0.476583	177309	254402	347205	0	0	0
Master Protein	Q9NTK5	Obg-like ATPase 1 OS=Homo sapiens OX=9606 GN=OLA1 PE=1 SV=2	9	3	7	3	396	44.7	7.81	18.32	3	0.936	1.594	0.588	1.70068	0.492171	0.123507	0.524529	0.288179	1.44784	0.164776	0.476583	177309	254402	347205	0	0	0
Master Protein	P23515	Oligodendrocyte-myelin glycoprotein OS=Homo sapiens OX=9606 GN=OMG PE=1 SV=2	5	2	6	2	440	49.6	7.94	15.2	2	0.668	0.742	0.9	1.11111	0.237146	0.281672	0.941545	0.417489	0.408291	0.0235432	0.0290657	374105	261074	278851	0	0	0
Master Protein	Q14982	Opioid-binding protein/cell adhesion molecule OS=Homo sapiens OX=9606 GN=OPCML PE=1 SV=1	9	2	15	2	345	38	6.87	47.43	2	1.703	1.061	1.605	0.623053	0.132511	0.428181	0.626176	1.4948	0.390843	0.326302	0.126669	128399	254970	196822	1	0	1
Master Protein	Q8N573	Oxidation resistance protein 1 OS=Homo sapiens OX=9606 GN=OXR1 PE=1 SV=2	6	4	14	4	874	97.9	5.47	43.45	4	1.845	1.746	1.057	0.946074	0.262189	0.132951	0.855677	1.07266	1.53003	0.0715485	0.0640399	86004.8	148251	177573	0	0	0
Master Protein	Q9H244	P2Y purinoceptor 12 OS=Homo sapiens OX=9606 GN=P2RY12 PE=1 SV=1	4	2	8	2	342	39.4	9.52	9.74	2	2.826	4.086	0.692	1.44509	0.260304	0.211823	0.984976	1.65185	2.75407	0.00454958	0.00950078	99998.5	190738	232947	0	0	0
Master Protein	A0A286YFF7	Palmitoyl-protein thioesterase 1 OS=Homo sapiens OX=9606 GN=PPT1 PE=1 SV=1	15	3	41	3	335	37.1	6.52	134.1	3	1.796	0.963	1.865	0.536193	0.0542674	0.880476	0.100001	2.27277	0.0532368	1.86499	0.536191	1.25126e+06	2.25088e+06	1.41947e+06	0	0	0
Master Protein Candidate	A0A2C9F2P4	Palmitoyl-protein thioesterase 1 OS=Homo sapiens OX=9606 GN=PPT1 PE=1 SV=1	16	3	41	3	305	34.1	6.52	134.1	3	1.796	0.963	1.865	0.536193	0.0542674	0.880476	0.100001	2.27277	0.0532368	1.86499	0.536191	1.25126e+06	2.25088e+06	1.41947e+06	0	0	0
Master Protein Candidate	P50897	Palmitoyl-protein thioesterase 1 OS=Homo sapiens OX=9606 GN=PPT1 PE=1 SV=1	16	3	41	3	306	34.2	6.52	134.1	3	1.796	0.963	1.865	0.536193	0.0542674	0.880476	0.100001	2.27277	0.0532368	1.86499	0.536191	1.25126e+06	2.25088e+06	1.41947e+06	0	0	0
Master Protein	O75781	Paralemmin-1 OS=Homo sapiens OX=9606 GN=PALM PE=1 SV=2	13	4	21	4	387	42.1	5	74.92	4	1.22	1.218	1.002	0.998004	0.247912	0.274193	0.996298	0.738957	0.684448	0.00161417	0.00160773	350727	488566	478812	1	0	1
Master Protein	P23284	Peptidyl-prolyl cis-trans isomerase B OS=Homo sapiens OX=9606 GN=PPIB PE=1 SV=2	10	2	8	2	216	23.7	9.41	13.27	2	1.772	4.14	0.428	2.33645	0.0576312	0.00666084	0.213379	2.19611	9.01059	0.287123	1.5674	73700.4	208539	328429	0	0	0
Master Protein	Q02790	Peptidyl-prolyl cis-trans isomerase FKBP4 OS=Homo sapiens OX=9606 GN=FKBP4 PE=1 SV=3	8	3	9	3	459	51.8	5.43	12.65	3	0.79	0.915	0.864	1.15741	0.591563	0.738627	0.963539	0.180119	0.120391	0.0139368	0.0186697	175848	143537	151296	0	0	0
Master Protein	O60664	Perilipin-3 OS=Homo sapiens OX=9606 GN=PLIN3 PE=1 SV=3	15	4	9	4	434	47	5.44	31.48	4	0.666	1.161	0.573	1.7452	0.528082	0.915103	0.753921	0.184681	0.0447334	0.0702922	0.214091	412836	217042	293163	0	0	0
Master Protein	P32119	Peroxiredoxin-2 OS=Homo sapiens OX=9606 GN=PRDX2 PE=1 SV=5	33	7	56	6	198	21.9	5.97	167.55	7	1.235	1.317	0.938	1.0661	0.116038	0.131204	0.994915	1.15522	1.16167	0.00207685	0.00236047	3.78792e+06	5.5314e+06	5.4018e+06	0	0	0
Master Protein	Q13162	Peroxiredoxin-4 OS=Homo sapiens OX=9606 GN=PRDX4 PE=1 SV=1	23	6	43	4	271	30.5	6.29	112.04	6	0.916	0.867	1.057	0.946074	0.886016	0.485152	0.746655	0.0481434	0.272344	0.134112	0.120038	933777	867648	788195	0	0	0
Master Protein	P30044	Peroxiredoxin-5, mitochondrial OS=Homo sapiens OX=9606 GN=PRDX5 PE=1 SV=4	31	5	33	5	214	22.1	8.7	87.42	5	1.502	1.622	0.926	1.07991	0.0384829	0.0257529	0.939349	2.12493	2.57764	0.0251622	0.0293445	1.09383e+06	1.62454e+06	1.70777e+06	2	1	3
Master Protein	P30041	Peroxiredoxin-6 OS=Homo sapiens OX=9606 GN=PRDX6 PE=1 SV=3	45	10	80	10	224	25	6.38	188.55	10	1.03	1.606	0.642	1.55763	0.923268	0.168685	0.103482	0.0357123	1.24131	0.632458	1.53448	3.94849e+06	3.65359e+06	5.32435e+06	0	0	0
Master Protein	Q9BRX8	Peroxiredoxin-like 2A OS=Homo sapiens OX=9606 GN=PRXL2A PE=1 SV=3	24	5	15	5	229	25.7	8.84	29.08	5	4.313	2.605	1.656	0.603865	0.00390822	0.0134637	0.480494	10.3858	4.87353	0.527124	0.192217	63398.2	243885	182719	0	0	0
Master Protein	O15254	Peroxisomal acyl-coenzyme A oxidase 3 OS=Homo sapiens OX=9606 GN=ACOX3 PE=1 SV=2	24	14	90	14	700	77.6	7.25	255.23	14	1.152	0.865	1.332	0.750751	0.770633	0.505293	0.223209	0.130352	0.256435	0.867517	0.488956	2.17858e+06	2.38583e+06	1.66266e+06	0	0	0
Master Protein Candidate	A0A2R8YD50	Peroxisomal multifunctional enzyme type 2 OS=Homo sapiens OX=9606 GN=HSD17B4 PE=1 SV=1	26	13	96	13	711	76.8	8.51	286.85	13	0.937	1.172	0.799	1.25156	0.996199	0.91651	0.88138	0.00154989	0.0443753	0.0438147	0.0686319	2.68769e+06	2.6775e+06	3.0808e+06	0	0	0
Master Protein	P51659	Peroxisomal multifunctional enzyme type 2 OS=Homo sapiens OX=9606 GN=HSD17B4 PE=1 SV=3	25	13	96	13	736	79.6	8.84	286.85	13	0.937	1.172	0.799	1.25156	0.996199	0.91651	0.88138	0.00154989	0.0443753	0.0438147	0.0686319	2.68769e+06	2.6775e+06	3.0808e+06	0	1	1
Master Protein	B4DKF8	PH and SEC7 domain-containing protein 3 OS=Homo sapiens OX=9606 GN=PSD3 PE=1 SV=1	18	5	22	5	376	42.4	9.55	75.85	5	2.202	1.405	1.567	0.638162	0.192138	0.581678	0.623603	1.57748	0.330621	0.321379	0.130882	673678	1.23002e+06	856629	0	0	0
Master Protein	Q00325	Phosphate carrier protein, mitochondrial OS=Homo sapiens OX=9606 GN=SLC25A3 PE=1 SV=2	27	9	54	9	362	40.1	9.38	126.65	9	2.335	1.833	1.274	0.784929	0.0833201	0.0783235	0.998683	2.52005	2.0275	0.000729214	0.000449279	2.09477e+06	4.0429e+06	4.0867e+06	1	0	1
Master Protein	P30086	Phosphatidylethanolamine-binding protein 1 OS=Homo sapiens OX=9606 GN=PEBP1 PE=1 SV=3	75	10	101	10	187	21	7.53	325.66	10	1.259	1.107	1.138	0.878735	0.335428	0.782603	0.677909	0.597271	0.11785	0.192127	0.148356	1.42425e+07	1.75501e+07	1.55986e+07	0	0	0
Master Protein	O60331	Phosphatidylinositol 4-phosphate 5-kinase type-1 gamma OS=Homo sapiens OX=9606 GN=PIP5K1C PE=1 SV=2	3	2	2	2	668	73.2	5.29	2.9	2	0.94	1.62	0.58	1.72414	0.610747	0.315477	0.0912332	0.201291	0.811673	0.603111	1.79284	103721	85860.7	161155	0	0	0
Master Protein Candidate	A0A0A0MS69	Phosphodiesterase OS=Homo sapiens OX=9606 GN=PDE1C PE=1 SV=1	3	2	3	2	769	86.9	8.63	6.69	2	0.742	1.706	0.435	2.29885	0.460712	0.968321	0.350946	0.249735	0.0238513	0.197821	1.04542	108147	70435.3	127820	0	0	0
Master Protein	A0A3B3ITK7	Phosphoglucomutase-1 OS=Homo sapiens OX=9606 GN=PGM1 PE=1 SV=1	13	7	37	7	584	63.9	6.76	81.07	7	1.472	1.576	0.934	1.07066	0.074403	0.0267046	0.693415	1.66102	2.4797	0.148513	0.170243	429029	675827	796381	0	0	0
Master Protein Candidate	P36871	Phosphoglucomutase-1 OS=Homo sapiens OX=9606 GN=PGM1 PE=1 SV=3	14	7	37	7	562	61.4	6.76	81.07	7	1.472	1.576	0.934	1.07066	0.074403	0.0267046	0.693415	1.66102	2.4797	0.148513	0.170243	429029	675827	796381	0	0	0
Master Protein	P00558	Phosphoglycerate kinase 1 OS=Homo sapiens OX=9606 GN=PGK1 PE=1 SV=3	47	15	128	15	417	44.6	8.1	414.29	15	1.53	1.869	0.819	1.221	0.171519	0.0171659	0.22312	1.1715	3.29941	0.533547	0.795436	4.41164e+06	5.9661e+06	7.64833e+06	0	0	0
Master Protein	P18669	Phosphoglycerate mutase 1 OS=Homo sapiens OX=9606 GN=PGAM1 PE=1 SV=2	50	12	96	12	254	28.8	7.18	293.72	12	1.127	1.334	0.845	1.18343	0.154709	0.0435525	0.599649	0.913416	1.81556	0.187677	0.262844	4.39751e+06	5.74933e+06	6.44576e+06	1	2	3
Master Protein	H3BUD4	Phosphoinositide phospholipase C (Fragment) OS=Homo sapiens OX=9606 GN=PLCL1 PE=1 SV=1	8	6	29	6	1012	114.6	5.97	76.32	6	0.988	1.138	0.868	1.15207	0.628597	0.973934	0.508525	0.199208	0.0130535	0.254921	0.33835	387696	316724	442915	0	0	0
Master Protein Candidate	A0A0A0MT40	Phosphoinositide phospholipase C OS=Homo sapiens OX=9606 GN=PLCL1 PE=1 SV=1	8	6	29	6	1018	115.2	5.73	76.32	6	0.988	1.138	0.868	1.15207	0.628597	0.973934	0.508525	0.199208	0.0130535	0.254921	0.33835	387696	316724	442915	0	0	0
Master Protein Candidate	P36969	Phospholipid hydroperoxide glutathione peroxidase OS=Homo sapiens OX=9606 GN=GPX4 PE=1 SV=3	22	4	10	4	197	22.2	8.37	23.68	4	0.715	1.048	0.682	1.46628	0.615604	0.999968	0.611308	0.15065	1.46524e-05	0.145771	0.313402	573204	400638	548494	0	0	0
Master Protein	Q9Y2Q0	Phospholipid-transporting ATPase IA OS=Homo sapiens OX=9606 GN=ATP8A1 PE=1 SV=1	5	5	15	5	1164	131.3	6.84	37.69	5	1.348	3.229	0.418	2.39234	0.796277	0.0103976	0.0213629	0.133366	6.40333	0.698202	3.99603	194461	241359	571160	0	0	0
Master Protein	Q15126	Phosphomevalonate kinase OS=Homo sapiens OX=9606 GN=PMVK PE=1 SV=3	18	3	14	3	192	22	5.73	36.15	3	0.764	0.994	0.769	1.30039	0.420428	0.857215	0.222074	0.2875	0.0665086	0.502543	0.849808	286522	224420	309158	0	0	0
Master Protein	Q9Y617	Phosphoserine aminotransferase OS=Homo sapiens OX=9606 GN=PSAT1 PE=1 SV=2	34	12	85	12	370	40.4	7.66	219.35	12	0.977	0.962	1.016	0.984252	0.905169	0.987009	0.959565	0.0422752	0.00546329	0.0182124	0.0176433	4.7148e+06	4.55267e+06	4.64392e+06	0	1	1
Master Protein Candidate	E5RHN5	Phytanoyl-CoA hydroxylase-interacting protein (Fragment) OS=Homo sapiens OX=9606 GN=PHYHIP PE=1 SV=1	14	4	25	2	248	28.3	6.67	51.89	4	1.546	1.925	0.803	1.24533	0.54802	0.280747	0.826575	0.403821	1.06199	0.0664223	0.103011	118906	158319	179821	0	0	0
Master Protein	Q92561	Phytanoyl-CoA hydroxylase-interacting protein OS=Homo sapiens OX=9606 GN=PHYHIP PE=1 SV=1	11	4	25	2	330	37.5	7.01	51.89	4	1.546	1.925	0.803	1.24533	0.54802	0.280747	0.826575	0.403821	1.06199	0.0664223	0.103011	118906	158319	179821	0	0	0
Master Protein	Q96FC7	Phytanoyl-CoA hydroxylase-interacting protein-like OS=Homo sapiens OX=9606 GN=PHYHIPL PE=1 SV=3	11	5	25	3	376	42.5	6.42	37.91	5	1.057	1.304	0.811	1.23305	0.717597	0.369928	0.137969	0.152334	0.563176	0.697637	1.06069	410329	373785	508665	0	0	0
Master Protein	Q8N414	PiggyBac transposable element-derived protein 5 OS=Homo sapiens OX=9606 GN=PGBD5 PE=1 SV=4	4	2	5	2	524	58.4	8.85	2.83	2	1.139	0.993	1.147	0.87184	0.859928	0.956993	0.958936	0.0746479	0.0189578	0.0208873	0.0158765	75715.7	84022.8	77146	0	0	0
Master Protein	Q9GZP4	PITH domain-containing protein 1 OS=Homo sapiens OX=9606 GN=PITHD1 PE=1 SV=1	13	3	5	3	211	24.2	5.74	9.14	3	1.637	1.357	1.206	0.829187	0.427456	0.996252	0.389701	0.60423	0.00221296	0.493578	0.33936	386780	534926	387456	0	0	0
Master Protein	P20020	Plasma membrane calcium-transporting ATPase 1 OS=Homo sapiens OX=9606 GN=ATP2B1 PE=1 SV=4	14	13	57	5	1220	134.6	5.91	182.65	13	1.485	2.18	0.681	1.46843	0.460325	0.179259	0.723014	0.50035	1.62741	0.0959211	0.206833	342575	525665	695857	0	0	0
Master Protein	Q01814	Plasma membrane calcium-transporting ATPase 2 OS=Homo sapiens OX=9606 GN=ATP2B2 PE=1 SV=2	10	10	59	5	1243	136.8	5.91	175.46	10	1.226	1.389	0.883	1.1325	0.974505	0.448463	0.561022	0.0137508	0.483752	0.221651	0.284281	457367	501112	651788	0	0	0
Master Protein	P23634	Plasma membrane calcium-transporting ATPase 4 OS=Homo sapiens OX=9606 GN=ATP2B4 PE=1 SV=2	13	13	51	5	1241	137.8	6.6	159.91	13	2.175	3.39	0.642	1.55763	0.0324206	0.0145023	0.770293	3.23896	6.23273	0.0727669	0.176548	75791.5	222402	279039	0	0	0
Master Protein	A0A0A0MSQ0	Plastin-3 OS=Homo sapiens OX=9606 GN=PLS3 PE=1 SV=1	15	8	32	8	617	69.3	5.94	89.69	8	0.991	1.539	0.644	1.5528	0.517651	0.661375	0.180012	0.283389	0.276331	0.479587	1.15637	1.11219e+06	831698	1.43265e+06	0	0	0
Master Protein Candidate	P13797	Plastin-3 OS=Homo sapiens OX=9606 GN=PLS3 PE=1 SV=4	15	8	32	8	630	70.8	5.6	89.69	8	0.991	1.539	0.644	1.5528	0.517651	0.661375	0.180012	0.283389	0.276331	0.479587	1.15637	1.11219e+06	831698	1.43265e+06	0	0	0
Master Protein	P43034	Platelet-activating factor acetylhydrolase IB subunit alpha OS=Homo sapiens OX=9606 GN=PAFAH1B1 PE=1 SV=2	24	10	51	10	410	46.6	7.37	126.38	10	0.974	1.277	0.763	1.31062	0.341005	0.530578	0.0824104	0.455092	0.351495	0.827106	1.42073	2.59519e+06	2.09362e+06	3.08981e+06	0	0	0
Master Protein	P68402	Platelet-activating factor acetylhydrolase IB subunit beta OS=Homo sapiens OX=9606 GN=PAFAH1B2 PE=1 SV=1	12	2	10	2	229	25.6	5.92	22.13	2	1.419	1.609	0.882	1.13379	0.00361993	0.00104825	0.367462	3.4642	4.79407	0.383482	0.492956	198899	294968	329420	0	0	0
Master Protein	Q9Y5J5	Pleckstrin homology-like domain family A member 3 OS=Homo sapiens OX=9606 GN=PHLDA3 PE=1 SV=1	13	2	18	2	127	13.9	9.67	46.55	2	1.117	1.4	0.798	1.25313	0.86693	0.994611	0.817957	0.0692718	0.00328561	0.0696412	0.10936	3.00576e+06	2.70055e+06	3.11543e+06	0	0	0
Master Protein	Q15149	Plectin OS=Homo sapiens OX=9606 GN=PLEC PE=1 SV=3	13	54	157	54	4684	531.5	5.96	411.15	54	1.743	1.879	0.928	1.07759	0.964966	0.928839	0.992976	0.0269952	0.0602399	0.00284067	0.00329856	6.623e+06	4.9699e+06	5.38557e+06	2	0	2
Master Protein	P09874	Poly [ADP-ribose] polymerase 1 OS=Homo sapiens OX=9606 GN=PARP1 PE=1 SV=4	4	3	4	3	1014	113	8.88	10.12	3	0.803	1.076	0.746	1.34048	0.984783	0.897254	0.817788	0.00534771	0.0506632	0.0651701	0.117104	301031	274208	328564	0	0	0
Master Protein	Q15365	Poly(rC)-binding protein 1 OS=Homo sapiens OX=9606 GN=PCBP1 PE=1 SV=2	18	4	31	3	356	37.5	7.09	98.4	4	1.177	1.184	0.994	1.00604	0.468217	0.500898	0.997734	0.387883	0.355497	0.000979279	0.000991137	339038	391846	386645	0	0	0
Master Protein Candidate	H3BRU6	Poly(rC)-binding protein 2 (Fragment) OS=Homo sapiens OX=9606 GN=PCBP2 PE=1 SV=1	25	5	36	4	301	31.7	8.44	103.96	5	1.271	1.27	1.001	0.999001	0.204342	0.557638	0.676117	0.876536	0.322132	0.170148	0.169808	435281	559927	496188	0	0	0
Master Protein	F8VZX2	Poly(rC)-binding protein 2 OS=Homo sapiens OX=9606 GN=PCBP2 PE=1 SV=1	23	5	36	4	321	33.8	8.24	103.96	5	1.271	1.27	1.001	0.999001	0.204342	0.557638	0.676117	0.876536	0.322132	0.170148	0.169808	435281	559927	496188	0	0	0
Master Protein Candidate	Q15366	Poly(rC)-binding protein 2 OS=Homo sapiens OX=9606 GN=PCBP2 PE=1 SV=1	20	5	36	4	365	38.6	6.79	103.96	5	1.271	1.27	1.001	0.999001	0.204342	0.557638	0.676117	0.876536	0.322132	0.170148	0.169808	435281	559927	496188	1	0	1
Master Protein	O60831	PRA1 family protein 2 OS=Homo sapiens OX=9606 GN=PRAF2 PE=1 SV=1	12	2	18	2	178	19.2	9.19	53.36	2	1.421	1.057	1.345	0.743494	0.00655015	0.335045	0.0359397	3.10311	0.501966	1.94275	1.07392	1.23264e+06	1.928e+06	1.42546e+06	0	0	0
Master Protein	O75915	PRA1 family protein 3 OS=Homo sapiens OX=9606 GN=ARL6IP5 PE=1 SV=1	24	4	33	4	188	21.6	9.77	92.1	4	1.541	1.121	1.375	0.727273	0.0727992	0.349579	0.468762	1.75346	0.511685	0.452441	0.239308	4.21622e+06	6.19205e+06	5.30798e+06	0	0	0
Master Protein Candidate	A6NP52	PRA1 family protein OS=Homo sapiens OX=9606 GN=PRAF2 PE=1 SV=1	14	2	18	2	160	17.2	8.84	53.36	2	1.421	1.057	1.345	0.743494	0.00655015	0.335045	0.0359397	3.10311	0.501966	1.94275	1.07392	1.23264e+06	1.928e+06	1.42546e+06	0	0	0
Master Protein	I3L0J9	Pre-mRNA-processing-splicing factor 8 (Fragment) OS=Homo sapiens OX=9606 GN=PRPF8 PE=1 SV=8	2	2	2	2	1012	119.6	9.26	1.94	2	0.915	1.185	0.772	1.29534	0.38352	0.85739	0.660723	0.380834	0.0791835	0.138945	0.233135	107236	77690.1	95299.2	0	0	0
Master Protein Candidate	Q6P2Q9	Pre-mRNA-processing-splicing factor 8 OS=Homo sapiens OX=9606 GN=PRPF8 PE=1 SV=2	1	2	2	2	2335	273.4	8.84	1.94	2	0.915	1.185	0.772	1.29534	0.38352	0.85739	0.660723	0.380834	0.0791835	0.138945	0.233135	107236	77690.1	95299.2	0	1	1
Master Protein	P02545	Prelamin-A/C OS=Homo sapiens OX=9606 GN=LMNA PE=1 SV=1	19	11	42	11	664	74.1	7.02	106.47	11	1.6	1.914	0.836	1.19617	0.268618	0.176106	0.939611	0.913383	1.44359	0.0226153	0.0323586	617635	1.07096e+06	1.30509e+06	0	0	0
Master Protein	C9K055	Prenylcysteine oxidase 1 (Fragment) OS=Homo sapiens OX=9606 GN=PCYOX1 PE=1 SV=1	9	2	2	2	209	23.4	6.68	4.46	2	2.579	2.336	1.104	0.905797	0.0882302	0.0585847	0.943769	2.71925	2.87846	0.0277483	0.0227666	57221.3	113969	120342	0	0	0
Master Protein Candidate	F8W8W4	Prenylcysteine oxidase 1 OS=Homo sapiens OX=9606 GN=PCYOX1 PE=1 SV=1	6	2	2	2	293	32.2	6.68	4.46	2	2.579	2.336	1.104	0.905797	0.0882302	0.0585847	0.943769	2.71925	2.87846	0.0277483	0.0227666	57221.3	113969	120342	0	0	0
Master Protein Candidate	Q9UHG3	Prenylcysteine oxidase 1 OS=Homo sapiens OX=9606 GN=PCYOX1 PE=1 SV=3	4	2	2	2	505	56.6	6.18	4.46	2	2.579	2.336	1.104	0.905797	0.0882302	0.0585847	0.943769	2.71925	2.87846	0.0277483	0.0227666	57221.3	113969	120342	0	1	1
Master Protein	Q8NDH3	Probable aminopeptidase NPEPL1 OS=Homo sapiens OX=9606 GN=NPEPL1 PE=1 SV=3	21	8	46	8	523	55.8	6.87	126.37	8	0.811	0.669	1.212	0.825083	0.515301	0.0636332	0.275971	0.233519	0.800335	0.677673	0.461333	1.48676e+06	1.28283e+06	1.04965e+06	0	0	0
Master Protein	O75110	Probable phospholipid-transporting ATPase IIA OS=Homo sapiens OX=9606 GN=ATP9A PE=1 SV=3	2	2	2	2	1047	118.5	7.77	5.4	2	1.193	1.103	1.081	0.925069	0.999216	0.737523	0.716328	0.000406583	0.145844	0.156624	0.134032	74394.9	78553.5	90055.8	0	0	0
Master Protein Candidate	C9J712	Profilin OS=Homo sapiens OX=9606 GN=PFN2 PE=1 SV=1	40	3	15	3	91	9.8	9.36	43.82	3	1.107	1.315	0.841	1.18906	0.456983	0.322652	0.950064	0.37649	0.646015	0.0187097	0.0264529	835525	1.04462e+06	1.10131e+06	0	0	0
Master Protein	P07737	Profilin-1 OS=Homo sapiens OX=9606 GN=PFN1 PE=1 SV=2	54	7	28	7	140	15	8.27	77.37	7	1.116	1.222	0.913	1.09529	0.757874	0.678895	0.318578	0.13437	0.205537	0.453564	0.544123	1.81379e+06	1.63786e+06	2.0611e+06	1	1	2
Master Protein	P35080	Profilin-2 OS=Homo sapiens OX=9606 GN=PFN2 PE=1 SV=3	26	3	15	3	140	15	6.99	43.82	3	1.107	1.315	0.841	1.18906	0.456983	0.322652	0.950064	0.37649	0.646015	0.0187097	0.0264529	835525	1.04462e+06	1.10131e+06	1	0	1
Master Protein	Q8WUM4	Programmed cell death 6-interacting protein OS=Homo sapiens OX=9606 GN=PDCD6IP PE=1 SV=1	11	9	50	9	868	96	6.52	120.05	9	1.003	1.317	0.762	1.31234	0.672347	0.0280299	0.0821525	0.172924	2.04448	0.827059	1.42438	722998	777041	984445	1	0	1
Master Protein Candidate	O75340	Programmed cell death protein 6 OS=Homo sapiens OX=9606 GN=PDCD6 PE=1 SV=1	11	2	13	2	191	21.9	5.4	36.39	2	1.382	1.549	0.892	1.12108	0.445667	0.254833	0.884046	0.485068	0.919711	0.0477445	0.0600058	296074	380531	414645	0	0	0
Master Protein	P35232	Prohibitin OS=Homo sapiens OX=9606 GN=PHB PE=1 SV=1	30	7	26	7	272	29.8	5.76	62.06	7	2.153	2.136	1.008	0.992063	0.0310623	0.025311	0.983406	3.24622	3.41053	0.00732513	0.00720932	532509	1.18844e+06	1.23269e+06	0	1	1
Master Protein	F5GY37	Prohibitin-2 OS=Homo sapiens OX=9606 GN=PHB2 PE=1 SV=1	30	7	32	7	267	29.7	9.88	77.73	7	1.628	1.516	1.074	0.931099	0.0733316	0.0734352	0.999999	1.84731	1.71929	3.2314e-07	2.80144e-07	506536	919700	965340	0	0	0
Master Protein Candidate	J3KPX7	Prohibitin-2 OS=Homo sapiens OX=9606 GN=PHB2 PE=1 SV=2	27	7	32	7	298	33.2	9.83	77.73	7	1.628	1.516	1.074	0.931099	0.0733316	0.0734352	0.999999	1.84731	1.71929	3.2314e-07	2.80144e-07	506536	919700	965340	0	0	0
Master Protein Candidate	Q99623	Prohibitin-2 OS=Homo sapiens OX=9606 GN=PHB2 PE=1 SV=2	27	7	32	7	299	33.3	9.83	77.73	7	1.628	1.516	1.074	0.931099	0.0733316	0.0734352	0.999999	1.84731	1.71929	3.2314e-07	2.80144e-07	506536	919700	965340	1	1	2
Master Protein	P12273	Prolactin-inducible protein OS=Homo sapiens OX=9606 GN=PIP PE=1 SV=1	13	2	12	2	146	16.6	8.05	25.31	2	0.632	1.426	0.443	2.25734	0.805219	0.701176	0.369652	0.0594625	0.21985	0.191468	0.975637	130320	121629	168526	1	1	2
Master Protein	P51888	Prolargin OS=Homo sapiens OX=9606 GN=PRELP PE=1 SV=1	27	8	62	8	382	43.8	9.38	173.74	8	1.853	1.435	1.291	0.774593	0.893571	0.925861	0.698347	0.0905582	0.0480067	0.201304	0.120781	2.57196e+06	2.49191e+06	1.72775e+06	0	0	0
Master Protein	Q7Z6L0	Proline-rich transmembrane protein 2 OS=Homo sapiens OX=9606 GN=PRRT2 PE=1 SV=1	16	3	13	3	340	34.9	4.7	40.37	3	1.475	1.315	1.121	0.892061	0.388595	0.323117	0.986251	0.605492	0.645192	0.00674021	0.00536367	284608	435392	490168	0	0	0
Master Protein	P48147	Prolyl endopeptidase OS=Homo sapiens OX=9606 GN=PREP PE=1 SV=2	4	2	4	2	710	80.6	5.86	13.46	2	1.763	1.424	1.238	0.807754	0.054325	0.0818915	0.943107	2.23019	1.54755	0.0314936	0.0205485	40530	87530	81205.1	0	0	0
Master Protein	C9JIZ6	Prosaposin OS=Homo sapiens OX=9606 GN=PSAP PE=1 SV=2	13	8	62	8	527	58.4	5.17	145.44	8	0.98	0.703	1.393	0.717875	0.909809	0.487693	0.303916	0.0402287	0.219233	0.720525	0.371319	3.06389e+07	3.23e+07	2.516e+07	0	0	0
Master Protein Candidate	P07602	Prosaposin OS=Homo sapiens OX=9606 GN=PSAP PE=1 SV=2	13	8	62	8	524	58.1	5.17	145.44	8	0.98	0.703	1.393	0.717875	0.909809	0.487693	0.303916	0.0402287	0.219233	0.720525	0.371319	3.06389e+07	3.23e+07	2.516e+07	0	0	0
Master Protein	P41222	Prostaglandin-H2 D-isomerase OS=Homo sapiens OX=9606 GN=PTGDS PE=1 SV=1	21	3	54	3	190	21	7.8	176.36	3	0.587	0.579	1.014	0.986193	0.384111	0.399697	0.999322	0.243924	0.230598	0.00029866	0.00029047	6.98836e+06	4.20551e+06	4.29192e+06	0	0	0
Master Protein Candidate	G3V5Z7	Proteasome subunit alpha type OS=Homo sapiens OX=9606 GN=PSMA6 PE=1 SV=1	52	14	159	14	252	28.1	6.76	504.71	14	1.045	0.778	1.343	0.744602	0.561562	0.172888	0.0445482	0.26188	0.593018	1.81462	1.00608	5.16623e+07	5.83178e+07	4.07952e+07	0	0	0
Master Protein	P25786	Proteasome subunit alpha type-1 OS=Homo sapiens OX=9606 GN=PSMA1 PE=1 SV=1	46	14	216	14	263	29.5	6.61	653.27	14	1.068	0.773	1.382	0.723589	0.709979	0.0900666	0.033033	0.15887	0.808122	2.04681	1.07167	5.24134e+07	5.74633e+07	3.88355e+07	0	0	0
Master Protein	P25787	Proteasome subunit alpha type-2 OS=Homo sapiens OX=9606 GN=PSMA2 PE=1 SV=2	64	12	112	12	234	25.9	7.43	345.63	12	1.321	0.809	1.633	0.61237	0.119998	0.405071	0.0219772	1.21641	0.317507	2.70756	1.01533	1.45425e+07	1.89621e+07	1.23192e+07	0	0	0
Master Protein	P25788	Proteasome subunit alpha type-3 OS=Homo sapiens OX=9606 GN=PSMA3 PE=1 SV=2	27	8	113	8	255	28.4	5.33	326.93	8	1.071	0.777	1.378	0.725689	0.517813	0.196928	0.045737	0.306121	0.548323	1.84615	0.97223	3.79229e+07	4.27031e+07	3.075e+07	0	0	0
Master Protein	P25789	Proteasome subunit alpha type-4 OS=Homo sapiens OX=9606 GN=PSMA4 PE=1 SV=1	60	13	108	13	261	29.5	7.72	331.96	13	1.092	0.841	1.299	0.769823	0.398832	0.137954	0.0245319	0.435937	0.723483	2.09174	1.23962	2.73138e+07	3.11734e+07	2.19107e+07	0	0	0
Master Protein	P28066	Proteasome subunit alpha type-5 OS=Homo sapiens OX=9606 GN=PSMA5 PE=1 SV=3	52	10	132	10	241	26.4	4.79	480.75	10	1.053	0.848	1.242	0.805153	0.760737	0.202622	0.0809814	0.12506	0.587929	1.35579	0.878917	3.70719e+07	4.02076e+07	2.92855e+07	0	0	0
Master Protein	P60900	Proteasome subunit alpha type-6 OS=Homo sapiens OX=9606 GN=PSMA6 PE=1 SV=1	54	14	159	14	246	27.4	6.76	504.71	14	1.045	0.778	1.343	0.744602	0.561562	0.172888	0.0445482	0.26188	0.593018	1.81462	1.00608	5.16623e+07	5.83178e+07	4.07952e+07	0	0	0
Master Protein	O14818	Proteasome subunit alpha type-7 OS=Homo sapiens OX=9606 GN=PSMA7 PE=1 SV=1	56	14	144	14	248	27.9	8.46	441.04	14	1.121	0.81	1.385	0.722022	0.393474	0.141882	0.024819	0.454099	0.686938	2.22322	1.159	5.81683e+07	6.7521e+07	4.56433e+07	0	0	0
Master Protein Candidate	X5D2R7	Proteasome subunit beta OS=Homo sapiens OX=9606 GN=PSMB8 PE=1 SV=1	27	7	70	7	276	30.3	7.74	242.45	7	0.916	0.688	1.331	0.751315	0.350749	0.00994952	0.0564765	0.416783	1.37751	1.66126	0.93774	4.97708e+06	4.3898e+06	3.40631e+06	0	0	0
Master Protein Candidate	A0A0G2JJA7	Proteasome subunit beta OS=Homo sapiens OX=9606 GN=PSMB9 PE=1 SV=1	18	3	25	3	196	20.9	4.89	69.1	3	1.073	0.644	1.666	0.60024	0.937363	0.00939827	0.0135603	0.030143	1.30536	3.11164	1.12109	2.7742e+06	2.65221e+06	1.62107e+06	0	0	0
Master Protein	A2ACR1	Proteasome subunit beta OS=Homo sapiens OX=9606 GN=PSMB9 PE=1 SV=1	18	3	25	3	196	20.9	4.89	69.1	3	1.073	0.644	1.666	0.60024	0.937363	0.00939827	0.0135603	0.030143	1.30536	3.11164	1.12109	2.7742e+06	2.65221e+06	1.62107e+06	0	0	0
Master Protein	P20618	Proteasome subunit beta type-1 OS=Homo sapiens OX=9606 GN=PSMB1 PE=1 SV=2	51	11	152	11	241	26.5	8.13	520.35	11	1.172	0.844	1.389	0.719942	0.318659	0.158855	0.0223016	0.582102	0.674355	2.29416	1.1891	4.16282e+07	4.83037e+07	3.39837e+07	0	0	0
Master Protein	P40306	Proteasome subunit beta type-10 OS=Homo sapiens OX=9606 GN=PSMB10 PE=1 SV=1	14	3	24	3	273	28.9	7.81	57.25	3	0.794	0.659	1.206	0.829187	0.633665	0.064454	0.214095	0.157323	0.784704	0.807289	0.555053	422881	371444	296105	1	0	1
Master Protein	P49721	Proteasome subunit beta type-2 OS=Homo sapiens OX=9606 GN=PSMB2 PE=1 SV=1	41	10	123	10	201	22.8	7.02	361.64	10	0.991	0.718	1.379	0.725163	0.748464	0.0355025	0.0150946	0.124696	1.04091	2.5114	1.32065	2.29468e+07	2.46632e+07	1.63773e+07	0	0	0
Master Protein	P49720	Proteasome subunit beta type-3 OS=Homo sapiens OX=9606 GN=PSMB3 PE=1 SV=2	40	10	130	10	205	22.9	6.55	420.95	10	1.249	0.833	1.499	0.667111	0.154073	0.305211	0.0208204	1.01453	0.429328	2.52058	1.12175	1.73411e+07	2.17839e+07	1.45202e+07	0	0	0
Master Protein	P28070	Proteasome subunit beta type-4 OS=Homo sapiens OX=9606 GN=PSMB4 PE=1 SV=4	39	7	90	7	264	29.2	5.97	293.7	7	1.176	0.75	1.568	0.637755	0.741602	0.123757	0.0478112	0.152679	0.680574	2.0705	0.842137	1.66891e+07	1.84167e+07	1.21212e+07	0	0	0
Master Protein	P28074	Proteasome subunit beta type-5 OS=Homo sapiens OX=9606 GN=PSMB5 PE=1 SV=3	52	14	116	14	263	28.5	6.92	393.58	14	1.125	0.682	1.649	0.606428	0.30742	0.0425558	0.00700685	0.576302	0.93505	3.55273	1.30654	4.12596e+07	4.92733e+07	2.88444e+07	1	0	1
Master Protein	P28072	Proteasome subunit beta type-6 OS=Homo sapiens OX=9606 GN=PSMB6 PE=1 SV=4	27	6	48	6	239	25.3	4.92	151.95	6	1.043	0.671	1.554	0.643501	0.288412	0.0382433	0.0060886	0.563207	0.951105	3.44286	1.42566	1.38988e+07	1.64944e+07	9.94722e+06	0	0	0
Master Protein	Q99436	Proteasome subunit beta type-7 OS=Homo sapiens OX=9606 GN=PSMB7 PE=1 SV=1	27	8	99	8	277	29.9	7.68	294.23	8	1.048	0.735	1.424	0.702247	0.6788	0.0449949	0.0163484	0.176335	0.989925	2.54401	1.25458	1.84573e+07	2.01911e+07	1.3178e+07	0	0	0
Master Protein	P28062	Proteasome subunit beta type-8 OS=Homo sapiens OX=9606 GN=PSMB8 PE=1 SV=3	27	7	70	7	276	30.3	7.43	242.45	7	0.916	0.688	1.331	0.751315	0.350749	0.00994952	0.0564765	0.416783	1.37751	1.66126	0.93774	4.97708e+06	4.3898e+06	3.40631e+06	0	0	0
Master Protein Candidate	P28065	Proteasome subunit beta type-9 OS=Homo sapiens OX=9606 GN=PSMB9 PE=1 SV=2	16	3	25	3	219	23.3	5.03	69.1	3	1.073	0.644	1.666	0.60024	0.937363	0.00939827	0.0135603	0.030143	1.30536	3.11164	1.12109	2.7742e+06	2.65221e+06	1.62107e+06	0	0	0
Master Protein	P30101	Protein disulfide-isomerase A3 OS=Homo sapiens OX=9606 GN=PDIA3 PE=1 SV=4	14	8	24	8	505	56.7	6.35	61.97	8	1.348	1.974	0.683	1.46413	0.409147	0.0533226	0.301408	0.523187	2.51308	0.355737	0.762584	455850	600610	833298	3	2	5
Master Protein	Q15084	Protein disulfide-isomerase A6 OS=Homo sapiens OX=9606 GN=PDIA6 PE=1 SV=1	6	2	3	2	440	48.1	5.08	6.97	2	3.043	1.435	2.121	0.471476	0.213562	0.392508	0.871383	2.04026	0.582828	0.126817	0.02819	28782	71669.3	61310.6	0	1	1
Master Protein	P07237	Protein disulfide-isomerase OS=Homo sapiens OX=9606 GN=P4HB PE=1 SV=3	5	3	15	3	508	57.1	4.87	38.68	3	1.482	1.733	0.855	1.16959	0.07505	0.0284119	0.719449	1.66673	2.68008	0.122265	0.167251	100094	162820	186865	1	1	2
Master Protein	Q9H0Q0	Protein FAM49A OS=Homo sapiens OX=9606 GN=FAM49A PE=2 SV=1	16	4	14	2	323	37.3	6.01	37.6	4	1.815	1.589	1.142	0.875657	0.0215858	0.0819213	0.396408	3.02348	1.72661	0.458922	0.35189	12613.2	22987.6	18870.3	0	0	0
Master Protein	Q9NUQ9	Protein FAM49B OS=Homo sapiens OX=9606 GN=FAM49B PE=1 SV=1	33	8	39	6	324	36.7	6.06	109.8	8	1.267	1.147	1.105	0.904977	0.529914	0.257117	0.806788	0.349431	0.676579	0.103031	0.0843807	546392	647929	708318	0	0	0
Master Protein	Q9BY11	Protein kinase C and casein kinase substrate in neurons protein 1 OS=Homo sapiens OX=9606 GN=PACSIN1 PE=1 SV=1	27	10	66	10	444	50.9	5.24	197.87	10	1.508	2.647	0.57	1.75439	0.0504045	0.00704244	0.261534	1.95668	5.69708	0.332009	1.02188	2.23388e+06	4.25284e+06	5.85413e+06	0	0	0
Master Protein	P05771	Protein kinase C beta type OS=Homo sapiens OX=9606 GN=PRKCB PE=1 SV=4	9	5	26	4	671	76.8	7.01	68.05	5	0.947	1.321	0.717	1.3947	0.772183	0.0940592	0.228838	0.106329	1.35614	0.459218	0.893266	573336	624820	792898	1	0	1
Master Protein	Q02156	Protein kinase C epsilon type OS=Homo sapiens OX=9606 GN=PRKCE PE=1 SV=1	4	3	9	2	737	83.6	7.12	18.36	3	0.916	1.145	0.8	1.25	0.988944	0.875912	0.805587	0.00442291	0.0658825	0.0751102	0.11736	25076.2	25760.1	29139.7	0	0	0
Master Protein	P05129	Protein kinase C gamma type OS=Homo sapiens OX=9606 GN=PRKCG PE=1 SV=3	11	6	23	6	697	78.4	7.46	66.5	6	1.126	1.463	0.769	1.30039	0.550649	0.285873	0.83168	0.291775	0.795619	0.0615537	0.104088	546156	698623	847809	1	0	1
Master Protein	Q9UKK3	Protein mono-ADP-ribosyltransferase PARP4 OS=Homo sapiens OX=9606 GN=PARP4 PE=1 SV=3	1	2	6	2	1724	192.5	5.66	16.1	2	0.653	0.862	0.758	1.31926	0.789499	0.631581	0.957465	0.0670294	0.17203	0.0143087	0.0249036	36051.7	56080.2	61181.5	0	0	0
Master Protein	Q92597	Protein NDRG1 OS=Homo sapiens OX=9606 GN=NDRG1 PE=1 SV=1	15	4	8	4	394	42.8	5.82	20.9	4	0.822	0.764	1.076	0.929368	0.958018	0.971366	0.86934	0.0153109	0.00963956	0.065432	0.0565152	183168	219246	167746	0	0	0
Master Protein Candidate	A0A0A0MS87	Protein NDRG2 OS=Homo sapiens OX=9606 GN=NDRG2 PE=1 SV=1	18	5	37	5	356	39.5	7.02	107.55	5	1.365	2.046	0.667	1.49925	0.713357	0.214165	0.542306	0.200236	1.36929	0.177259	0.398434	692563	939120	1.1964e+06	0	0	0
Master Protein	Q9UN36	Protein NDRG2 OS=Homo sapiens OX=9606 GN=NDRG2 PE=1 SV=2	17	5	37	5	371	40.8	5.21	107.55	5	1.365	2.046	0.667	1.49925	0.713357	0.214165	0.542306	0.200236	1.36929	0.177259	0.398434	692563	939120	1.1964e+06	1	0	1
Master Protein	Q9BPW8	Protein NipSnap homolog 1 OS=Homo sapiens OX=9606 GN=NIPSNAP1 PE=1 SV=1	8	2	11	2	284	33.3	9.31	29.44	2	7.936	5.78	1.373	0.728332	0.00793757	0.00794278	1	16.6681	12.1382	2.63493e-07	1.39774e-07	53846.8	422960	441461	0	0	0
Master Protein	Q9UFN0	Protein NipSnap homolog 3A OS=Homo sapiens OX=9606 GN=NIPSNAP3A PE=1 SV=2	43	9	91	8	247	28.4	9.16	257.65	9	1.344	0.911	1.475	0.677966	0.0333042	0.9935	0.0292737	1.98576	0.00258023	2.26195	1.03968	4.35939e+06	6.22823e+06	4.35506e+06	0	0	0
Master Protein	Q9BS92	Protein NipSnap homolog 3B OS=Homo sapiens OX=9606 GN=NIPSNAP3B PE=2 SV=1	28	5	34	4	247	28.3	9.28	98.44	5	1.665	0.791	2.104	0.475285	0.0698978	0.961938	0.0978938	1.92397	0.0133308	2.12345	0.479679	809651	1.46323e+06	874224	0	0	0
Master Protein	Q9Y570	Protein phosphatase methylesterase 1 OS=Homo sapiens OX=9606 GN=PPME1 PE=1 SV=3	5	2	3	2	386	42.3	5.97	5.47	2	0.477	2.364	0.202	4.9505	0.00590044	0.0023915	0.000219219	1.06329	6.19682	0.739143	18.1145	67480.8	32505.7	159267	0	0	0
Master Protein Candidate	A0A0A0MR06	Protein RER1 (Fragment) OS=Homo sapiens OX=9606 GN=RER1 PE=1 SV=1	16	2	9	2	177	20.8	9.14	25.16	2	1.911	1.247	1.533	0.652316	0.0174207	0.318141	0.120497	3.36132	0.620233	1.40887	0.599495	235466	428922	305131	0	0	0
Master Protein Candidate	Q5T092	Protein RER1 (Fragment) OS=Homo sapiens OX=9606 GN=RER1 PE=1 SV=1	18	2	9	2	158	18.4	7.43	25.16	2	1.911	1.247	1.533	0.652316	0.0174207	0.318141	0.120497	3.36132	0.620233	1.40887	0.599495	235466	428922	305131	0	0	0
Master Protein Candidate	O15258	Protein RER1 OS=Homo sapiens OX=9606 GN=RER1 PE=1 SV=1	15	2	9	2	196	22.9	9.54	25.16	2	1.911	1.247	1.533	0.652316	0.0174207	0.318141	0.120497	3.36132	0.620233	1.40887	0.599495	235466	428922	305131	0	0	0
Master Protein	Q5T091	Protein RER1 OS=Homo sapiens OX=9606 GN=RER1 PE=1 SV=1	16	2	9	2	187	21	8.66	25.16	2	1.911	1.247	1.533	0.652316	0.0174207	0.318141	0.120497	3.36132	0.620233	1.40887	0.599495	235466	428922	305131	0	0	0
Master Protein	Q7L099	Protein RUFY3 OS=Homo sapiens OX=9606 GN=RUFY3 PE=1 SV=1	21	7	40	7	469	52.9	5.49	118.91	7	0.89	1.075	0.828	1.20773	0.673849	0.242967	0.0800568	0.152579	0.660536	0.907986	1.3244	631993	571073	777900	0	0	0
Master Protein	P31151	Protein S100-A7 OS=Homo sapiens OX=9606 GN=S100A7 PE=1 SV=4	23	2	6	2	101	11.5	6.77	15.8	2	1.831	2.388	0.766	1.30548	0.0864784	0.0755661	0.993755	1.94652	2.67856	0.00208417	0.00355203	82325.9	211213	194404	0	0	0
Master Protein	P05109	Protein S100-A8 OS=Homo sapiens OX=9606 GN=S100A8 PE=1 SV=1	40	4	19	4	93	10.8	7.03	45.97	4	1.755	1.296	1.354	0.738552	0.628062	0.977879	0.742237	0.354506	0.0125903	0.175285	0.0956111	789482	1.42867e+06	931002	0	0	0
Master Protein	P06702	Protein S100-A9 OS=Homo sapiens OX=9606 GN=S100A9 PE=1 SV=1	38	3	11	3	114	13.2	6.13	31.3	3	3.145	1.213	2.593	0.385654	0.299985	0.986516	0.361197	1.64452	0.00715183	1.14677	0.170558	221116	853267	293217	1	0	1
Master Protein	Q96DD7	Protein shisa-4 OS=Homo sapiens OX=9606 GN=SHISA4 PE=2 SV=3	24	3	18	3	197	21.5	7.88	45.64	3	1.038	1.231	0.843	1.18624	0.753875	0.474155	0.870237	0.127363	0.398942	0.0508855	0.0716043	891323	1.17186e+06	1.27099e+06	0	0	0
Master Protein	F8WD64	Protein stum homolog OS=Homo sapiens OX=9606 GN=STUM PE=1 SV=1	21	2	20	2	141	15	7.21	71.36	2	2.768	1.99	1.391	0.718907	0.00802922	0.0209626	0.666751	5.79986	3.34032	0.244867	0.126554	448918	1.12576e+06	944622	0	0	0
Master Protein Candidate	Q69YW2	Protein stum homolog OS=Homo sapiens OX=9606 GN=STUM PE=2 SV=1	21	2	20	2	141	15	7.21	71.36	2	2.768	1.99	1.391	0.718907	0.00802922	0.0209626	0.666751	5.79986	3.34032	0.244867	0.126554	448918	1.12576e+06	944622	0	0	0
Master Protein	Q9UPX0	Protein turtle homolog B OS=Homo sapiens OX=9606 GN=IGSF9B PE=2 SV=2	11	12	49	12	1349	147	6.65	121.65	12	1.158	0.699	1.658	0.603136	0.669358	0.333847	0.110613	0.201887	0.33304	1.58537	0.576715	2.29433e+06	2.83673e+06	1.46895e+06	0	0	0
Master Protein	A0A0D9SGK2	Protein tyrosine phosphatase type IVA 1 OS=Homo sapiens OX=9606 GN=PTP4A1 PE=1 SV=1	10	2	5	2	148	17.1	9.16	5.64	2	1.38	1.434	0.963	1.03842	0.906338	0.897861	0.675828	0.0589397	0.0670978	0.163868	0.176702	343229	298436	382273	0	0	0
Master Protein Candidate	Q93096	Protein tyrosine phosphatase type IVA 1 OS=Homo sapiens OX=9606 GN=PTP4A1 PE=1 SV=2	9	2	5	2	173	19.8	8.97	5.64	2	1.38	1.434	0.963	1.03842	0.906338	0.897861	0.675828	0.0589397	0.0670978	0.163868	0.176702	343229	298436	382273	0	0	0
Master Protein Candidate	Q12974	Protein tyrosine phosphatase type IVA 2 OS=Homo sapiens OX=9606 GN=PTP4A2 PE=1 SV=1	9	2	3	2	167	19.1	8.37	2.12	2	1.38	1.434	0.963	1.03842	0.906338	0.897861	0.675828	0.0589397	0.0670978	0.163868	0.176702	343229	298436	382273	0	0	0
Master Protein	Q9Y2J8	Protein-arginine deiminase type-2 OS=Homo sapiens OX=9606 GN=PADI2 PE=1 SV=2	17	11	70	11	665	75.5	5.59	184.13	11	0.748	0.905	0.826	1.21065	0.560385	0.880784	0.829005	0.188132	0.0498934	0.0672717	0.0985989	5.05712e+06	3.7902e+06	4.57888e+06	0	0	0
Master Protein	P21980	Protein-glutamine gamma-glutamyltransferase 2 OS=Homo sapiens OX=9606 GN=TGM2 PE=1 SV=2	14	7	31	7	687	77.3	5.22	84.23	7	1.239	0.903	1.372	0.728863	0.639594	0.575684	0.196413	0.240485	0.216554	0.969771	0.515183	1.58861e+06	1.80419e+06	1.37837e+06	1	0	1
Master Protein	Q08188	Protein-glutamine gamma-glutamyltransferase E OS=Homo sapiens OX=9606 GN=TGM3 PE=1 SV=4	9	4	12	4	693	76.6	5.86	36.85	4	1.74	2.855	0.61	1.63934	0.17822	0.0359303	0.456469	1.30333	4.12416	0.207759	0.558342	181027	375254	529451	0	0	0
Master Protein Candidate	A0A0A0MRJ6	Protein-L-isoaspartate O-methyltransferase OS=Homo sapiens OX=9606 GN=PCMT1 PE=1 SV=1	34	8	28	8	285	30.3	7.52	86.4	8	1.634	1.686	0.969	1.03199	0.026831	0.00725218	0.494304	2.56761	3.60725	0.29652	0.315796	631027	909697	1.02363e+06	0	0	0
Master Protein Candidate	A0A3F2YNX8	Protein-L-isoaspartate O-methyltransferase OS=Homo sapiens OX=9606 GN=PCMT1 PE=1 SV=1	38	8	28	8	250	26.3	7.17	86.4	8	1.634	1.686	0.969	1.03199	0.026831	0.00725218	0.494304	2.56761	3.60725	0.29652	0.315796	631027	909697	1.02363e+06	0	0	0
Master Protein Candidate	H7BY58	Protein-L-isoaspartate O-methyltransferase OS=Homo sapiens OX=9606 GN=PCMT1 PE=1 SV=1	34	8	28	8	286	30.3	6.73	86.4	8	1.634	1.686	0.969	1.03199	0.026831	0.00725218	0.494304	2.56761	3.60725	0.29652	0.315796	631027	909697	1.02363e+06	0	0	0
Master Protein	P22061	Protein-L-isoaspartate(D-aspartate) O-methyltransferase OS=Homo sapiens OX=9606 GN=PCMT1 PE=1 SV=4	42	8	28	8	227	24.6	7.21	86.4	8	1.634	1.686	0.969	1.03199	0.026831	0.00725218	0.494304	2.56761	3.60725	0.29652	0.315796	631027	909697	1.02363e+06	0	0	0
Master Protein	Q99497	Protein/nucleic acid deglycase DJ-1 OS=Homo sapiens OX=9606 GN=PARK7 PE=1 SV=2	34	4	39	4	189	19.9	6.79	116.97	4	0.741	1.171	0.633	1.57978	0.396766	0.919376	0.248555	0.297486	0.0427494	0.382698	0.9551	4.3379e+06	3.27703e+06	4.72967e+06	1	2	3
Master Protein Candidate	P55786	Puromycin-sensitive aminopeptidase OS=Homo sapiens OX=9606 GN=NPEPPS PE=1 SV=2	19	16	77	16	919	103.2	5.72	211.6	16	1.2	1.713	0.701	1.42653	0.261343	0.0219737	0.19237	0.699346	2.84032	0.50182	1.0212	3.57159e+06	4.46794e+06	5.64158e+06	0	0	0
Master Protein Candidate	Q5VTE0	Putative elongation factor 1-alpha-like 3 OS=Homo sapiens OX=9606 GN=EEF1A1P5 PE=5 SV=1	24	10	97	4	462	50.2	9.07	276.89	10	1.083	1.268	0.855	1.16959	0.99335	0.195315	0.224249	0.00313817	0.899346	0.555126	0.75938	3.2055e+06	3.24719e+06	3.98136e+06	0	0	0
Master Protein	Q8IZP2	Putative protein FAM10A4 OS=Homo sapiens OX=9606 GN=ST13P4 PE=5 SV=1	18	4	15	4	240	27.4	5.08	41.78	4	1.263	1.632	0.774	1.29199	0.435387	0.093129	0.469288	0.4561	1.68245	0.254306	0.424497	774149	968918	1.17431e+06	0	0	0
Master Protein	Q9Y383	Putative RNA-binding protein Luc7-like 2 OS=Homo sapiens OX=9606 GN=LUC7L2 PE=1 SV=2	10	3	19	3	392	46.5	10.01	57.18	3	1.274	0.728	1.751	0.571102	0.719584	0.441936	0.169582	0.182078	0.258179	1.34936	0.440104	267794	319705	200209	0	0	0
Master Protein Candidate	A0A0A6YYJ8	Putative RNA-binding protein Luc7-like 2 OS=Homo sapiens OX=9606 GN=LUC7L2 PE=4 SV=1	9	3	19	3	458	54.2	10.13	57.18	3	1.274	0.728	1.751	0.571102	0.719584	0.441936	0.169582	0.182078	0.258179	1.34936	0.440104	267794	319705	200209	0	0	0
Master Protein	O75061	Putative tyrosine-protein phosphatase auxilin OS=Homo sapiens OX=9606 GN=DNAJC6 PE=1 SV=3	8	7	43	7	913	99.9	7.25	112.28	7	1.001	1.334	0.751	1.33156	0.954234	0.285592	0.402539	0.0203655	0.726035	0.296789	0.526222	766881	817094	1.01949e+06	0	0	0
Master Protein	F2Z2Y4	Pyridoxal kinase OS=Homo sapiens OX=9606 GN=PDXK PE=1 SV=1	8	2	3	2	272	30.6	6.65	7.47	2	1.082	1.188	0.911	1.09769	0.380804	0.111245	0.607793	0.453681	1.13302	0.196998	0.23737	840912	969752	1.05269e+06	0	0	0
Master Protein Candidate	O00764	Pyridoxal kinase OS=Homo sapiens OX=9606 GN=PDXK PE=1 SV=1	7	2	3	2	312	35.1	6.13	7.47	2	1.082	1.188	0.911	1.09769	0.380804	0.111245	0.607793	0.453681	1.13302	0.196998	0.23737	840912	969752	1.05269e+06	1	1	2
Master Protein	Q96GD0	Pyridoxal phosphate phosphatase OS=Homo sapiens OX=9606 GN=PDXP PE=1 SV=2	11	2	3	2	296	31.7	6.55	8.08	2	1.818	1.926	0.944	1.05932	0.0138059	0.00584103	0.698913	3.38137	4.30174	0.146865	0.164806	57628.5	95118.3	105300	0	0	0
Master Protein	P11498	Pyruvate carboxylase, mitochondrial OS=Homo sapiens OX=9606 GN=PC PE=1 SV=2	4	3	5	3	1178	129.6	6.84	15.15	3	4.134	6.511	0.635	1.5748	0.00831825	0.00271372	0.508168	8.59859	16.7101	0.186685	0.462981	28371.6	101925	148164	0	0	0
Master Protein	P08559	Pyruvate dehydrogenase E1 component subunit alpha, somatic form, mitochondrial OS=Homo sapiens OX=9606 GN=PDHA1 PE=1 SV=3	19	7	39	7	390	43.3	8.06	93.67	7	1.538	1.776	0.866	1.15473	0.02308	0.00550207	0.421024	2.51734	4.01283	0.32535	0.433826	1.0453e+06	1.55493e+06	1.81361e+06	0	0	0
Master Protein	P11177	Pyruvate dehydrogenase E1 component subunit beta, mitochondrial OS=Homo sapiens OX=9606 GN=PDHB PE=1 SV=3	31	9	52	9	359	39.2	6.65	133.33	9	1.487	1.816	0.819	1.221	0.180438	0.0560822	0.64728	1.10584	2.27213	0.154715	0.230656	889250	1.36977e+06	1.72395e+06	0	0	0
Master Protein	H3BR70	Pyruvate kinase OS=Homo sapiens OX=9606 GN=PKM PE=1 SV=1	41	15	103	3	366	40.2	8.03	314.25	15	2.371	2.682	0.884	1.13122	0.0959022	0.0340381	0.696234	2.41408	3.93727	0.139004	0.177879	743247	1.61607e+06	1.97443e+06	0	0	0
Master Protein	P14618	Pyruvate kinase PKM OS=Homo sapiens OX=9606 GN=PKM PE=1 SV=4	55	23	178	11	531	57.9	7.84	582.13	23	1.356	1.696	0.8	1.25	0.0882191	0.0105637	0.244869	1.42982	3.35161	0.488853	0.763833	5.06123e+06	6.84366e+06	8.3208e+06	1	2	3
Master Protein	P31150	Rab GDP dissociation inhibitor alpha OS=Homo sapiens OX=9606 GN=GDI1 PE=1 SV=2	57	20	158	14	447	50.6	5.14	447.12	20	1.324	1.571	0.843	1.18624	0.958129	0.180147	0.255601	0.0245944	1.16941	0.499425	0.702772	7.06085e+06	7.49457e+06	9.8083e+06	1	1	2
Master Protein	P50395	Rab GDP dissociation inhibitor beta OS=Homo sapiens OX=9606 GN=GDI2 PE=1 SV=2	43	15	119	9	445	50.6	6.47	330.5	15	0.907	1.22	0.744	1.34409	0.701269	0.716318	0.305546	0.139783	0.176771	0.383103	0.692101	2.92916e+06	2.59958e+06	3.41084e+06	1	0	1
Master Protein	Q9P2R3	Rabankyrin-5 OS=Homo sapiens OX=9606 GN=ANKFY1 PE=1 SV=2	3	3	4	3	1169	128.3	6.1	6.41	3	0.872	1.817	0.48	2.08333	0.602386	0.258712	0.100005	0.191949	1.06691	0.479989	2.08329	160141	117436	236089	0	0	0
Master Protein	A0A2R8Y5S7	Radixin OS=Homo sapiens OX=9606 GN=RDX PE=1 SV=1	12	10	63	4	590	69.3	6.27	186.7	10	0.609	0.993	0.613	1.63132	0.30075	0.990168	0.35249	0.317772	0.00426104	0.277599	0.73875	754275	435582	697060	0	0	0
Master Protein Candidate	A0A2R8Y7M3	Radixin OS=Homo sapiens OX=9606 GN=RDX PE=1 SV=1	14	10	63	4	534	62.9	6.09	186.7	10	0.609	0.993	0.613	1.63132	0.30075	0.990168	0.35249	0.317772	0.00426104	0.277599	0.73875	754275	435582	697060	0	0	0
Master Protein Candidate	P35241	Radixin OS=Homo sapiens OX=9606 GN=RDX PE=1 SV=1	13	10	63	4	583	68.5	6.37	186.7	10	0.609	0.993	0.613	1.63132	0.30075	0.990168	0.35249	0.317772	0.00426104	0.277599	0.73875	754275	435582	697060	0	0	0
Master Protein	P52306	Rap1 GTPase-GDP dissociation stimulator 1 OS=Homo sapiens OX=9606 GN=RAP1GDS1 PE=1 SV=3	16	9	43	9	607	66.3	5.31	114.65	9	0.944	1.256	0.752	1.32979	0.453177	0.683224	0.160953	0.324483	0.207789	0.596562	1.05492	1.05456e+06	837156	1.28083e+06	0	2	2
Master Protein	A0A0J9YXZ5	Ras GTPase-activating-like protein IQGAP1 OS=Homo sapiens OX=9606 GN=IQGAP1 PE=1 SV=1	5	5	28	5	1191	135.9	6.14	74.31	5	1.333	1.476	0.903	1.10742	0.603621	0.342412	0.858875	0.292241	0.687005	0.0596613	0.0731674	381998	475719	521612	0	0	0
Master Protein Candidate	P46940	Ras GTPase-activating-like protein IQGAP1 OS=Homo sapiens OX=9606 GN=IQGAP1 PE=1 SV=1	4	5	28	5	1657	189.1	6.48	74.31	5	1.333	1.476	0.903	1.10742	0.603621	0.342412	0.858875	0.292241	0.687005	0.0596613	0.0731674	381998	475719	521612	0	0	0
Master Protein	P63000	Ras-related C3 botulinum toxin substrate 1 OS=Homo sapiens OX=9606 GN=RAC1 PE=1 SV=1	35	7	67	7	192	21.4	8.5	186.58	7	1.163	1.123	1.036	0.965251	0.449382	0.264997	0.894658	0.404008	0.6477	0.0500831	0.0466629	4.96173e+06	5.50226e+06	5.70629e+06	0	0	0
Master Protein	P10301	Ras-related protein R-Ras OS=Homo sapiens OX=9606 GN=RRAS PE=1 SV=1	11	2	4	2	218	23.5	6.93	11.41	2	4.155	1.732	2.399	0.41684	0.890874	0.841832	0.993969	0.208513	0.129509	0.00630221	0.00109505	142435	343000	250677	0	0	0
Master Protein	P61026	Ras-related protein Rab-10 OS=Homo sapiens OX=9606 GN=RAB10 PE=1 SV=1	32	6	65	4	200	22.5	8.38	180.02	6	1.15	1.066	1.078	0.927644	0.925794	0.959467	0.994339	0.0385086	0.0191561	0.00265788	0.00228717	3.89178e+06	3.65981e+06	3.55517e+06	1	0	1
Master Protein	Q15907	Ras-related protein Rab-11B OS=Homo sapiens OX=9606 GN=RAB11B PE=1 SV=4	30	7	30	7	218	24.5	5.94	70.97	7	1.153	1.282	0.899	1.11235	0.178488	0.0924352	0.86639	0.862894	1.3258	0.0559957	0.0692844	991280	1.30743e+06	1.39415e+06	0	0	0
Master Protein	A0A3B3ITT1	Ras-related protein Rab-12 OS=Homo sapiens OX=9606 GN=RAB12 PE=1 SV=1	12	3	9	2	340	36.3	8.43	21.13	3	1.516	1.493	1.015	0.985222	0.891438	0.789616	0.976759	0.0756616	0.153158	0.0103657	0.0100616	35630.4	37026.7	39201.5	0	0	0
Master Protein Candidate	Q6IQ22	Ras-related protein Rab-12 OS=Homo sapiens OX=9606 GN=RAB12 PE=1 SV=3	17	3	9	2	244	27.2	8.41	21.13	3	1.516	1.493	1.015	0.985222	0.891438	0.789616	0.976759	0.0756616	0.153158	0.0103657	0.0100616	35630.4	37026.7	39201.5	0	0	0
Master Protein	P61106	Ras-related protein Rab-14 OS=Homo sapiens OX=9606 GN=RAB14 PE=1 SV=4	50	7	38	6	215	23.9	6.21	120.91	7	1.493	1.771	0.843	1.18624	0.0342693	0.00690115	0.372928	2.18739	3.82727	0.36112	0.508156	762836	1.04634e+06	1.20584e+06	0	0	0
Master Protein	Q9NP72	Ras-related protein Rab-18 OS=Homo sapiens OX=9606 GN=RAB18 PE=1 SV=1	10	2	6	2	206	23	5.24	15.41	2	1.177	1.334	0.882	1.13379	0.8052	0.344792	0.667166	0.110751	0.616898	0.155026	0.199282	176805	195114	215913	0	0	0
Master Protein	Q9H0U4	Ras-related protein Rab-1B OS=Homo sapiens OX=9606 GN=RAB1B PE=1 SV=1	42	8	51	6	201	22.2	5.73	129.84	8	1.21	1.454	0.832	1.20192	0.0646693	0.0265595	0.753529	1.43906	2.29118	0.102253	0.147716	1.2371e+06	1.65821e+06	1.76404e+06	0	0	0
Master Protein	Q9UL25	Ras-related protein Rab-21 OS=Homo sapiens OX=9606 GN=RAB21 PE=1 SV=3	9	2	13	2	225	24.3	7.94	32.18	2	0.843	1.146	0.735	1.36054	0.992045	0.889478	0.93712	0.002924	0.0582911	0.0207305	0.0383737	166648	162240	196465	0	0	0
Master Protein	Q9UL26	Ras-related protein Rab-22A OS=Homo sapiens OX=9606 GN=RAB22A PE=1 SV=2	10	2	8	2	194	21.8	8.15	20.1	2	0.851	0.899	0.947	1.05597	0.958866	0.992892	0.92033	0.015524	0.00278526	0.0341456	0.0380745	186836	180447	192644	0	0	0
Master Protein	P61019	Ras-related protein Rab-2A OS=Homo sapiens OX=9606 GN=RAB2A PE=1 SV=1	37	6	25	6	212	23.5	6.54	90.23	6	1.596	1.661	0.961	1.04058	0.0361092	0.0384416	0.998511	2.30204	2.35064	0.000622032	0.000673544	1.24436e+06	1.97853e+06	1.94971e+06	0	1	1
Master Protein	P20336	Ras-related protein Rab-3A OS=Homo sapiens OX=9606 GN=RAB3A PE=1 SV=1	40	8	55	3	220	25	5.03	143.66	8	1.644	1.722	0.955	1.04712	0.0190104	0.0164425	0.990804	2.82934	3.0721	0.00383187	0.0042015	1.08637e+06	2.02234e+06	2.03085e+06	0	1	1
Master Protein	Q96E17	Ras-related protein Rab-3C OS=Homo sapiens OX=9606 GN=RAB3C PE=2 SV=1	34	7	33	2	227	25.9	5.24	75.78	7	1.418	1.615	0.878	1.13895	0.14463	0.091105	0.930964	1.19076	1.68034	0.027277	0.0353841	187840	310819	333964	0	0	0
Master Protein	P51149	Ras-related protein Rab-7a OS=Homo sapiens OX=9606 GN=RAB7A PE=1 SV=1	40	7	36	7	207	23.5	6.7	95.12	7	1.462	1.441	1.015	0.985222	0.33054	0.155162	0.820233	0.702894	1.16608	0.0873539	0.0847911	1.36567e+06	1.71129e+06	1.87976e+06	0	0	0
Master Protein	O14966	Ras-related protein Rab-7L1 OS=Homo sapiens OX=9606 GN=RAB29 PE=1 SV=1	16	3	22	3	203	23.1	7.18	56.75	3	0.784	0.985	0.796	1.25628	0.346364	0.694084	0.781978	0.361007	0.156209	0.0850172	0.134178	729814	559708	630981	0	0	0
Master Protein	P11233	Ras-related protein Ral-A OS=Homo sapiens OX=9606 GN=RALA PE=1 SV=1	16	3	26	3	206	23.6	7.11	70.39	3	0.988	1.196	0.826	1.21065	0.999999	0.291628	0.291195	3.57174e-07	0.640064	0.442584	0.648687	921535	907416	1.13445e+06	0	0	0
Master Protein	P61225	Ras-related protein Rap-2b OS=Homo sapiens OX=9606 GN=RAP2B PE=1 SV=1	18	3	16	3	183	20.5	4.81	40.36	3	1.192	1.139	1.047	0.95511	0.0998059	0.109342	0.997179	1.19301	1.09482	0.00128458	0.00117184	375877	502222	498945	0	0	0
Master Protein Candidate	A0A0A0MQZ2	Ras/Rap GTPase-activating protein SynGAP (Fragment) OS=Homo sapiens OX=9606 GN=SYNGAP1 PE=1 SV=1	5	5	11	5	1284	141.9	8.9	28.76	5	2.409	3.903	0.617	1.62075	0.372431	0.167927	0.799215	1.03335	3.02436	0.0600566	0.157758	105345	212465	268174	0	0	0
Master Protein	A0A2R8Y6T2	Ras/Rap GTPase-activating protein SynGAP OS=Homo sapiens OX=9606 GN=SYNGAP1 PE=1 SV=1	5	5	11	5	1308	144.5	9.06	28.76	5	2.409	3.903	0.617	1.62075	0.372431	0.167927	0.799215	1.03335	3.02436	0.0600566	0.157758	105345	212465	268174	0	0	0
Master Protein Candidate	A0A2R8YDS2	Ras/Rap GTPase-activating protein SynGAP OS=Homo sapiens OX=9606 GN=SYNGAP1 PE=1 SV=1	5	5	11	5	1249	137.2	8.91	28.76	5	2.409	3.903	0.617	1.62075	0.372431	0.167927	0.799215	1.03335	3.02436	0.0600566	0.157758	105345	212465	268174	0	0	0
Master Protein Candidate	Q96PV0	Ras/Rap GTPase-activating protein SynGAP OS=Homo sapiens OX=9606 GN=SYNGAP1 PE=1 SV=4	5	5	11	5	1343	148.2	8.98	28.76	5	2.409	3.903	0.617	1.62075	0.372431	0.167927	0.799215	1.03335	3.02436	0.0600566	0.157758	105345	212465	268174	0	0	0
Master Protein Candidate	B7ZCA0	Ras/Rap GTPase-activating protein SynGAP OS=Homo sapiens OX=9606 GN=SYNGAP1 PE=1 SV=7	5	5	11	5	1292	142.8	9.01	28.76	5	2.409	3.903	0.617	1.62075	0.372431	0.167927	0.799215	1.03335	3.02436	0.0600566	0.157758	105345	212465	268174	0	0	0
Master Protein	O95294	RasGAP-activating-like protein 1 OS=Homo sapiens OX=9606 GN=RASAL1 PE=1 SV=3	2	2	6	2	804	90	6.51	9.83	2	1.204	1.909	0.631	1.58479	0.865261	0.758199	0.472742	0.0756748	0.229494	0.205312	0.51565	118902	122683	188678	0	0	0
Master Protein	Q9H902	Receptor expression-enhancing protein 1 OS=Homo sapiens OX=9606 GN=REEP1 PE=1 SV=1	28	5	23	4	201	22.2	9.5	55.77	5	1.574	0.808	1.949	0.513084	0.0270525	0.693192	0.0105996	2.46771	0.12859	3.84871	1.01319	426267	712048	367213	0	0	0
Master Protein	Q9BRK0	Receptor expression-enhancing protein 2 OS=Homo sapiens OX=9606 GN=REEP2 PE=1 SV=2	18	5	38	4	252	28.2	9.54	109.97	5	1.354	0.845	1.602	0.62422	0.0895208	0.999792	0.0917585	1.41909	7.64655e-05	1.66184	0.647536	997917	1.39718e+06	1.01748e+06	0	0	0
Master Protein Candidate	A0A1C7CYY3	Receptor expression-enhancing protein OS=Homo sapiens OX=9606 GN=REEP1 PE=1 SV=1	20	5	23	4	284	31.9	8.94	55.77	5	1.574	0.808	1.949	0.513084	0.0270525	0.693192	0.0105996	2.46771	0.12859	3.84871	1.01319	426267	712048	367213	0	0	0
Master Protein	P23471	Receptor-type tyrosine-protein phosphatase zeta OS=Homo sapiens OX=9606 GN=PTPRZ1 PE=1 SV=4	4	7	49	7	2315	254.4	4.88	142.95	7	1.006	0.97	1.038	0.963391	0.904573	0.914358	0.99968	0.0438178	0.0377171	0.000144443	0.000134061	2.85315e+06	3.06014e+06	2.99074e+06	0	0	0
Master Protein Candidate	Q2NKQ5	Reticulon OS=Homo sapiens OX=9606 GN=RTN1 PE=1 SV=1	7	4	37	3	702	76.2	4.67	113.32	4	3.464	1.585	2.186	0.457457	0.0415831	0.11907	0.694237	4.78407	1.46485	0.346464	0.0725034	573335	1.6883e+06	1.35442e+06	0	0	0
Master Protein	Q16799	Reticulon-1 OS=Homo sapiens OX=9606 GN=RTN1 PE=1 SV=1	6	4	37	3	776	83.6	4.69	113.32	4	3.464	1.585	2.186	0.457457	0.0415831	0.11907	0.694237	4.78407	1.46485	0.346464	0.0725034	573335	1.6883e+06	1.35442e+06	1	0	1
Master Protein	Q9NQC3	Reticulon-4 OS=Homo sapiens OX=9606 GN=RTN4 PE=1 SV=2	11	10	45	10	1192	129.9	4.5	124.17	10	2.674	1.914	1.397	0.71582	0.00704291	0.0191148	0.639454	5.75511	3.28946	0.271285	0.139006	1.40097e+06	3.35632e+06	2.82041e+06	2	2	4
Master Protein Candidate	A0A0A0MQT0	Retinol binding protein 1, cellular OS=Homo sapiens OX=9606 GN=RBP1 PE=1 SV=1	33	6	22	6	197	22.3	6.13	58.32	6	0.629	1.051	0.599	1.66945	0.690768	0.923817	0.481315	0.10106	0.0361693	0.190225	0.530168	715182	543900	816230	0	0	0
Master Protein	A0A0A0MTB9	Retinol-binding protein 1 OS=Homo sapiens OX=9606 GN=RBP1 PE=1 SV=1	71	6	22	6	91	10.6	4.79	58.32	6	0.629	1.051	0.599	1.66945	0.690768	0.923817	0.481315	0.10106	0.0361693	0.190225	0.530168	715182	543900	816230	0	0	0
Master Protein Candidate	H0YAK8	Retinol-binding protein 1 OS=Homo sapiens OX=9606 GN=RBP1 PE=1 SV=2	66	6	22	6	98	11.4	5.5	58.32	6	0.629	1.051	0.599	1.66945	0.690768	0.923817	0.481315	0.10106	0.0361693	0.190225	0.530168	715182	543900	816230	0	0	0
Master Protein Candidate	P09455	Retinol-binding protein 1 OS=Homo sapiens OX=9606 GN=RBP1 PE=1 SV=2	48	6	22	6	135	15.8	5.11	58.32	6	0.629	1.051	0.599	1.66945	0.690768	0.923817	0.481315	0.10106	0.0361693	0.190225	0.530168	715182	543900	816230	0	0	0
Master Protein	A6ZKI3	Retrotransposon Gag-like protein 8B OS=Homo sapiens OX=9606 GN=RTL8C PE=1 SV=1	27	3	11	3	113	13.2	5.07	20.39	3	1.487	1.138	1.306	0.765697	0.150833	0.991588	0.176566	1.22158	0.00417514	0.98354	0.576641	319499	608995	328288	0	0	0
Master Protein Candidate	J3KTF8	Rho GDP-dissociation inhibitor 1 (Fragment) OS=Homo sapiens OX=9606 GN=ARHGDIA PE=1 SV=8	26	5	38	5	193	21.5	5.49	109.4	5	1.067	1.253	0.851	1.17509	0.934081	0.241248	0.368957	0.0315996	0.773774	0.368504	0.508842	2.04782e+06	2.17104e+06	2.56793e+06	0	0	0
Master Protein Candidate	J3KRE2	Rho GDP-dissociation inhibitor 1 OS=Homo sapiens OX=9606 GN=ARHGDIA PE=1 SV=1	40	5	38	5	129	14.8	4.68	109.4	5	1.067	1.253	0.851	1.17509	0.934081	0.241248	0.368957	0.0315996	0.773774	0.368504	0.508842	2.04782e+06	2.17104e+06	2.56793e+06	0	0	0
Master Protein Candidate	J3QQX2	Rho GDP-dissociation inhibitor 1 OS=Homo sapiens OX=9606 GN=ARHGDIA PE=1 SV=1	22	5	38	5	235	25.8	7.44	109.4	5	1.067	1.253	0.851	1.17509	0.934081	0.241248	0.368957	0.0315996	0.773774	0.368504	0.508842	2.04782e+06	2.17104e+06	2.56793e+06	0	0	0
Master Protein	P52565	Rho GDP-dissociation inhibitor 1 OS=Homo sapiens OX=9606 GN=ARHGDIA PE=1 SV=3	25	5	38	5	204	23.2	5.11	109.4	5	1.067	1.253	0.851	1.17509	0.934081	0.241248	0.368957	0.0315996	0.773774	0.368504	0.508842	2.04782e+06	2.17104e+06	2.56793e+06	0	0	0
Master Protein	Q07960	Rho GTPase-activating protein 1 OS=Homo sapiens OX=9606 GN=ARHGAP1 PE=1 SV=1	15	5	20	5	439	50.4	6.29	45.9	5	1.739	1.941	0.896	1.11607	0.0676997	0.0651622	0.999488	2.03361	2.30203	0.000199384	0.000248356	224572	439891	428332	0	1	1
Master Protein	P62745	Rho-related GTP-binding protein RhoB OS=Homo sapiens OX=9606 GN=RHOB PE=1 SV=1	18	3	26	2	196	22.1	5.24	74.8	3	1	1.173	0.853	1.17233	0.896	0.254763	0.144447	0.0476919	0.696601	0.716768	0.985101	374068	357642	453820	0	0	0
Master Protein	P84095	Rho-related GTP-binding protein RhoG OS=Homo sapiens OX=9606 GN=RHOG PE=1 SV=1	55	8	75	8	191	21.3	8.12	242.5	8	0.82	1.192	0.688	1.45349	0.641089	0.96397	0.786149	0.158327	0.0189964	0.0718925	0.151882	1.08408e+07	8.67285e+06	1.00175e+07	0	0	0
Master Protein	P13489	Ribonuclease inhibitor OS=Homo sapiens OX=9606 GN=RNH1 PE=1 SV=2	22	8	45	8	461	49.9	4.82	134.53	8	0.722	1.251	0.578	1.7301	0.0634649	0.534501	0.0167046	0.864571	0.340337	1.0272	3.07468	1.82693e+06	1.15215e+06	2.20952e+06	1	0	1
Master Protein Candidate	J3KTE4	Ribosomal protein L19 OS=Homo sapiens OX=9606 GN=RPL19 PE=1 SV=1	23	6	35	6	194	23.2	11.47	97.86	6	1.48	1.083	1.366	0.732064	0.0354919	0.940842	0.053336	2.14581	0.0286816	1.73889	0.931903	2.05977e+06	2.75491e+06	2.10468e+06	0	0	0
Master Protein Candidate	J3QR09	Ribosomal protein L19 OS=Homo sapiens OX=9606 GN=RPL19 PE=1 SV=1	23	6	35	6	193	23.1	11.47	97.86	6	1.48	1.083	1.366	0.732064	0.0354919	0.940842	0.053336	2.14581	0.0286816	1.73889	0.931903	2.05977e+06	2.75491e+06	2.10468e+06	0	0	0
Master Protein Candidate	A0A087X020	Ribosome maturation protein SBDS OS=Homo sapiens OX=9606 GN=SBDS PE=1 SV=1	46	13	61	13	250	28.8	8.75	149.15	13	0.664	0.997	0.666	1.5015	0.392085	0.985557	0.469007	0.269996	0.00629941	0.218995	0.493725	6.41685e+06	4.37889e+06	6.05709e+06	0	0	0
Master Protein	Q9Y3A5	Ribosome maturation protein SBDS OS=Homo sapiens OX=9606 GN=SBDS PE=1 SV=4	46	13	61	13	250	28.7	8.75	149.15	13	0.664	0.997	0.666	1.5015	0.392085	0.985557	0.469007	0.269996	0.00629941	0.218995	0.493725	6.41685e+06	4.37889e+06	6.05709e+06	0	0	0
Master Protein Candidate	H0Y6E7	RNA-binding motif protein, X chromosome (Fragment) OS=Homo sapiens OX=9606 GN=RBMX PE=1 SV=2	12	3	7	3	292	31.8	9.85	18.93	3	1.011	0.811	1.246	0.802568	0.848607	0.869873	0.998908	0.0720774	0.0491011	0.000591112	0.000380744	193500	123825	96876.2	0	0	0
Master Protein	H3BT71	RNA-binding motif protein, X chromosome OS=Homo sapiens OX=9606 GN=RBMX PE=1 SV=1	11	3	7	3	296	32.2	9.91	18.93	3	1.011	0.811	1.246	0.802568	0.848607	0.869873	0.998908	0.0720774	0.0491011	0.000591112	0.000380744	193500	123825	96876.2	0	0	0
Master Protein Candidate	P38159	RNA-binding motif protein, X chromosome OS=Homo sapiens OX=9606 GN=RBMX PE=1 SV=3	9	3	7	3	391	42.3	10.05	18.93	3	1.011	0.811	1.246	0.802568	0.848607	0.869873	0.998908	0.0720774	0.0491011	0.000591112	0.000380744	193500	123825	96876.2	0	0	0
Master Protein Candidate	H7BY35	Ryanodine receptor 2 OS=Homo sapiens OX=9606 GN=RYR2 PE=1 SV=2	1	3	3	3	4950	562.3	6.19	6.85	3	2.64	0.945	2.794	0.35791	0.0330621	0.880283	0.05983	3.90897	0.0523318	3.41729	0.437753	50804	143129	64068.4	0	0	0
Master Protein	Q92736	Ryanodine receptor 2 OS=Homo sapiens OX=9606 GN=RYR2 PE=1 SV=3	1	3	3	3	4967	564.2	6.07	6.85	3	2.64	0.945	2.794	0.35791	0.0330621	0.880283	0.05983	3.90897	0.0523318	3.41729	0.437753	50804	143129	64068.4	0	0	0
Master Protein	O43865	S-adenosylhomocysteine hydrolase-like protein 1 OS=Homo sapiens OX=9606 GN=AHCYL1 PE=1 SV=2	5	3	20	2	530	58.9	6.89	47.22	3	1.134	1.394	0.814	1.2285	0.293152	0.144612	0.843078	0.604316	1.17068	0.0603436	0.0910715	379213	561860	663247	0	0	0
Master Protein	P31153	S-adenosylmethionine synthase isoform type-2 OS=Homo sapiens OX=9606 GN=MAT2A PE=1 SV=1	8	2	4	2	395	43.6	6.48	12.61	2	0.894	0.999	0.894	1.11857	0.71612	0.999988	0.718733	0.129643	5.13449e-06	0.128229	0.160439	350255	317748	345834	0	0	0
Master Protein	P10768	S-formylglutathione hydrolase OS=Homo sapiens OX=9606 GN=ESD PE=1 SV=2	23	5	20	5	282	31.4	7.02	50.73	5	1.039	1.645	0.632	1.58228	0.941477	0.0421677	0.0635473	0.0272118	2.26191	0.756443	1.89383	356231	370255	533125	0	0	0
Master Protein Candidate	E7ERH2	S-phase kinase-associated protein 1 (Fragment) OS=Homo sapiens OX=9606 GN=SKP1 PE=1 SV=1	15	2	2	2	142	16	4.64	4.41	2	1.266	1.431	0.885	1.12994	0.0953346	0.0230439	0.51416	1.29227	2.34318	0.255678	0.326442	758500	941438	1.03704e+06	0	0	0
Master Protein	F8W8N3	S-phase kinase-associated protein 1 (Fragment) OS=Homo sapiens OX=9606 GN=SKP1 PE=1 SV=1	13	2	2	2	158	17.9	4.58	4.41	2	1.266	1.431	0.885	1.12994	0.0953346	0.0230439	0.51416	1.29227	2.34318	0.255678	0.326442	758500	941438	1.03704e+06	0	0	0
Master Protein Candidate	E5RJR5	S-phase kinase-associated protein 1 OS=Homo sapiens OX=9606 GN=SKP1 PE=1 SV=1	13	2	2	2	163	18.7	4.7	4.41	2	1.266	1.431	0.885	1.12994	0.0953346	0.0230439	0.51416	1.29227	2.34318	0.255678	0.326442	758500	941438	1.03704e+06	0	0	0
Master Protein Candidate	P63208	S-phase kinase-associated protein 1 OS=Homo sapiens OX=9606 GN=SKP1 PE=1 SV=2	13	2	2	2	163	18.6	4.54	4.41	2	1.266	1.431	0.885	1.12994	0.0953346	0.0230439	0.51416	1.29227	2.34318	0.255678	0.326442	758500	941438	1.03704e+06	0	0	0
Master Protein	P16615	Sarcoplasmic/endoplasmic reticulum calcium ATPase 2 OS=Homo sapiens OX=9606 GN=ATP2A2 PE=1 SV=1	11	9	25	9	1042	114.7	5.34	75.96	9	1.388	2.298	0.604	1.65563	0.608056	0.163518	0.527506	0.299886	1.80723	0.167775	0.459888	644296	864452	1.13428e+06	0	1	1
Master Protein	Q12765	Secernin-1 OS=Homo sapiens OX=9606 GN=SCRN1 PE=1 SV=2	27	9	48	9	414	46.4	4.75	127.73	9	1.36	1.427	0.953	1.04932	0.717856	0.384727	0.808043	0.195789	0.591988	0.0882147	0.0971304	1.16667e+06	1.35753e+06	1.50636e+06	1	1	2
Master Protein Candidate	B5ME97	Septin 10, isoform CRA_c OS=Homo sapiens OX=9606 GN=SEPT10 PE=1 SV=2	5	3	11	2	544	62.9	6.83	22.01	3	0.458	0.641	0.715	1.3986	0.0314674	0.343525	0.212857	0.68798	0.29745	0.480417	0.939738	165943	60761.6	111132	0	0	0
Master Protein Candidate	D6RGI3	Septin 11, isoform CRA_b OS=Homo sapiens OX=9606 GN=SEPT11 PE=1 SV=1	33	14	126	6	425	49	6.96	372.49	14	1.936	1.371	1.412	0.708215	0.0555852	0.248112	0.503839	2.42976	0.829938	0.420364	0.210841	2.15192e+06	3.66704e+06	2.99565e+06	0	0	0
Master Protein Candidate	B1AMS2	Septin 6, isoform CRA_b OS=Homo sapiens OX=9606 GN=SEPT6 PE=1 SV=1	34	13	106	5	431	49.3	6.81	286.99	13	1.81	1.237	1.463	0.683527	0.0672099	0.324896	0.468083	2.12235	0.603972	0.482318	0.225343	608788	1.19917e+06	885311	0	0	0
Master Protein Candidate	E7EW69	Septin-10 OS=Homo sapiens OX=9606 GN=SEPT10 PE=1 SV=1	6	3	11	2	450	52.1	6.92	22.01	3	0.458	0.641	0.715	1.3986	0.0314674	0.343525	0.212857	0.68798	0.29745	0.480417	0.939738	165943	60761.6	111132	0	0	0
Master Protein Candidate	E7EX04	Septin-10 OS=Homo sapiens OX=9606 GN=SEPT10 PE=1 SV=1	6	3	11	2	473	54.5	6.87	22.01	3	0.458	0.641	0.715	1.3986	0.0314674	0.343525	0.212857	0.68798	0.29745	0.480417	0.939738	165943	60761.6	111132	0	0	0
Master Protein	Q9P0V9	Septin-10 OS=Homo sapiens OX=9606 GN=SEPT10 PE=1 SV=2	6	3	11	2	454	52.6	6.8	22.01	3	0.458	0.641	0.715	1.3986	0.0314674	0.343525	0.212857	0.68798	0.29745	0.480417	0.939738	165943	60761.6	111132	0	0	0
Master Protein	D6RER5	Septin-11 OS=Homo sapiens OX=9606 GN=SEPT11 PE=1 SV=1	32	14	126	6	432	49.8	6.68	372.49	14	1.936	1.371	1.412	0.708215	0.0555852	0.248112	0.503839	2.42976	0.829938	0.420364	0.210841	2.15192e+06	3.66704e+06	2.99565e+06	0	0	0
Master Protein Candidate	Q9NVA2	Septin-11 OS=Homo sapiens OX=9606 GN=SEPT11 PE=1 SV=3	32	14	126	6	429	49.4	6.81	372.49	14	1.936	1.371	1.412	0.708215	0.0555852	0.248112	0.503839	2.42976	0.829938	0.420364	0.210841	2.15192e+06	3.66704e+06	2.99565e+06	1	0	1
Master Protein	Q15019	Septin-2 OS=Homo sapiens OX=9606 GN=SEPT2 PE=1 SV=1	41	10	58	10	361	41.5	6.6	169.43	10	0.807	0.914	0.883	1.1325	0.565048	0.677289	0.978317	0.200067	0.154673	0.00840642	0.0107818	2.34193e+06	1.79485e+06	1.84234e+06	0	0	0
Master Protein	O43236	Septin-4 OS=Homo sapiens OX=9606 GN=SEPT4 PE=1 SV=1	6	3	6	2	478	55.1	6.11	14.08	3	0.603	0.662	0.911	1.09769	0.56275	0.8609	0.852463	0.15056	0.0430612	0.0631546	0.0760972	84021.5	57144.8	67451	2	1	3
Master Protein Candidate	C9JM82	Septin-5 (Fragment) OS=Homo sapiens OX=9606 GN=SEPT5 PE=1 SV=1	15	3	20	2	301	34.7	6.2	53.68	3	4.878	4.359	1.119	0.893655	0.00302411	0.00203912	0.895679	12.2896	11.7281	0.0535415	0.0427593	50480.1	212531	249835	0	0	0
Master Protein	G3XAH0	Septin-5 OS=Homo sapiens OX=9606 GN=SEPT5 PE=1 SV=1	12	3	20	2	378	43.8	6.67	53.68	3	4.878	4.359	1.119	0.893655	0.00302411	0.00203912	0.895679	12.2896	11.7281	0.0535415	0.0427593	50480.1	212531	249835	0	0	0
Master Protein Candidate	Q99719	Septin-5 OS=Homo sapiens OX=9606 GN=SEPT5 PE=1 SV=1	12	3	20	2	369	42.8	6.67	53.68	3	4.878	4.359	1.119	0.893655	0.00302411	0.00203912	0.895679	12.2896	11.7281	0.0535415	0.0427593	50480.1	212531	249835	0	0	0
Master Protein	Q14141	Septin-6 OS=Homo sapiens OX=9606 GN=SEPT6 PE=1 SV=4	34	13	106	5	434	49.7	6.67	286.99	13	1.81	1.237	1.463	0.683527	0.0672099	0.324896	0.468083	2.12235	0.603972	0.482318	0.225343	608788	1.19917e+06	885311	0	0	0
Master Protein Candidate	E7EPK1	Septin-7 OS=Homo sapiens OX=9606 GN=SEPT7 PE=1 SV=2	23	11	99	10	437	50.7	8.63	275.76	11	1.258	1.48	0.85	1.17647	0.922203	0.158381	0.257183	0.0442485	1.18444	0.501294	0.693833	4.13951e+06	4.31122e+06	5.37319e+06	0	0	0
Master Protein	Q16181	Septin-7 OS=Homo sapiens OX=9606 GN=SEPT7 PE=1 SV=2	23	11	99	10	437	50.6	8.63	275.76	11	1.258	1.48	0.85	1.17647	0.922203	0.158381	0.257183	0.0442485	1.18444	0.501294	0.693833	4.13951e+06	4.31122e+06	5.37319e+06	0	1	1
Master Protein Candidate	E7ES33	Septin-7 OS=Homo sapiens OX=9606 GN=SEPT7 PE=1 SV=3	24	11	99	10	417	48.7	8.73	275.76	11	1.258	1.48	0.85	1.17647	0.922203	0.158381	0.257183	0.0442485	1.18444	0.501294	0.693833	4.13951e+06	4.31122e+06	5.37319e+06	0	0	0
Master Protein Candidate	A6NFQ9	Septin-8 OS=Homo sapiens OX=9606 GN=SEPT8 PE=1 SV=1	27	12	107	8	440	50.9	6.21	297.16	12	0.882	1.184	0.744	1.34409	0.198231	0.994503	0.174677	0.619894	0.00283422	0.563777	1.0185	3.62772e+06	2.66863e+06	3.57799e+06	0	0	0
Master Protein Candidate	A6NMH6	Septin-8 OS=Homo sapiens OX=9606 GN=SEPT8 PE=1 SV=1	28	12	107	8	430	49.9	6.21	297.16	12	0.882	1.184	0.744	1.34409	0.198231	0.994503	0.174677	0.619894	0.00283422	0.563777	1.0185	3.62772e+06	2.66863e+06	3.57799e+06	0	0	0
Master Protein Candidate	F8W8I8	Septin-8 OS=Homo sapiens OX=9606 GN=SEPT8 PE=1 SV=1	26	12	107	8	460	53.1	6.46	297.16	12	0.882	1.184	0.744	1.34409	0.198231	0.994503	0.174677	0.619894	0.00283422	0.563777	1.0185	3.62772e+06	2.66863e+06	3.57799e+06	0	0	0
Master Protein	Q92599	Septin-8 OS=Homo sapiens OX=9606 GN=SEPT8 PE=1 SV=4	25	12	107	8	483	55.7	6.28	297.16	12	0.882	1.184	0.744	1.34409	0.198231	0.994503	0.174677	0.619894	0.00283422	0.563777	1.0185	3.62772e+06	2.66863e+06	3.57799e+06	0	0	0
Master Protein	Q9UHD8	Septin-9 OS=Homo sapiens OX=9606 GN=SEPT9 PE=1 SV=2	8	4	19	4	586	65.4	8.97	43.37	4	0.993	1.482	0.67	1.49254	0.980088	0.0558941	0.0709854	0.00867397	1.8564	0.769717	1.71467	517238	534651	716627	0	0	0
Master Protein	Q92743	Serine protease HTRA1 OS=Homo sapiens OX=9606 GN=HTRA1 PE=1 SV=1	12	5	15	5	480	51.3	7.83	35.31	5	2.757	1.414	1.95	0.512821	0.689703	0.904823	0.456434	0.444809	0.0614192	0.664212	0.174678	808350	1.0786e+06	511950	0	0	0
Master Protein	Q5T5C7	Serine--tRNA ligase, cytoplasmic OS=Homo sapiens OX=9606 GN=SARS PE=1 SV=1	4	2	2	2	536	61.3	7.06	4.73	2	1.748	2.719	0.643	1.55521	0.711384	0.0909766	0.253615	0.258522	2.83067	0.383115	0.926632	106302	123596	220109	0	0	0
Master Protein Candidate	P49591	Serine--tRNA ligase, cytoplasmic OS=Homo sapiens OX=9606 GN=SARS PE=1 SV=3	5	2	2	2	514	58.7	6.43	4.73	2	1.748	2.719	0.643	1.55521	0.711384	0.0909766	0.253615	0.258522	2.83067	0.383115	0.926632	106302	123596	220109	0	0	0
Master Protein Candidate	Q07955	Serine/arginine-rich splicing factor 1 OS=Homo sapiens OX=9606 GN=SRSF1 PE=1 SV=2	17	4	8	4	248	27.7	10.36	19.16	4	0.634	0.77	0.824	1.21359	0.996783	0.944127	0.929453	0.000887285	0.0192265	0.0261806	0.038559	339092	195922	321640	0	0	0
Master Protein Candidate	Q01130	Serine/arginine-rich splicing factor 2 OS=Homo sapiens OX=9606 GN=SRSF2 PE=1 SV=4	11	2	9	2	221	25.5	11.85	18.81	2	0.473	0.599	0.788	1.26904	0.528995	0.829113	0.853468	0.130807	0.0487505	0.0542244	0.0873258	432292	220072	320829	0	0	0
Master Protein Candidate	P84103	Serine/arginine-rich splicing factor 3 OS=Homo sapiens OX=9606 GN=SRSF3 PE=1 SV=1	18	3	13	2	164	19.3	11.65	27.73	3	1.065	1.026	1.039	0.962464	0.972943	0.993868	0.992375	0.0126871	0.00274054	0.00345379	0.00319937	196708	162178	200508	0	0	0
Master Protein	J3KTL2	Serine/arginine-rich-splicing factor 1 OS=Homo sapiens OX=9606 GN=SRSF1 PE=1 SV=1	16	4	8	4	253	28.3	10.08	19.16	4	0.634	0.77	0.824	1.21359	0.996783	0.944127	0.929453	0.000887285	0.0192265	0.0261806	0.038559	339092	195922	321640	0	0	0
Master Protein Candidate	J3QL05	Serine/arginine-rich-splicing factor 2 (Fragment) OS=Homo sapiens OX=9606 GN=SRSF2 PE=1 SV=1	19	2	9	2	130	15.1	10.96	18.81	2	0.473	0.599	0.788	1.26904	0.528995	0.829113	0.853468	0.130807	0.0487505	0.0542244	0.0873258	432292	220072	320829	0	0	0
Master Protein	J3KP15	Serine/arginine-rich-splicing factor 2 (Fragment) OS=Homo sapiens OX=9606 GN=SRSF2 PE=1 SV=8	19	2	9	2	133	15.4	10.95	18.81	2	0.473	0.599	0.788	1.26904	0.528995	0.829113	0.853468	0.130807	0.0487505	0.0542244	0.0873258	432292	220072	320829	0	0	0
Master Protein	A0A087X2D0	Serine/arginine-rich-splicing factor 3 OS=Homo sapiens OX=9606 GN=SRSF3 PE=1 SV=1	32	3	13	2	95	10.3	5.14	27.73	3	1.065	1.026	1.039	0.962464	0.972943	0.993868	0.992375	0.0126871	0.00274054	0.00345379	0.00319937	196708	162178	200508	0	0	0
Master Protein	O15075	Serine/threonine-protein kinase DCLK1 OS=Homo sapiens OX=9606 GN=DCLK1 PE=1 SV=2	11	7	24	7	740	82.2	8.66	64.73	7	1.626	0.911	1.784	0.560538	0.507037	0.952758	0.671307	0.479606	0.019147	0.308773	0.0970174	271528	403716	292146	1	0	1
Master Protein	A0A0U1RR70	Serine/threonine-protein kinase DCLK2 OS=Homo sapiens OX=9606 GN=DCLK2 PE=1 SV=1	7	4	10	4	716	78.3	8.79	29.17	4	1.613	1.493	1.08	0.925926	0.155421	0.209303	0.970135	1.30409	1.01408	0.0142212	0.0121924	113675	204863	191966	0	0	0
Master Protein Candidate	Q8N568	Serine/threonine-protein kinase DCLK2 OS=Homo sapiens OX=9606 GN=DCLK2 PE=1 SV=4	7	4	10	4	766	83.6	8.34	29.17	4	1.613	1.493	1.08	0.925926	0.155421	0.209303	0.970135	1.30409	1.01408	0.0142212	0.0121924	113675	204863	191966	0	0	0
Master Protein Candidate	H0YDJ3	Serine/threonine-protein kinase PRP4 homolog (Fragment) OS=Homo sapiens OX=9606 GN=PRPF4B PE=1 SV=1	6	3	7	3	587	68.4	9.76	18.44	3	0.693	0.829	0.836	1.19617	0.80898	0.942696	0.959261	0.0637992	0.0212459	0.0151009	0.0216068	116187	70562.1	85201.4	0	0	0
Master Protein	Q13523	Serine/threonine-protein kinase PRP4 homolog OS=Homo sapiens OX=9606 GN=PRPF4B PE=1 SV=3	3	3	7	3	1007	116.9	10.26	18.44	3	0.693	0.829	0.836	1.19617	0.80898	0.942696	0.959261	0.0637992	0.0212459	0.0151009	0.0216068	116187	70562.1	85201.4	0	0	0
Master Protein	P63151	Serine/threonine-protein phosphatase 2A 55 kDa regulatory subunit B alpha isoform OS=Homo sapiens OX=9606 GN=PPP2R2A PE=1 SV=1	5	2	13	2	447	51.7	6.2	33.81	2	0.906	1.198	0.756	1.32275	0.494617	0.823029	0.245948	0.276992	0.101333	0.460522	0.805762	296664	242145	319604	0	0	0
Master Protein	P30153	Serine/threonine-protein phosphatase 2A 65 kDa regulatory subunit A alpha isoform OS=Homo sapiens OX=9606 GN=PPP2R1A PE=1 SV=4	24	11	60	11	589	65.3	5.11	161.84	11	1.247	1.667	0.748	1.3369	0.126228	0.0164948	0.287127	1.12086	2.97168	0.405361	0.7245	1.31513e+06	1.67914e+06	1.98259e+06	1	1	2
Master Protein Candidate	A6PVN5	Serine/threonine-protein phosphatase 2A activator OS=Homo sapiens OX=9606 GN=PTPA PE=1 SV=1	10	3	19	3	329	37.4	6.29	48.95	3	1.354	1.745	0.776	1.28866	0.153844	0.00552676	0.0628157	1.10069	3.93939	0.932699	1.54888	301972	366705	476903	0	0	0
Master Protein	F6WIT2	Serine/threonine-protein phosphatase 2A activator OS=Homo sapiens OX=9606 GN=PTPA PE=1 SV=1	11	3	19	3	288	32.9	6.93	48.95	3	1.354	1.745	0.776	1.28866	0.153844	0.00552676	0.0628157	1.10069	3.93939	0.932699	1.54888	301972	366705	476903	0	0	0
Master Protein Candidate	Q15257	Serine/threonine-protein phosphatase 2A activator OS=Homo sapiens OX=9606 GN=PTPA PE=1 SV=3	9	3	19	3	358	40.6	5.94	48.95	3	1.354	1.745	0.776	1.28866	0.153844	0.00552676	0.0628157	1.10069	3.93939	0.932699	1.54888	301972	366705	476903	0	0	0
Master Protein	Q08209	Serine/threonine-protein phosphatase 2B catalytic subunit alpha isoform OS=Homo sapiens OX=9606 GN=PPP3CA PE=1 SV=1	20	8	45	8	521	58.7	5.86	114.27	8	1.36	1.788	0.761	1.31406	0.0434803	0.00561947	0.229005	1.85192	4.02355	0.487157	0.841201	1.38052e+06	2.12767e+06	2.67797e+06	0	0	0
Master Protein	Q96P63	Serpin B12 OS=Homo sapiens OX=9606 GN=SERPINB12 PE=1 SV=1	11	4	16	4	405	46.2	5.53	39.68	4	1.454	2.001	0.726	1.37741	0.178548	0.0272869	0.351009	1.08795	3.12966	0.330099	0.626284	364590	590171	819505	0	0	0
Master Protein Candidate	A0A024QZX5	Serpin B6 OS=Homo sapiens OX=9606 GN=SERPINB6 PE=1 SV=1	19	5	16	5	380	43	5.27	36.65	5	0.408	0.895	0.456	2.19298	0.0122367	0.892889	0.0202994	0.780232	0.0440363	0.771788	3.71166	339218	139025	316686	0	0	0
Master Protein Candidate	A0A087X1N8	Serpin B6 OS=Homo sapiens OX=9606 GN=SERPINB6 PE=1 SV=1	18	5	16	5	395	44.8	5.68	36.65	5	0.408	0.895	0.456	2.19298	0.0122367	0.892889	0.0202994	0.780232	0.0440363	0.771788	3.71166	339218	139025	316686	0	0	0
Master Protein Candidate	A0A2R8YD12	Serpin B6 OS=Homo sapiens OX=9606 GN=SERPINB6 PE=1 SV=1	21	5	16	5	332	38.1	5.33	36.65	5	0.408	0.895	0.456	2.19298	0.0122367	0.892889	0.0202994	0.780232	0.0440363	0.771788	3.71166	339218	139025	316686	0	0	0
Master Protein	P35237	Serpin B6 OS=Homo sapiens OX=9606 GN=SERPINB6 PE=1 SV=3	19	5	16	5	376	42.6	5.27	36.65	5	0.408	0.895	0.456	2.19298	0.0122367	0.892889	0.0202994	0.780232	0.0440363	0.771788	3.71166	339218	139025	316686	0	0	0
Master Protein	P02743	Serum amyloid P-component OS=Homo sapiens OX=9606 GN=APCS PE=1 SV=2	27	6	23	6	223	25.4	6.54	55.67	6	0.988	0.784	1.259	0.794281	0.979077	0.425287	0.523751	0.00907286	0.291114	0.353622	0.223094	2.05482e+06	1.36557e+06	579968	0	0	0
Master Protein	A0MZ66	Shootin-1 OS=Homo sapiens OX=9606 GN=SHTN1 PE=1 SV=4	16	10	42	10	631	71.6	5.33	112.11	10	0.763	1.257	0.607	1.64745	0.395603	0.946009	0.27151	0.307291	0.0302999	0.343692	0.932808	1.39004e+06	973713	1.51636e+06	0	0	0
Master Protein	Q9H9B4	Sideroflexin-1 OS=Homo sapiens OX=9606 GN=SFXN1 PE=1 SV=4	16	4	13	4	322	35.6	9.07	37.59	4	1.958	2.152	0.91	1.0989	0.0279492	0.0136344	0.807365	3.04201	4.01426	0.0845664	0.102121	131699	286140	330456	0	0	0
Master Protein Candidate	A0A0A0MS41	Sidoreflexin OS=Homo sapiens OX=9606 GN=SFXN3 PE=1 SV=1	12	3	14	3	321	35.5	9.1	40.05	3	5.74	4.408	1.302	0.768049	0.0194216	0.0342564	0.879644	9.82524	6.45886	0.0725122	0.0427749	86663	330625	273071	0	0	0
Master Protein	A0A1P0AYU5	Sidoreflexin OS=Homo sapiens OX=9606 GN=SFXN3 PE=1 SV=1	12	3	14	3	325	36	9.09	40.05	3	5.74	4.408	1.302	0.768049	0.0194216	0.0342564	0.879644	9.82524	6.45886	0.0725122	0.0427749	86663	330625	273071	0	0	0
Master Protein	Q04837	Single-stranded DNA-binding protein, mitochondrial OS=Homo sapiens OX=9606 GN=SSBP1 PE=1 SV=1	42	6	34	6	148	17.2	9.6	70.19	6	0.975	0.676	1.442	0.693481	0.999983	0.0271418	0.0269661	7.18985e-06	1.05886	2.26276	1.0882	2.80054e+06	2.79347e+06	1.94335e+06	0	0	0
Master Protein	Q5T750	Skin-specific protein 32 OS=Homo sapiens OX=9606 GN=XP32 PE=1 SV=1	8	2	9	2	250	26.2	7.97	19.36	2	1.469	3.123	0.47	2.12766	0.736243	0.240357	0.570556	0.195346	1.93358	0.11454	0.518514	579827	792186	1.51356e+06	0	0	0
Master Protein	P62304	Small nuclear ribonucleoprotein E OS=Homo sapiens OX=9606 GN=SNRPE PE=1 SV=1	25	2	4	2	92	10.8	9.44	10.55	2	2.091	1.268	1.649	0.606428	0.0211876	0.438044	0.10528	3.50016	0.454555	1.61215	0.592877	163272	398060	226369	0	0	0
Master Protein	P62316	Small nuclear ribonucleoprotein Sm D2 OS=Homo sapiens OX=9606 GN=SNRPD2 PE=1 SV=1	41	4	14	4	118	13.5	9.91	34.98	4	2.994	1.251	2.393	0.417885	0.0507194	0.864657	0.0974276	3.87671	0.0790082	2.42008	0.422615	253123	558260	276038	0	0	0
Master Protein	P62318	Small nuclear ribonucleoprotein Sm D3 OS=Homo sapiens OX=9606 GN=SNRPD3 PE=1 SV=1	32	3	21	3	126	13.9	10.32	53.98	3	0.931	1.23	0.757	1.321	0.985577	0.976525	0.998861	0.00587415	0.0126894	0.00037457	0.000653644	1.16445e+06	1.25583e+06	1.20605e+06	0	0	0
Master Protein	A0A1B0GWA6	Sodium channel protein OS=Homo sapiens OX=9606 GN=SCN2A PE=1 SV=1	3	3	4	3	1873	213	5.64	12.87	3	2.764	2.483	1.113	0.898473	0.18688	0.155675	0.988669	2.0134	2.00572	0.00550829	0.00444658	28613.1	72954.5	68177.7	0	0	0
Master Protein Candidate	Q99250	Sodium channel protein type 2 subunit alpha OS=Homo sapiens OX=9606 GN=SCN2A PE=1 SV=3	2	3	4	3	2005	227.8	5.73	12.87	3	2.764	2.483	1.113	0.898473	0.18688	0.155675	0.988669	2.0134	2.00572	0.00550829	0.00444658	28613.1	72954.5	68177.7	0	0	0
Master Protein Candidate	F5H6L7	Sodium/calcium exchanger 2 OS=Homo sapiens OX=9606 GN=SLC8A2 PE=1 SV=1	6	3	5	3	677	74.4	5.16	14.15	3	3.608	5.044	0.715	1.3986	0.0808311	0.0209047	0.538123	3.94146	8.47269	0.19242	0.37639	82045	231535	310079	0	0	0
Master Protein	Q9UPR5	Sodium/calcium exchanger 2 OS=Homo sapiens OX=9606 GN=SLC8A2 PE=2 SV=2	5	3	5	3	921	100.3	5.15	14.15	3	3.608	5.044	0.715	1.3986	0.0808311	0.0209047	0.538123	3.94146	8.47269	0.19242	0.37639	82045	231535	310079	1	0	1
Master Protein	Q92581	Sodium/hydrogen exchanger 6 OS=Homo sapiens OX=9606 GN=SLC9A6 PE=1 SV=2	3	2	4	2	669	74.1	6.48	8.85	2	1.238	1.459	0.849	1.17786	0.967087	0.788593	0.895937	0.0179939	0.150492	0.0405166	0.0562105	80223.6	85584.1	95837.4	0	0	0
Master Protein	B1AKY9	Sodium/potassium-transporting ATPase subunit alpha OS=Homo sapiens OX=9606 GN=ATP1A2 PE=1 SV=1	31	27	206	14	1009	110.8	5.59	609.47	27	1.754	1.936	0.906	1.10375	0.0273277	0.00936226	0.621156	2.7422	3.92741	0.18736	0.228256	1.95767e+06	3.43502e+06	4.00578e+06	0	0	0
Master Protein	M0R116	Sodium/potassium-transporting ATPase subunit alpha OS=Homo sapiens OX=9606 GN=ATP1A3 PE=1 SV=1	38	30	269	14	983	108.2	5.27	843.13	30	1.204	1.161	1.037	0.96432	0.0675586	0.0960356	0.958511	1.40906	1.1814	0.0190837	0.0177462	8.51227e+06	1.04149e+07	1.01805e+07	0	0	0
Master Protein	P05023	Sodium/potassium-transporting ATPase subunit alpha-1 OS=Homo sapiens OX=9606 GN=ATP1A1 PE=1 SV=1	33	29	245	14	1023	112.8	5.49	746.51	29	1.452	1.41	1.029	0.971817	0.482336	0.169864	0.674116	0.459777	1.08556	0.176232	0.166439	5.18828e+06	6.44239e+06	7.6972e+06	2	0	2
Master Protein Candidate	P50993	Sodium/potassium-transporting ATPase subunit alpha-2 OS=Homo sapiens OX=9606 GN=ATP1A2 PE=1 SV=1	30	27	206	14	1020	112.2	5.66	609.47	27	1.754	1.936	0.906	1.10375	0.0273277	0.00936226	0.621156	2.7422	3.92741	0.18736	0.228256	1.95767e+06	3.43502e+06	4.00578e+06	2	1	3
Master Protein Candidate	P13637	Sodium/potassium-transporting ATPase subunit alpha-3 OS=Homo sapiens OX=9606 GN=ATP1A3 PE=1 SV=3	37	30	269	14	1013	111.7	5.38	843.13	30	1.204	1.161	1.037	0.96432	0.0675586	0.0960356	0.958511	1.40906	1.1814	0.0190837	0.0177462	8.51227e+06	1.04149e+07	1.01805e+07	2	1	3
Master Protein	P05026	Sodium/potassium-transporting ATPase subunit beta-1 OS=Homo sapiens OX=9606 GN=ATP1B1 PE=1 SV=1	41	12	101	12	303	35	8.53	280.4	12	1.273	1.305	0.975	1.02564	0.151095	0.0510874	0.683764	1.04481	1.68565	0.160966	0.169327	8.40599e+06	1.08321e+07	1.19946e+07	2	0	2
Master Protein	P14415	Sodium/potassium-transporting ATPase subunit beta-2 OS=Homo sapiens OX=9606 GN=ATP1B2 PE=1 SV=3	16	6	42	6	290	33.3	8.31	120.05	6	1.266	1.357	0.933	1.07181	0.0883822	0.0445751	0.850949	1.3339	1.83318	0.0654002	0.0751304	1.01709e+06	1.41404e+06	1.50338e+06	1	0	1
Master Protein	G3XAL9	Solute carrier family 12 (Sodium/potassium/chloride transporters), member 2, isoform CRA_a OS=Homo sapiens OX=9606 GN=SLC12A2 PE=1 SV=1	2	2	4	2	1150	124.5	6.09	8.25	2	0.366	0.797	0.46	2.17391	0.0192768	0.700582	0.0514171	0.627677	0.123169	0.59289	2.80194	191362	76769.6	154212	0	0	0
Master Protein Candidate	P55011	Solute carrier family 12 member 2 OS=Homo sapiens OX=9606 GN=SLC12A2 PE=1 SV=1	2	2	4	2	1212	131.4	6.4	8.25	2	0.366	0.797	0.46	2.17391	0.0192768	0.700582	0.0514171	0.627677	0.123169	0.59289	2.80194	191362	76769.6	154212	0	0	0
Master Protein	Q9H2X9	Solute carrier family 12 member 5 OS=Homo sapiens OX=9606 GN=SLC12A5 PE=1 SV=3	7	7	30	7	1139	126.1	6.73	78.65	7	1.123	0.995	1.128	0.886525	0.811482	0.995778	0.76445	0.10188	0.00182838	0.131582	0.103414	640812	777013	590812	0	0	0
Master Protein Candidate	Q8TDB8	Solute carrier family 2, facilitated glucose transporter member 14 OS=Homo sapiens OX=9606 GN=SLC2A14 PE=2 SV=1	6	2	4	2	520	56.3	7.83	10.05	2	9.303	3.401	2.736	0.365497	0.00738191	0.078326	0.0877615	19.8324	3.76183	2.89112	0.386219	19402.9	155902	63633.4	0	0	0
Master Protein	P11169	Solute carrier family 2, facilitated glucose transporter member 3 OS=Homo sapiens OX=9606 GN=SLC2A3 PE=1 SV=1	6	2	4	2	496	53.9	7.2	10.05	2	9.303	3.401	2.736	0.365497	0.00738191	0.078326	0.0877615	19.8324	3.76183	2.89112	0.386219	19402.9	155902	63633.4	0	0	0
Master Protein Candidate	C9J0K6	Sorcin OS=Homo sapiens OX=9606 GN=SRI PE=1 SV=1	12	2	2	2	155	17.6	5.6	4.12	2	1.984	1.603	1.237	0.808407	0.0214602	0.0611691	0.674684	3.31004	1.94519	0.211403	0.138157	365505	819100	673006	0	0	0
Master Protein	P30626	Sorcin OS=Homo sapiens OX=9606 GN=SRI PE=1 SV=1	9	2	2	2	198	21.7	5.59	4.12	2	1.984	1.603	1.237	0.808407	0.0214602	0.0611691	0.674684	3.31004	1.94519	0.211403	0.138157	365505	819100	673006	0	0	0
Master Protein	Q13596	Sorting nexin-1 OS=Homo sapiens OX=9606 GN=SNX1 PE=1 SV=3	10	5	19	5	522	59	5.15	50.43	5	0.912	1.408	0.648	1.54321	0.72619	0.78137	0.369503	0.126722	0.150858	0.280183	0.667256	484957	393720	577230	0	0	0
Master Protein	A0A2R8Y8A7	Sorting nexin-27 OS=Homo sapiens OX=9606 GN=SNX27 PE=1 SV=1	9	3	7	3	407	46.6	6.65	14.72	3	0.596	0.948	0.628	1.59236	0.257632	0.970668	0.341063	0.351044	0.0122571	0.29338	0.743894	227955	141793	211601	0	0	0
Master Protein Candidate	Q96L92	Sorting nexin-27 OS=Homo sapiens OX=9606 GN=SNX27 PE=1 SV=2	6	3	7	3	541	61.2	6.49	14.72	3	0.596	0.948	0.628	1.59236	0.257632	0.970668	0.341063	0.351044	0.0122571	0.29338	0.743894	227955	141793	211601	0	0	0
Master Protein	O60493	Sorting nexin-3 OS=Homo sapiens OX=9606 GN=SNX3 PE=1 SV=3	15	3	20	3	162	18.8	8.66	38.24	3	1.002	1.067	0.939	1.06496	0.950328	0.978563	0.99375	0.0221708	0.0100418	0.00255691	0.0028999	847905	819564	808409	0	0	0
Master Protein	A0A0D9SF54	Spectrin alpha chain, non-erythrocytic 1 OS=Homo sapiens OX=9606 GN=SPTAN1 PE=1 SV=1	40	84	520	84	2457	282.7	5.34	1554.83	84	1.622	1.785	0.909	1.10011	0.0372282	0.00883758	0.452895	2.31805	3.6658	0.312698	0.378441	1.50987e+07	2.54881e+07	3.06022e+07	0	0	0
Master Protein Candidate	A0A0D9SGF6	Spectrin alpha chain, non-erythrocytic 1 OS=Homo sapiens OX=9606 GN=SPTAN1 PE=1 SV=1	39	84	520	84	2498	287.4	5.36	1554.83	84	1.622	1.785	0.909	1.10011	0.0372282	0.00883758	0.452895	2.31805	3.6658	0.312698	0.378441	1.50987e+07	2.54881e+07	3.06022e+07	0	0	0
Master Protein	Q01082	Spectrin beta chain, non-erythrocytic 1 OS=Homo sapiens OX=9606 GN=SPTBN1 PE=1 SV=2	37	69	456	63	2364	274.4	5.57	1341.53	69	1.477	1.815	0.814	1.2285	0.0548792	0.00591282	0.192731	1.86189	4.04419	0.58205	0.878439	1.06891e+07	1.61612e+07	2.13018e+07	3	2	5
Master Protein	P23246	Splicing factor, proline- and glutamine-rich OS=Homo sapiens OX=9606 GN=SFPQ PE=1 SV=2	4	2	5	2	707	76.1	9.44	16.81	2	0.991	0.728	1.362	0.734214	0.979413	0.684443	0.748613	0.00895277	0.119874	0.171261	0.092322	183523	133672	95861.2	0	1	1
Master Protein Candidate	Q9C0H9	SRC kinase signaling inhibitor 1 OS=Homo sapiens OX=9606 GN=SRCIN1 PE=1 SV=4	2	2	2	2	1183	127	9.38	4.42	2	1.016	1.51	0.673	1.48588	0.880899	0.749374	0.964511	0.0559549	0.189205	0.0105613	0.0233178	93684.4	106840	117600	0	0	0
Master Protein Candidate	A0A087WVV7	SRC kinase-signaling inhibitor 1 (Fragment) OS=Homo sapiens OX=9606 GN=SRCIN1 PE=1 SV=1	2	2	2	2	928	99.2	9.22	4.42	2	1.016	1.51	0.673	1.48588	0.880899	0.749374	0.964511	0.0559549	0.189205	0.0105613	0.0233178	93684.4	106840	117600	0	0	0
Master Protein	A0A087X165	SRC kinase-signaling inhibitor 1 OS=Homo sapiens OX=9606 GN=SRCIN1 PE=1 SV=1	2	2	2	2	1217	130.4	9.26	4.42	2	1.016	1.51	0.673	1.48588	0.880899	0.749374	0.964511	0.0559549	0.189205	0.0105613	0.0233178	93684.4	106840	117600	0	0	0
Master Protein	P16949	Stathmin OS=Homo sapiens OX=9606 GN=STMN1 PE=1 SV=3	15	2	3	2	149	17.3	5.97	7.01	2	0.457	1.041	0.438	2.28311	0.584387	0.843925	0.316993	0.106618	0.0767175	0.21854	1.13915	158438	103799	188288	0	0	0
Master Protein	Q86SK9	Stearoyl-CoA desaturase 5 OS=Homo sapiens OX=9606 GN=SCD5 PE=1 SV=2	9	2	18	2	330	37.6	9.61	50.25	2	0.9	0.813	1.107	0.903342	0.889289	0.58676	0.843423	0.0458613	0.188241	0.0818678	0.0668064	170058	153761	141749	0	0	0
Master Protein	P38646	Stress-70 protein, mitochondrial OS=Homo sapiens OX=9606 GN=HSPA9 PE=1 SV=2	26	12	65	12	679	73.6	6.16	198.04	12	2.254	2.42	0.932	1.07296	0.0230842	0.0063973	0.496496	3.68909	5.30949	0.283407	0.326271	678943	1.33646e+06	1.62651e+06	1	1	2
Master Protein	P31948	Stress-induced-phosphoprotein 1 OS=Homo sapiens OX=9606 GN=STIP1 PE=1 SV=1	4	2	7	2	543	62.6	6.8	18.15	2	1.575	2.34	0.673	1.48588	0.203273	0.0455812	0.503156	1.08977	3.13844	0.200754	0.443235	100324	161400	205068	0	0	0
Master Protein	P02814	Submaxillary gland androgen-regulated protein 3B OS=Homo sapiens OX=9606 GN=SMR3B PE=1 SV=2	66	2	3	2	79	8.2	9.57	10.25	2	1.299	1.278	1.017	0.983284	0.963411	0.967844	0.999844	0.021029	0.0181406	6.90269e-05	6.67385e-05	27025.9	40185.2	57828.7	0	0	0
Master Protein	P31040	Succinate dehydrogenase [ubiquinone] flavoprotein subunit, mitochondrial OS=Homo sapiens OX=9606 GN=SDHA PE=1 SV=2	18	10	53	10	664	72.6	7.39	139.84	10	1.27	0.862	1.472	0.679348	0.274483	0.99222	0.31689	0.713085	0.002924	0.734663	0.339057	1.03006e+06	1.40419e+06	1.09643e+06	0	0	0
Master Protein	P21912	Succinate dehydrogenase [ubiquinone] iron-sulfur subunit, mitochondrial OS=Homo sapiens OX=9606 GN=SDHB PE=1 SV=3	8	2	18	2	280	31.6	8.76	48.08	2	1.992	1.584	1.258	0.794913	0.0149335	0.0235981	0.914397	3.63707	2.57736	0.0488924	0.0308944	107629	210443	199549	0	0	0
Master Protein	A0A2R8Y6Y7	Succinate--CoA ligase [ADP-forming] subunit beta, mitochondrial OS=Homo sapiens OX=9606 GN=SUCLA2 PE=1 SV=1	10	5	31	5	484	52.6	7.49	65.59	5	1.523	1.584	0.961	1.04058	0.0444219	0.0302943	0.946109	2.05971	2.40553	0.0231204	0.0250351	732157	1.2606e+06	1.36101e+06	0	0	0
Master Protein Candidate	A0A2R8YDQ9	Succinate--CoA ligase [ADP-forming] subunit beta, mitochondrial OS=Homo sapiens OX=9606 GN=SUCLA2 PE=1 SV=1	12	5	31	5	405	43.8	5.87	65.59	5	1.523	1.584	0.961	1.04058	0.0444219	0.0302943	0.946109	2.05971	2.40553	0.0231204	0.0250351	732157	1.2606e+06	1.36101e+06	0	0	0
Master Protein Candidate	Q9P2R7	Succinate--CoA ligase [ADP-forming] subunit beta, mitochondrial OS=Homo sapiens OX=9606 GN=SUCLA2 PE=1 SV=3	10	5	31	5	463	50.3	7.42	65.59	5	1.523	1.584	0.961	1.04058	0.0444219	0.0302943	0.946109	2.05971	2.40553	0.0231204	0.0250351	732157	1.2606e+06	1.36101e+06	0	0	0
Master Protein	P51649	Succinate-semialdehyde dehydrogenase, mitochondrial OS=Homo sapiens OX=9606 GN=ALDH5A1 PE=1 SV=2	11	5	23	5	535	57.2	8.28	60.5	5	1.533	2.115	0.725	1.37931	0.107082	0.0190892	0.389551	1.48745	3.63614	0.296841	0.564738	351272	621911	876370	0	0	0
Master Protein	P55809	Succinyl-CoA:3-ketoacid coenzyme A transferase 1, mitochondrial OS=Homo sapiens OX=9606 GN=OXCT1 PE=1 SV=1	16	6	35	6	520	56.1	7.46	105.26	6	2.426	2.743	0.885	1.12994	0.000758669	0.000426941	0.707042	7.56899	9.2429	0.133241	0.170119	311220	738047	807698	0	0	0
Master Protein	P04179	Superoxide dismutase [Mn], mitochondrial OS=Homo sapiens OX=9606 GN=SOD2 PE=1 SV=3	30	7	62	7	222	24.7	8.25	198.72	7	1.188	0.844	1.408	0.710227	0.249662	0.0533569	0.00710202	0.715946	1.07425	3.02525	1.52601	6.36954e+06	7.23017e+06	5.17874e+06	1	0	1
Master Protein	P17600	Synapsin-1 OS=Homo sapiens OX=9606 GN=SYN1 PE=1 SV=3	42	19	154	18	705	74.1	9.83	491.15	19	2.491	2.478	1.005	0.995025	0.0109352	0.0102714	0.998066	4.88528	4.92718	0.000845007	0.00083662	3.58183e+06	8.9399e+06	8.77754e+06	3	2	5
Master Protein	Q92777	Synapsin-2 OS=Homo sapiens OX=9606 GN=SYN2 PE=2 SV=4	27	10	72	9	582	63	8.41	221.1	10	2.348	2.717	0.864	1.15741	0.0289169	0.0138564	0.799908	3.61322	5.04913	0.0837733	0.112222	1.14286e+06	2.92966e+06	3.20312e+06	1	1	2
Master Protein	Q7L0J3	Synaptic vesicle glycoprotein 2A OS=Homo sapiens OX=9606 GN=SV2A PE=1 SV=1	12	7	40	7	742	82.6	5.57	108.9	7	1.765	1.744	1.012	0.988142	0.0253681	0.0370956	0.945236	2.81643	2.4951	0.0247534	0.0241699	802366	1.59423e+06	1.50957e+06	2	1	3
Master Protein	Q7L1I2	Synaptic vesicle glycoprotein 2B OS=Homo sapiens OX=9606 GN=SV2B PE=1 SV=1	5	3	16	3	683	77.4	5.44	20.41	3	1.582	1.533	1.032	0.968992	0.0282805	0.045958	0.91492	2.44975	2.0506	0.0398528	0.0374197	502230	849927	783209	0	0	0
Master Protein	Q99536	Synaptic vesicle membrane protein VAT-1 homolog OS=Homo sapiens OX=9606 GN=VAT1 PE=1 SV=2	28	7	42	7	393	41.9	6.29	125.2	7	0.692	0.954	0.725	1.37931	0.606353	0.960859	0.462552	0.150354	0.0165427	0.242759	0.461847	1.60951e+06	1.21641e+06	1.68181e+06	0	0	0
Master Protein	O15498	Synaptobrevin homolog YKT6 OS=Homo sapiens OX=9606 GN=YKT6 PE=1 SV=1	21	4	13	4	198	22.4	6.92	25.18	4	1.223	1.253	0.976	1.02459	0.999105	0.7812	0.802754	0.000475483	0.134369	0.0931275	0.0977638	795117	814469	983248	0	0	0
Master Protein Candidate	O43759	Synaptogyrin-1 OS=Homo sapiens OX=9606 GN=SYNGR1 PE=1 SV=2	10	2	10	2	233	25.4	4.68	36.93	2	2.224	1.927	1.154	0.866551	0.010631	0.0165918	0.912647	4.3889	3.43027	0.0458103	0.0343995	468013	1.14773e+06	1.05318e+06	0	1	1
Master Protein	O43761	Synaptogyrin-3 OS=Homo sapiens OX=9606 GN=SYNGR3 PE=1 SV=2	12	2	18	2	229	24.5	8.18	53.96	2	1.6	1.586	1.009	0.99108	0.0583591	0.0458585	0.979253	1.97423	2.12299	0.0091869	0.00902374	439991	756511	773302	0	0	0
Master Protein	C9JFZ1	Synaptojanin-1 OS=Homo sapiens OX=9606 GN=SYNJ1 PE=1 SV=1	9	10	50	10	1350	149.2	8.25	132.1	10	1.393	1.734	0.803	1.24533	0.204841	0.0248681	0.28035	0.959196	2.78196	0.443496	0.687795	545742	746720	946757	0	0	0
Master Protein Candidate	J3KQV8	Synaptojanin-1 OS=Homo sapiens OX=9606 GN=SYNJ1 PE=1 SV=1	8	10	50	10	1612	177.4	8.22	132.1	10	1.393	1.734	0.803	1.24533	0.204841	0.0248681	0.28035	0.959196	2.78196	0.443496	0.687795	545742	746720	946757	0	0	0
Master Protein Candidate	O43426	Synaptojanin-1 OS=Homo sapiens OX=9606 GN=SYNJ1 PE=1 SV=2	8	10	50	10	1573	173	7.42	132.1	10	1.393	1.734	0.803	1.24533	0.204841	0.0248681	0.28035	0.959196	2.78196	0.443496	0.687795	545742	746720	946757	1	0	1
Master Protein	P08247	Synaptophysin OS=Homo sapiens OX=9606 GN=SYP PE=1 SV=3	12	4	35	4	313	33.8	4.81	87.73	4	1.825	2.09	0.873	1.14548	0.0161469	0.0096556	0.884205	3.27024	4.21181	0.0466592	0.0612221	2.1848e+06	4.44878e+06	4.72413e+06	2	1	3
Master Protein Candidate	F8WE43	Synaptoporin OS=Homo sapiens OX=9606 GN=SYNPR PE=1 SV=1	71	2	6	2	34	3.6	4.91	12.35	2	3.121	2.698	1.157	0.864304	0.0174797	0.0168291	0.999364	5.48505	4.78609	0.000319721	0.000238839	33613.6	107181	103956	0	0	0
Master Protein	F8WF23	Synaptoporin OS=Homo sapiens OX=9606 GN=SYNPR PE=1 SV=1	32	2	6	2	75	8.1	6.48	12.35	2	3.121	2.698	1.157	0.864304	0.0174797	0.0168291	0.999364	5.48505	4.78609	0.000319721	0.000238839	33613.6	107181	103956	0	0	0
Master Protein	P60880	Synaptosomal-associated protein 25 OS=Homo sapiens OX=9606 GN=SNAP25 PE=1 SV=1	63	14	142	14	206	23.3	4.77	461.12	14	1.339	1.233	1.087	0.919963	0.0730161	0.211181	0.696283	1.52188	0.8327	0.170892	0.144631	6.38786e+06	1.01824e+07	8.89412e+06	3	2	5
Master Protein Candidate	B7Z645	Synaptotagmin binding, cytoplasmic RNA interacting protein, isoform CRA_b OS=Homo sapiens OX=9606 GN=SYNCRIP PE=1 SV=1	15	6	41	2	464	52	9.16	85.92	6	1.237	1.147	1.078	0.927644	0.366566	0.914507	0.565944	0.539144	0.0445185	0.26651	0.229338	90394.3	126633	100622	0	0	0
Master Protein Candidate	J3KQA0	Synaptotagmin I, isoform CRA_b OS=Homo sapiens OX=9606 GN=SYT1 PE=1 SV=1	34	13	96	13	419	47.2	7.94	259.18	13	2.161	2.007	1.077	0.928505	0.034951	0.0283863	0.983234	3.14758	3.10461	0.00790846	0.00681806	2.87324e+06	6.19709e+06	6.49548e+06	0	0	0
Master Protein	P21579	Synaptotagmin-1 OS=Homo sapiens OX=9606 GN=SYT1 PE=1 SV=1	33	13	96	13	422	47.5	8.12	259.18	13	2.161	2.007	1.077	0.928505	0.034951	0.0283863	0.983234	3.14758	3.10461	0.00790846	0.00681806	2.87324e+06	6.19709e+06	6.49548e+06	2	2	4
Master Protein	Q9BT88	Synaptotagmin-11 OS=Homo sapiens OX=9606 GN=SYT11 PE=1 SV=2	18	5	11	5	431	48.3	9.04	32.4	5	0.492	0.973	0.505	1.9802	0.406892	0.54805	0.957647	0.192136	0.254128	0.00949135	0.0372173	370374	185442	254366	1	0	1
Master Protein	P31431	Syndecan-4 OS=Homo sapiens OX=9606 GN=SDC4 PE=1 SV=2	12	2	5	2	198	21.6	4.5	14.02	2	2.932	1.084	2.705	0.369686	0.118104	0.879321	0.219526	2.72012	0.0605441	1.78128	0.243443	30785.2	89427.8	37573.1	0	0	0
Master Protein	Q16623	Syntaxin-1A OS=Homo sapiens OX=9606 GN=STX1A PE=1 SV=1	39	12	105	12	288	33	5.24	353.91	12	1.352	1.436	0.941	1.0627	0.031588	0.0396497	0.980426	2.02865	2.01293	0.00807853	0.00912332	4.93045e+06	6.89673e+06	6.80125e+06	0	1	1
Master Protein	P61266	Syntaxin-1B OS=Homo sapiens OX=9606 GN=STX1B PE=1 SV=1	36	11	151	11	288	33.2	5.38	503.22	11	1.272	1.185	1.074	0.931099	0.156082	0.232173	0.947322	1.02605	0.751513	0.0252413	0.0218828	1.33471e+07	1.82861e+07	1.77912e+07	1	1	2
Master Protein	O00186	Syntaxin-binding protein 3 OS=Homo sapiens OX=9606 GN=STXBP3 PE=1 SV=2	4	2	3	2	592	67.7	7.8	7.27	2	0.496	1.35	0.368	2.71739	0.317651	0.771673	0.132321	0.247033	0.151965	0.323241	2.38688	134546	83834.7	166705	0	0	0
Master Protein	Q8NFX7	Syntaxin-binding protein 6 OS=Homo sapiens OX=9606 GN=STXBP6 PE=1 SV=2	29	8	68	8	210	23.5	9.04	153.54	8	0.886	1.287	0.689	1.45138	0.711724	0.998739	0.738613	0.130852	0.000704993	0.0906606	0.190977	9.70154e+06	7.9577e+06	9.4401e+06	0	0	0
Master Protein	P17987	T-complex protein 1 subunit alpha OS=Homo sapiens OX=9606 GN=TCP1 PE=1 SV=1	12	6	34	6	556	60.3	6.11	87.15	6	1.096	1.293	0.848	1.17925	0.960804	0.0857039	0.120903	0.0190324	1.37963	0.778092	1.08203	543390	562353	697643	0	0	0
Master Protein Candidate	F8VQ14	T-complex protein 1 subunit beta OS=Homo sapiens OX=9606 GN=CCT2 PE=1 SV=1	10	3	12	3	416	44.8	6.54	38.64	3	1.171	1.505	0.778	1.28535	0.969021	0.278499	0.20699	0.0160038	0.83554	0.532191	0.879241	341529	333491	460975	0	0	0
Master Protein Candidate	F5GWF6	T-complex protein 1 subunit beta OS=Homo sapiens OX=9606 GN=CCT2 PE=1 SV=2	8	3	12	3	530	56.8	6.44	38.64	3	1.171	1.505	0.778	1.28535	0.969021	0.278499	0.20699	0.0160038	0.83554	0.532191	0.879241	341529	333491	460975	0	0	0
Master Protein	P78371	T-complex protein 1 subunit beta OS=Homo sapiens OX=9606 GN=CCT2 PE=1 SV=4	7	3	12	3	535	57.5	6.46	38.64	3	1.171	1.505	0.778	1.28535	0.969021	0.278499	0.20699	0.0160038	0.83554	0.532191	0.879241	341529	333491	460975	0	0	0
Master Protein	P50991	T-complex protein 1 subunit delta OS=Homo sapiens OX=9606 GN=CCT4 PE=1 SV=4	13	6	32	6	539	57.9	7.83	68.74	6	1.423	1.818	0.783	1.27714	0.367251	0.0360184	0.228226	0.619058	2.62424	0.5024	0.819456	532538	676496	895832	1	0	1
Master Protein Candidate	B7ZAR1	T-complex protein 1 subunit epsilon OS=Homo sapiens OX=9606 GN=CCT5 PE=1 SV=1	9	5	21	5	503	55.3	5.48	29.29	5	1.16	1.701	0.682	1.46628	0.929414	0.034499	0.0539104	0.0368773	2.48719	0.864999	1.85972	372155	390386	569547	0	0	0
Master Protein Candidate	E7ENZ3	T-complex protein 1 subunit epsilon OS=Homo sapiens OX=9606 GN=CCT5 PE=1 SV=1	9	5	21	5	486	53.8	6.42	29.29	5	1.16	1.701	0.682	1.46628	0.929414	0.034499	0.0539104	0.0368773	2.48719	0.864999	1.85972	372155	390386	569547	0	0	0
Master Protein	E9PCA1	T-complex protein 1 subunit epsilon OS=Homo sapiens OX=9606 GN=CCT5 PE=1 SV=1	9	5	21	5	520	57.1	5.55	29.29	5	1.16	1.701	0.682	1.46628	0.929414	0.034499	0.0539104	0.0368773	2.48719	0.864999	1.85972	372155	390386	569547	0	0	0
Master Protein Candidate	P48643	T-complex protein 1 subunit epsilon OS=Homo sapiens OX=9606 GN=CCT5 PE=1 SV=1	8	5	21	5	541	59.6	5.66	29.29	5	1.16	1.701	0.682	1.46628	0.929414	0.034499	0.0539104	0.0368773	2.48719	0.864999	1.85972	372155	390386	569547	0	0	0
Master Protein	Q99832	T-complex protein 1 subunit eta OS=Homo sapiens OX=9606 GN=CCT7 PE=1 SV=2	11	5	21	5	543	59.3	7.65	59.41	5	1.092	1.424	0.767	1.30378	0.993167	0.0855902	0.0986256	0.0032518	1.52023	0.77161	1.31162	490540	497488	669051	0	0	0
Master Protein	B4DUR8	T-complex protein 1 subunit gamma OS=Homo sapiens OX=9606 GN=CCT3 PE=1 SV=1	13	6	27	6	500	55.6	5.64	71.77	6	1.657	2.551	0.65	1.53846	0.235123	0.0144464	0.133276	1.04176	4.69445	0.568912	1.34654	899263	1.27781e+06	1.95284e+06	0	0	0
Master Protein Candidate	P49368	T-complex protein 1 subunit gamma OS=Homo sapiens OX=9606 GN=CCT3 PE=1 SV=4	12	6	27	6	545	60.5	6.49	71.77	6	1.657	2.551	0.65	1.53846	0.235123	0.0144464	0.133276	1.04176	4.69445	0.568912	1.34654	899263	1.27781e+06	1.95284e+06	0	0	0
Master Protein	P50990	T-complex protein 1 subunit theta OS=Homo sapiens OX=9606 GN=CCT8 PE=1 SV=4	14	7	37	7	548	59.6	5.6	99.36	7	0.671	1.075	0.624	1.60256	0.291441	0.990998	0.249175	0.359287	0.00422173	0.376582	0.967141	4.46632e+06	3.3293e+06	4.70164e+06	0	0	0
Master Protein	P40227	T-complex protein 1 subunit zeta OS=Homo sapiens OX=9606 GN=CCT6A PE=1 SV=3	12	6	26	6	531	58	6.68	59.57	6	1.131	1.375	0.823	1.21507	0.779589	0.23469	0.0982057	0.1223	0.86557	0.829471	1.22462	861923	793978	1.11691e+06	0	0	0
Master Protein	O00258	Tail-anchored protein insertion receptor WRB OS=Homo sapiens OX=9606 GN=WRB PE=1 SV=2	13	2	4	2	174	19.8	9.67	8.98	2	1.159	1.194	0.971	1.02987	0.430519	0.511291	0.980901	0.424203	0.34785	0.00813198	0.00862498	50495.8	64681.7	62239.5	0	0	0
Master Protein	A0A087WX29	TAR DNA-binding protein 43 (Fragment) OS=Homo sapiens OX=9606 GN=TARDBP PE=1 SV=1	16	3	15	3	243	26.7	7.77	42.94	3	0.815	0.608	1.342	0.745156	0.999906	0.682428	0.675008	3.3261e-05	0.100894	0.229067	0.127191	235251	246525	140884	0	0	0
Master Protein Candidate	Q13148	TAR DNA-binding protein 43 OS=Homo sapiens OX=9606 GN=TARDBP PE=1 SV=1	9	3	15	3	414	44.7	6.19	42.94	3	0.815	0.608	1.342	0.745156	0.999906	0.682428	0.675008	3.3261e-05	0.100894	0.229067	0.127191	235251	246525	140884	1	1	2
Master Protein	Q4KMP7	TBC1 domain family member 10B OS=Homo sapiens OX=9606 GN=TBC1D10B PE=1 SV=3	32	20	79	20	808	87.1	9.19	235.86	20	3.105	0.366	8.492	0.117758	0.771171	0.987582	0.686798	0.350398	0.00198619	1.38565	0.0192147	3.69579e+06	4.93696e+06	2.96818e+06	0	0	0
Master Protein	Q9HA65	TBC1 domain family member 17 OS=Homo sapiens OX=9606 GN=TBC1D17 PE=1 SV=2	5	3	5	3	648	72.7	5.19	9.59	3	1.091	0.981	1.113	0.898473	0.816328	0.955227	0.656118	0.0961557	0.0195154	0.203699	0.164437	98931.1	91332.2	115840	0	0	0
Master Protein Candidate	A0A2R8Y518	TBC1 domain family member 24 (Fragment) OS=Homo sapiens OX=9606 GN=TBC1D24 PE=1 SV=1	5	2	5	2	465	52.9	8.03	6.58	2	1.635	1.483	1.103	0.906618	0.745961	0.748081	0.99999	0.20811	0.186934	4.94395e-06	4.06372e-06	81508.5	127218	118944	0	0	0
Master Protein Candidate	H3BV07	TBC1 domain family member 24 (Fragment) OS=Homo sapiens OX=9606 GN=TBC1D24 PE=1 SV=9	5	2	5	2	455	51.9	8.22	6.58	2	1.635	1.483	1.103	0.906618	0.745961	0.748081	0.99999	0.20811	0.186934	4.94395e-06	4.06372e-06	81508.5	127218	118944	0	0	0
Master Protein Candidate	H3BNU1	TBC1 domain family member 24 OS=Homo sapiens OX=9606 GN=TBC1D24 PE=1 SV=2	4	2	5	2	553	62.3	7.21	6.58	2	1.635	1.483	1.103	0.906618	0.745961	0.748081	0.99999	0.20811	0.186934	4.94395e-06	4.06372e-06	81508.5	127218	118944	0	0	0
Master Protein	Q9ULP9	TBC1 domain family member 24 OS=Homo sapiens OX=9606 GN=TBC1D24 PE=1 SV=2	4	2	5	2	559	62.9	7.36	6.58	2	1.635	1.483	1.103	0.906618	0.745961	0.748081	0.99999	0.20811	0.186934	4.94395e-06	4.06372e-06	81508.5	127218	118944	0	0	0
Master Protein Candidate	E9PC84	Tenascin OS=Homo sapiens OX=9606 GN=TNC PE=1 SV=1	4	6	13	6	1928	210.7	4.96	35.38	6	0.206	0.976	0.211	4.73934	0.121669	0.605056	0.414485	0.188453	0.212967	0.0807057	1.81275	411689	118051	272628	0	0	0
Master Protein Candidate	F5H7V9	Tenascin OS=Homo sapiens OX=9606 GN=TNC PE=1 SV=1	4	6	13	6	1838	201	5.03	35.38	6	0.206	0.976	0.211	4.73934	0.121669	0.605056	0.414485	0.188453	0.212967	0.0807057	1.81275	411689	118051	272628	0	0	0
Master Protein	J3QSU6	Tenascin OS=Homo sapiens OX=9606 GN=TNC PE=1 SV=1	4	6	13	6	2019	220.7	4.93	35.38	6	0.206	0.976	0.211	4.73934	0.121669	0.605056	0.414485	0.188453	0.212967	0.0807057	1.81275	411689	118051	272628	0	0	0
Master Protein Candidate	P24821	Tenascin OS=Homo sapiens OX=9606 GN=TNC PE=1 SV=3	3	6	13	6	2201	240.7	4.89	35.38	6	0.206	0.976	0.211	4.73934	0.121669	0.605056	0.414485	0.188453	0.212967	0.0807057	1.81275	411689	118051	272628	1	0	1
Master Protein	Q92752	Tenascin-R OS=Homo sapiens OX=9606 GN=TNR PE=1 SV=3	23	23	154	23	1358	149.5	4.82	450	23	0.789	1.092	0.723	1.38313	0.692007	0.979356	0.582038	0.126153	0.00989291	0.16994	0.325102	1.69062e+07	1.41957e+07	1.85166e+07	1	0	1
Master Protein	E9PRJ8	Tetraspanin (Fragment) OS=Homo sapiens OX=9606 GN=CD81 PE=1 SV=1	32	4	26	4	209	22.5	6.15	71.17	4	1.105	1.339	0.825	1.21212	0.7476	0.05402	0.138523	0.139595	1.69711	0.708244	1.04058	565681	610798	783095	0	0	0
Master Protein Candidate	H0YDJ9	Tetraspanin (Fragment) OS=Homo sapiens OX=9606 GN=CD81 PE=1 SV=1	30	4	26	4	225	24.4	5.52	71.17	4	1.105	1.339	0.825	1.21212	0.7476	0.05402	0.138523	0.139595	1.69711	0.708244	1.04058	565681	610798	783095	0	0	0
Master Protein Candidate	H0YDL9	Tetraspanin (Fragment) OS=Homo sapiens OX=9606 GN=CD81 PE=1 SV=1	30	4	26	4	221	23.8	6.71	71.17	4	1.105	1.339	0.825	1.21212	0.7476	0.05402	0.138523	0.139595	1.69711	0.708244	1.04058	565681	610798	783095	0	0	0
Master Protein Candidate	A6NMH8	Tetraspanin OS=Homo sapiens OX=9606 GN=CD81 PE=1 SV=1	24	4	26	4	274	29.8	6.92	71.17	4	1.105	1.339	0.825	1.21212	0.7476	0.05402	0.138523	0.139595	1.69711	0.708244	1.04058	565681	610798	783095	0	0	0
Master Protein Candidate	E9PIF1	Tetraspanin OS=Homo sapiens OX=9606 GN=CD81 PE=1 SV=1	28	4	26	4	242	25.9	5.29	71.17	4	1.105	1.339	0.825	1.21212	0.7476	0.05402	0.138523	0.139595	1.69711	0.708244	1.04058	565681	610798	783095	0	0	0
Master Protein Candidate	E9PJK1	Tetraspanin OS=Homo sapiens OX=9606 GN=CD81 PE=1 SV=1	41	4	26	4	165	18	5	71.17	4	1.105	1.339	0.825	1.21212	0.7476	0.05402	0.138523	0.139595	1.69711	0.708244	1.04058	565681	610798	783095	0	0	0
Master Protein Candidate	A0A2R8Y478	Tetraspanin OS=Homo sapiens OX=9606 GN=CD9 PE=1 SV=1	14	3	55	3	159	17.7	5.55	156.29	3	0.81	0.994	0.815	1.22699	0.610028	0.962468	0.468679	0.173867	0.0165142	0.268236	0.403833	1.15168e+07	9.84348e+06	1.21796e+07	0	0	0
Master Protein Candidate	A6NNI4	Tetraspanin OS=Homo sapiens OX=9606 GN=CD9 PE=1 SV=1	14	3	55	3	159	17.8	6.29	156.29	3	0.81	0.994	0.815	1.22699	0.610028	0.962468	0.468679	0.173867	0.0165142	0.268236	0.403833	1.15168e+07	9.84348e+06	1.21796e+07	0	0	0
Master Protein Candidate	G8JLH6	Tetraspanin OS=Homo sapiens OX=9606 GN=CD9 PE=1 SV=2	9	3	55	3	251	28.1	7.2	156.29	3	0.81	0.994	0.815	1.22699	0.610028	0.962468	0.468679	0.173867	0.0165142	0.268236	0.403833	1.15168e+07	9.84348e+06	1.21796e+07	0	0	0
Master Protein	Q6PGP7	Tetratricopeptide repeat protein 37 OS=Homo sapiens OX=9606 GN=TTC37 PE=1 SV=1	7	8	24	8	1564	175.4	7.53	62.54	8	1.863	1.964	0.949	1.05374	0.456582	0.411229	0.995014	0.634316	0.75794	0.00206029	0.00228768	251712	331899	339733	0	0	0
Master Protein	P30048	Thioredoxin-dependent peroxide reductase, mitochondrial OS=Homo sapiens OX=9606 GN=PRDX3 PE=1 SV=3	18	4	26	4	256	27.7	7.78	60.06	4	2.001	1.835	1.091	0.91659	0.00489307	0.00520172	0.997775	4.62315	4.19087	0.00105548	0.000886749	650511	1.20533e+06	1.18078e+06	0	0	0
Master Protein	E9PNQ8	Thy-1 membrane glycoprotein (Fragment) OS=Homo sapiens OX=9606 GN=THY1 PE=1 SV=1	24	4	70	4	165	18.2	9.16	238.62	4	1.15	1.366	0.842	1.18765	0.129148	0.0151949	0.256583	1.02225	2.4838	0.49743	0.701629	5.8034e+06	7.07776e+06	8.27854e+06	0	0	0
Master Protein Candidate	E9PIM6	Thy-1 membrane glycoprotein (Fragment) OS=Homo sapiens OX=9606 GN=THY1 PE=1 SV=8	26	4	70	4	152	16.9	8.97	238.62	4	1.15	1.366	0.842	1.18765	0.129148	0.0151949	0.256583	1.02225	2.4838	0.49743	0.701629	5.8034e+06	7.07776e+06	8.27854e+06	0	0	0
Master Protein Candidate	P04216	Thy-1 membrane glycoprotein OS=Homo sapiens OX=9606 GN=THY1 PE=1 SV=2	25	4	70	4	161	17.9	8.73	238.62	4	1.15	1.366	0.842	1.18765	0.129148	0.0151949	0.256583	1.02225	2.4838	0.49743	0.701629	5.8034e+06	7.07776e+06	8.27854e+06	2	1	3
Master Protein Candidate	F2Z2Y8	Toll-interacting protein OS=Homo sapiens OX=9606 GN=TOLLIP PE=1 SV=1	13	2	10	2	213	23.3	5.03	36.13	2	1.344	1.256	1.07	0.934579	0.0688954	0.171929	0.761668	1.56147	0.960403	0.126511	0.1105	196140	267775	247732	0	0	0
Master Protein	Q9H0E2	Toll-interacting protein OS=Homo sapiens OX=9606 GN=TOLLIP PE=1 SV=1	10	2	10	2	274	30.3	5.97	36.13	2	1.344	1.256	1.07	0.934579	0.0688954	0.171929	0.761668	1.56147	0.960403	0.126511	0.1105	196140	267775	247732	0	0	0
Master Protein	P37837	Transaldolase OS=Homo sapiens OX=9606 GN=TALDO1 PE=1 SV=2	25	8	40	8	337	37.5	6.81	104.05	8	0.78	0.996	0.783	1.27714	0.0868758	0.84424	0.17783	0.827659	0.0732397	0.587246	0.957847	2.52455e+06	1.98656e+06	2.39835e+06	0	0	0
Master Protein	Q00577	Transcriptional activator protein Pur-alpha OS=Homo sapiens OX=9606 GN=PURA PE=1 SV=2	18	3	11	3	322	34.9	6.44	38.57	3	2.547	1.662	1.532	0.652742	0.283047	0.985316	0.231322	1.39612	0.0106777	0.97402	0.415002	150406	360053	177625	0	0	0
Master Protein	P62995	Transformer-2 protein homolog beta OS=Homo sapiens OX=9606 GN=TRA2B PE=1 SV=1	9	2	6	2	288	33.6	11.25	9.19	2	0.884	1.589	0.556	1.79856	0.908909	0.767332	0.53284	0.0366681	0.182762	0.152012	0.491732	128016	107439	180703	0	0	0
Master Protein Candidate	H0Y8L3	Transforming growth factor-beta-induced protein ig-h3 (Fragment) OS=Homo sapiens OX=9606 GN=TGFBI PE=1 SV=1	7	2	4	2	366	39.9	6.86	10.17	2	1.112	0.964	1.154	0.866551	0.388577	0.896691	0.69477	0.456502	0.0456522	0.182515	0.137053	34316.9	57026.9	38399.6	0	0	0
Master Protein	Q15582	Transforming growth factor-beta-induced protein ig-h3 OS=Homo sapiens OX=9606 GN=TGFBI PE=1 SV=1	4	2	4	2	683	74.6	7.71	10.17	2	1.112	0.964	1.154	0.866551	0.388577	0.896691	0.69477	0.456502	0.0456522	0.182515	0.137053	34316.9	57026.9	38399.6	0	0	0
Master Protein	P61586	Transforming protein RhoA OS=Homo sapiens OX=9606 GN=RHOA PE=1 SV=1	27	5	27	4	193	21.8	6.1	50.52	5	1.028	1.273	0.808	1.23762	0.642515	0.018554	0.0559561	0.197496	2.20428	1.01174	1.54969	809610	863459	1.05127e+06	0	0	0
Master Protein	Q01995	Transgelin OS=Homo sapiens OX=9606 GN=TAGLN PE=1 SV=4	26	5	31	5	201	22.6	8.84	84.17	5	5.83	4.555	1.28	0.78125	0.0863067	0.292711	0.621242	6.20286	2.43037	0.264626	0.161515	305570	1.49164e+06	1.02559e+06	0	0	0
Master Protein	Q9UI15	Transgelin-3 OS=Homo sapiens OX=9606 GN=TAGLN3 PE=1 SV=2	30	5	21	5	199	22.5	7.33	49.6	5	1.807	1.485	1.217	0.821693	0.0299884	0.159512	0.425419	2.75215	1.18385	0.45173	0.304999	369767	696372	556403	0	0	0
Master Protein	P55072	Transitional endoplasmic reticulum ATPase OS=Homo sapiens OX=9606 GN=VCP PE=1 SV=4	15	10	66	10	806	89.3	5.26	173.3	10	1.013	0.635	1.596	0.626566	0.968834	0.580447	0.716098	0.0139293	0.150011	0.231464	0.0908695	3.66626e+06	3.46135e+06	2.10751e+06	0	0	0
Master Protein	P29401	Transketolase OS=Homo sapiens OX=9606 GN=TKT PE=1 SV=3	44	25	261	25	623	67.8	7.66	767.44	25	0.69	0.517	1.335	0.749064	0.933088	0.277363	0.42085	0.0207533	0.287944	0.501789	0.281552	3.69913e+07	3.14899e+07	2.19276e+07	0	1	1
Master Protein Candidate	H7C1D4	Translin (Fragment) OS=Homo sapiens OX=9606 GN=TSN PE=1 SV=1	14	2	8	2	185	21.1	7.2	19.23	2	1.033	1.235	0.837	1.19474	0.991877	0.754909	0.820182	0.00365908	0.1508	0.0720573	0.102855	151842	151353	173151	0	0	0
Master Protein Candidate	E9PGT1	Translin OS=Homo sapiens OX=9606 GN=TSN PE=1 SV=1	11	2	8	2	223	25.6	6.89	19.23	2	1.033	1.235	0.837	1.19474	0.991877	0.754909	0.820182	0.00365908	0.1508	0.0720573	0.102855	151842	151353	173151	0	0	0
Master Protein	Q15631	Translin OS=Homo sapiens OX=9606 GN=TSN PE=1 SV=1	11	2	8	2	228	26.2	6.44	19.23	2	1.033	1.235	0.837	1.19474	0.991877	0.754909	0.820182	0.00365908	0.1508	0.0720573	0.102855	151842	151353	173151	0	0	0
Master Protein	A0A3B3ISS6	Transmembrane glycoprotein NMB OS=Homo sapiens OX=9606 GN=GPNMB PE=1 SV=1	5	2	10	2	588	65.9	7.3	12.11	2	0.57	1.082	0.526	1.90114	0.660611	0.963828	0.804752	0.102631	0.0173124	0.0496216	0.179349	899230	595121	765651	0	0	0
Master Protein Candidate	Q14956	Transmembrane glycoprotein NMB OS=Homo sapiens OX=9606 GN=GPNMB PE=1 SV=2	5	2	10	2	572	63.9	6.64	12.11	2	0.57	1.082	0.526	1.90114	0.660611	0.963828	0.804752	0.102631	0.0173124	0.0496216	0.179349	899230	595121	765651	0	0	0
Master Protein	Q9NUM4	Transmembrane protein 106B OS=Homo sapiens OX=9606 GN=TMEM106B PE=1 SV=2	7	3	14	3	274	31.1	6.99	31.63	3	4.688	2.504	1.872	0.534188	0.00670795	0.119672	0.103248	10.1889	2.30871	1.84602	0.526774	1.26592e+06	5.30914e+06	2.70399e+06	0	0	0
Master Protein	D6RAA6	Transmembrane protein 33 (Fragment) OS=Homo sapiens OX=9606 GN=TMEM33 PE=1 SV=1	14	3	12	3	222	25.2	9.57	35.93	3	1.766	1.244	1.419	0.704722	0.236888	0.898881	0.402016	1.10456	0.0575944	0.561579	0.278898	316885	470854	357822	0	0	0
Master Protein Candidate	P57088	Transmembrane protein 33 OS=Homo sapiens OX=9606 GN=TMEM33 PE=1 SV=2	13	3	12	3	247	28	9.7	35.93	3	1.766	1.244	1.419	0.704722	0.236888	0.898881	0.402016	1.10456	0.0575944	0.561579	0.278898	316885	470854	357822	0	0	0
Master Protein	H0YFD6	Trifunctional enzyme subunit alpha, mitochondrial OS=Homo sapiens OX=9606 GN=HADHA PE=1 SV=2	37	21	136	21	792	86.3	9.1	390.36	21	1.43	1.549	0.923	1.08342	0.520267	0.405516	0.970823	0.405797	0.607196	0.0118696	0.0139326	6.43649e+06	7.8971e+06	8.43751e+06	0	0	0
Master Protein Candidate	P40939	Trifunctional enzyme subunit alpha, mitochondrial OS=Homo sapiens OX=9606 GN=HADHA PE=1 SV=2	38	21	136	21	763	82.9	9.04	390.36	21	1.43	1.549	0.923	1.08342	0.520267	0.405516	0.970823	0.405797	0.607196	0.0118696	0.0139326	6.43649e+06	7.8971e+06	8.43751e+06	0	1	1
Master Protein	P60174	Triosephosphate isomerase OS=Homo sapiens OX=9606 GN=TPI1 PE=1 SV=3	59	15	186	15	286	30.8	5.92	654.32	15	1.056	0.862	1.224	0.816993	0.819243	0.409181	0.195772	0.0914362	0.334529	0.866898	0.578636	1.99534e+07	2.13674e+07	1.74279e+07	2	1	3
Master Protein	Q9C040	Tripartite motif-containing protein 2 OS=Homo sapiens OX=9606 GN=TRIM2 PE=1 SV=1	5	3	15	2	744	81.5	6.96	42.12	3	1.052	1.435	0.733	1.36426	0.35411	0.028272	0.183754	0.474307	2.2223	0.539314	1.00377	72328.4	85876.2	105422	0	0	0
Master Protein Candidate	A0A2R8YGD1	Tripeptidyl-peptidase 1 OS=Homo sapiens OX=9606 GN=TPP1 PE=1 SV=1	14	5	54	5	470	50.9	6.14	162.44	5	1.14	0.791	1.441	0.693963	0.87709	0.647143	0.391519	0.0649299	0.149499	0.586843	0.282614	3.76431e+06	4.0745e+06	3.29991e+06	0	0	0
Master Protein	O14773	Tripeptidyl-peptidase 1 OS=Homo sapiens OX=9606 GN=TPP1 PE=1 SV=2	12	5	54	5	563	61.2	6.48	162.44	5	1.14	0.791	1.441	0.693963	0.87709	0.647143	0.391519	0.0649299	0.149499	0.586843	0.282614	3.76431e+06	4.0745e+06	3.29991e+06	0	0	0
Master Protein	Q9NZR1	Tropomodulin-2 OS=Homo sapiens OX=9606 GN=TMOD2 PE=1 SV=1	11	3	15	3	351	39.6	5.27	44.37	3	1.03	1.729	0.596	1.67785	0.880626	0.140385	0.258735	0.0568648	1.47428	0.349938	0.985142	166885	205210	297589	0	0	0
Master Protein	A0A2R8Y5V9	Tropomyosin alpha-4 chain OS=Homo sapiens OX=9606 GN=TPM4 PE=1 SV=1	16	4	14	2	248	28.6	4.7	40.78	4	1.493	0.729	2.048	0.488281	0.821648	0.425798	0.253362	0.127374	0.270311	1.22114	0.291142	137192	180827	87247.8	0	0	0
Master Protein Candidate	P67936	Tropomyosin alpha-4 chain OS=Homo sapiens OX=9606 GN=TPM4 PE=1 SV=3	16	4	14	2	248	28.5	4.69	40.78	4	1.493	0.729	2.048	0.488281	0.821648	0.425798	0.253362	0.127374	0.270311	1.22114	0.291142	137192	180827	87247.8	0	0	0
Master Protein	C9J2C0	Tubulin alpha chain (Fragment) OS=Homo sapiens OX=9606 GN=TUBA8 PE=1 SV=1	34	14	203	4	467	52	5.31	632.13	14	1.29	1.558	0.828	1.20773	0.319179	0.0222868	0.158462	0.639795	2.57374	0.662463	0.966275	253199	304063	378346	0	0	0
Master Protein	Q71U36	Tubulin alpha-1A chain OS=Homo sapiens OX=9606 GN=TUBA1A PE=1 SV=1	56	22	320	2	451	50.1	5.06	986.81	22	0.62	1.238	0.5	2	0.16119	0.274916	0.0196497	0.491451	0.69427	0.853322	3.41329	185632	141739	232356	2	2	4
Master Protein	P68366	Tubulin alpha-4A chain OS=Homo sapiens OX=9606 GN=TUBA4A PE=1 SV=1	51	20	303	5	448	49.9	5.06	921.74	20	1.13	1.374	0.822	1.21655	0.347986	0.019462	0.124008	0.518035	2.35066	0.745184	1.10286	1.00118e+07	1.18309e+07	1.52139e+07	3	2	5
Master Protein Candidate	Q9NY65	Tubulin alpha-8 chain OS=Homo sapiens OX=9606 GN=TUBA8 PE=1 SV=1	35	14	203	4	449	50.1	5.06	632.13	14	1.29	1.558	0.828	1.20773	0.319179	0.0222868	0.158462	0.639795	2.57374	0.662463	0.966275	253199	304063	378346	0	0	0
Master Protein	P07437	Tubulin beta chain OS=Homo sapiens OX=9606 GN=TUBB PE=1 SV=2	61	22	261	3	444	49.6	4.89	771.9	22	1.011	1.335	0.757	1.321	0.996999	0.0370582	0.040515	0.00131952	1.91054	1.05404	1.83935	2.68245e+06	2.71596e+06	3.84878e+06	5	4	9
Master Protein	Q13509	Tubulin beta-3 chain OS=Homo sapiens OX=9606 GN=TUBB3 PE=1 SV=2	40	16	224	2	450	50.4	4.93	673.41	16	0.847	1.341	0.632	1.58228	0.982018	0.0715671	0.0900479	0.00667483	1.53583	0.660773	1.65431	1.17443e+06	1.22491e+06	1.71225e+06	3	2	5
Master Protein	P04350	Tubulin beta-4A chain OS=Homo sapiens OX=9606 GN=TUBB4A PE=1 SV=2	60	20	272	3	444	49.6	4.88	814.27	20	0.935	1.251	0.747	1.33869	0.431843	0.131307	0.0254804	0.34097	1.10302	1.19056	2.13359	8.65526e+06	7.52589e+06	1.10515e+07	3	2	5
Master Protein	Q9BW30	Tubulin polymerization-promoting protein family member 3 OS=Homo sapiens OX=9606 GN=TPPP3 PE=1 SV=1	14	2	4	2	176	19	9.13	12.17	2	2.355	4.243	0.555	1.8018	0.855307	0.355045	0.625236	0.159853	1.90815	0.113196	0.367488	201249	256238	393470	0	0	0
Master Protein	O94811	Tubulin polymerization-promoting protein OS=Homo sapiens OX=9606 GN=TPPP PE=1 SV=1	21	4	28	4	219	23.7	9.44	77.62	4	1.074	1.432	0.75	1.33333	0.997293	0.0877555	0.0802962	0.00126436	1.51323	0.821479	1.46041	2.06089e+06	2.05152e+06	2.62322e+06	3	3	6
[truncated: 96 more rows]
