# Supplementary material for: Similar neuronal imprint and no cross-seeded fibrils in α-synuclein aggregates from MSA and Parkinson’s disease
Source: NPJ Parkinsons Dis. 2022 Jan 13;8:10. doi: 10.1038/s41531-021-00264-w (PMC8758785; doi:10.1038/s41531-021-00264-w)
Supplement: Supplementary file 10 — DataSet 8 [file 41531_2021_264_MOESM10_ESM.xlsx]

## Sheet: GOs
Gene Ontology	Terms	p value	FC	Z score	#proteins
biological processes	trans-synaptic signaling	4.12e-05	2.59	11.36	22
	ATP metabolic process	0.000419	2.2	7.43	22
	ion transmembrane transport	0.000486	2.09	6.92	24
	chemical synaptic transmission	0.000669	2.29	7.27	19
	neurotransmitter transport	0.00149	2.77	7.83	12
	ATP biosynthetic process	0.00213	3.53	9.43	8
	mitochondrial transmembrane transport	0.00514	3.37	7.71	7
	synaptic transmission, glutamatergic	0.00588	4.42	9.86	5
	regulation of macroautophagy	0.00756	3.53	7.49	6
	synaptic vesicle clustering	0.0196	5.3	9.05	3
cellular components	mitochondrial matrix	5.16e-05	2.37	10.16	25
	inner mitochondrial membrane protein complex	0.000421	2.74	9.25	15
	proton-transporting ATPase complex	0.000879	3.67	11.22	9
	synaptic vesicle membrane	0.00155	2.92	8.2	11
	mitochondrial inner membrane	0.00155	2.08	5.84	20
	mitochondrial protein complex	0.00178	2.29	6.3	16
	transport vesicle membrane	0.00294	2.54	6.43	12
	excitatory synapse	0.00588	4.42	9.86	5
	proton-transporting V-type ATPase complex	0.0154	4.24	7.68	4
	clathrin-sculpted glutamate transport vesicle	0.0196	5.3	9.05	3
molecular function	cation transmembrane transporter activity	0.000217	2.37	8.68	21
	transmembrane transporter activity	0.000406	2.07	7.02	25
	ion transmembrane transporter activity	0.00109	2.05	6.07	22
	proton-transporting ATPase activity	0.00227	4.54	12	6
	active transmembrane transporter activity	0.00355	2.38	5.83	13
	L-amino acid transmembrane transporter activity	0.00588	4.42	9.86	5
	amino acid transmembrane transporter activity	0.00726	5.3	11.34	4
	ATPase-coupled ion transmembrane transporter activity	0.0175	2.65	4.66	7
	proton-transporting ATP synthase activity, rotational mechanism	0.0184	3.31	5.74	5
	L-glutamate transmembrane transporter activity	0.0196	5.3	9.05	3
